# Supplementary material for: IFITM3 promotes malignant progression, cancer stemness and chemoresistance of gastric cancer by targeting MET/AKT/FOXO3/c-MYC axis
Source: Cell Biosci. 2022 Aug 8;12:124. doi: 10.1186/s13578-022-00858-8 (PMC9361616; doi:10.1186/s13578-022-00858-8)
Supplement: Supplementary file 2 — Additional file 2: Table S1. The 415 overexpressed proteins in GC tumors from our iTRAQ quantitative proteomic database. [file 13578_2022_858_MOESM2_ESM.xlsx]

## Sheet: 工作表1
Table S1. The 415 overexpressed proteins in GC tumors from our iTRAQ quantitative proteomic database
Acc. NO.	Prot. I.D	GENE	GO_SLIM_BP	unigene1	unigene2	unigene3	protein probability	description	protein length	times	T>N times	GAC1nor Int T/N	GAC1nor Dif T/N	GAC2nor Int T/N	GAC2nor Dif T/N	GAC3nor Int T/N	GAC3nor Dif T/N	T/N Mean	sum	GAC1nor Int logT/N	GAC1nor Dif logT/N	GAC2nor Int logT/N	GAC2nor Dif logT/N	GAC3nor Int logT/N	GAC3nor Dif logT/N	log2ratioAve	KEY	IPI	UNIPROT	TM	SIGNAL	DESC	GO_SLIM_CC	GO_SLIM_MF		PFAMS
P00966	ASSY_HUMAN	ASS1	metabolic process	160786			1	Argininosuccinate synthase OS=Homo sapiens GN=ASS1 PE=1 SV=2	418	6	6	2.0016	2.1561	6.59933	1.78571	2.13265	8.17143	3.8078	21	1.00116	1.10842	2.72232	0.836501	1.09265	3.03059	1.63194	P00966	IPI00020632.2	P00966	0		Argininosuccinate synthase	extracellular,cytoplasm	protein binding,metal ion binding,nucleotide binding,catalytic activity		PF00764,PF03054
Q04695	K1C17_HUMAN	KRT17	development	2785			0.9986	Keratin, type I cytoskeletal 17 OS=Homo sapiens GN=KRT17 PE=1 SV=2	438	6	5	7.20577	1.3835	1.69697	29.1667	11.4714	4.4	9.22072	21	2.84915	0.468318	0.762961	4.86625	3.51997	2.1375	2.43403	IPI00450768.7	IPI00450768.7	Q04695	0		Keratin, type I cytoskeletal 17	cytoskeleton,membrane,cytoplasm,organelle lumen,nucleus	protein binding,transporter activity,motor activity,structural molecule activity		PF01576,PF01496,PF00038	transport	metabolic process
P09327	VILI_HUMAN	VIL1	cell organization and biogenesis	654595			1	Villin-1 OS=Homo sapiens GN=VIL1 PE=1 SV=3	838	6	5	5.41524	0.206235	4.52525	4.44444	4.45238	4.048	3.84859	21	2.43703	-2.27764	2.178	2.152	2.15458	2.01721	1.44353	IPI00218852.4	IPI00218852.4	P09327	0		Villin-1	cytoskeleton,cytoplasm,nucleus	protein binding,metal ion binding		PF02209,PF00626	metabolic process	regulation of biological process	cell differentiation
P49736	MCM2_HUMAN	MCM2	cell organization and biogenesis	477481			1	DNA replication licensing factor MCM2 OS=Homo sapiens GN=MCM2 PE=1 SV=4	916	6	5	2.82226	0.668943	1.91831	2.08333	2.55357	2.64	2.1144	21	1.49685	-0.580045	0.939839	1.05889	1.35252	1.40054	0.944765	IPI00184330.5	IPI00184330.5	P49736	1		DNA replication licensing factor MCM2	organelle lumen,chromosome,nucleus	protein binding,DNA binding,metal ion binding,nucleotide binding,catalytic activity		PF00493	metabolic process	regulation of biological process	cell differentiation
P02786	TFR1_HUMAN	TFRC	cell organization and biogenesis	529618			1	Transferrin receptor protein 1 OS=Homo sapiens GN=TFRC PE=1 SV=2	770	6	5	1.58736	0.893687	4.10101	1.89394	1.57143	2.53647	2.09732	21	0.666627	-0.162159	2.03598	0.92139	0.652077	1.34282	0.909456	IPI00022462.2	IPI00022462.2	P02786	2		Transferrin receptor protein 1	extracellular,membrane,mitochondrion,cytoplasm,organelle lumen,chromosome,nucleus,endosome	signal transducer activity,protein binding,DNA binding,transporter activity,metal ion binding,transcription regulator activity,receptor activity,catalytic activity		PF04253,PF04389,PF02225	transport	metabolic process	regulation of biological process	response to stimulus	defense response	cell communication	cellular homeostasis
P19338	NUCL_HUMAN	NCL	cell organization and biogenesis	79110			1	Nucleolin OS=Homo sapiens GN=NCL PE=1 SV=3	719	6	5	2.4553	1.22977	1.66008	1.5873	2.21429	2.40533	1.92535	21	1.2959	0.298393	0.731252	0.666576	1.14684	1.26624	0.900866	IPI00604620.3	IPI00604620.3	P19338	0		Nucleolin	cytoplasm,organelle lumen,chromosome,nucleus	protein binding,DNA binding,RNA binding,nucleotide binding,catalytic activity		PF00076	development	metabolic process
P42765	THIM_HUMAN	ACAA2	metabolic process	200136			1	3-ketoacyl-CoA thiolase, mitochondrial OS=Homo sapiens GN=ACAA2 PE=1 SV=2	402	6	5	2.498	1.7129	2.44563	0.543478	2.84066	2.464	2.08411	21	1.32077	0.77644	1.29021	-0.879706	1.50623	1.301	0.885824	IPI00001539.8	IPI00001539.8	P42765	0		3-ketoacyl-CoA thiolase, mitochondrial	mitochondrion,membrane,cytoplasm	catalytic activity		PF02803,PF00108	response to stimulus	defense response
Q9Y6C9	MTCH2_HUMAN	MTCH2	transport	269944			1	Mitochondrial carrier homolog 2 OS=Homo sapiens GN=MTCH2 PE=1 SV=1	307	6	5	1.70455	2.91005	2.63973	0.735294	2.2	1.584	1.96227	16	0.769387	1.54105	1.40039	-0.443607	1.1375	0.663572	0.844715	IPI00003833.3	IPI00003833.3	Q9Y6C9	2		Mitochondrial carrier homolog 2	membrane,mitochondrion,cytoplasm			PF00153
P31942	HNRH3_HUMAN	HNRNPH3	metabolic process	643472			1	Heterogeneous nuclear ribonucleoprotein H3 OS=Homo sapiens GN=HNRNPH3 PE=1 SV=2	351	6	5	2.18842	1.58114	1.34986	1.54321	2.35714	1.76	1.79663	21	1.12989	0.660963	0.432812	0.625934	1.23704	0.815575	0.817035	IPI00013877.2	IPI00013877.2	P31942-1	0		Isoform 1 of Heterogeneous nuclear ribonucleoprotein H3	nucleus	protein binding,RNA binding,nucleotide binding,catalytic activity		PF00076
O60832	DKC1_HUMAN	DKC1	cell proliferation	4747			1	H/ACA ribonucleoprotein complex subunit 4 OS=Homo sapiens GN=DKC1 PE=1 SV=3	521	6	5	1.64131	1.77878	1.22559	1.75926	2.09524	1.70133	1.70025	21	0.714851	0.830888	0.293476	0.814968	1.06711	0.766666	0.747994	IPI00221394.8	IPI00221394.8	O60832	2		H/ACA ribonucleoprotein complex subunit 4	organelle lumen,nucleus	protein binding,RNA binding,metal ion binding,nucleotide binding,catalytic activity		PF01509,PF01472	cell organization and biogenesis	metabolic process	regulation of biological process
P23246	SFPQ_HUMAN	SFPQ	metabolic process	611911	689624		1	Splicing factor, proline- and glutamine-rich OS=Homo sapiens GN=SFPQ PE=1 SV=2	716	6	5	2.22494	1.91995	0.678788	1.63399	1.63187	1.90667	1.66603	21	1.15377	0.941071	-0.558967	0.708396	0.706524	0.931053	0.646974	IPI00010740.1	IPI00010740.1	P23246-1	0		Isoform Long of Splicing factor, proline- and glutamine-rich	membrane,cytoplasm,organelle lumen,nucleus	protein binding,signal transducer activity,DNA binding,RNA binding,nucleotide binding,receptor activity,structural molecule activity,catalytic activity,enzyme regulator activity		PF00076	regulation of biological process	response to stimulus	cell communication
Q9UGM3	DMBT1_HUMAN	DMBT1	cell proliferation	279611			1	Deleted in malignant brain tumors 1 protein OS=Homo sapiens GN=DMBT1 PE=1 SV=2	2444	4	4			3.53535	30.5556	2.51429	8.54857	11.2884	16			1.82185	4.93336	1.33015	3.09568	2.79526	IPI00099110.2	IPI00099110.2	Q9UGM3-1	1		Isoform 1 of Deleted in malignant brain tumors 1 protein	extracellular,membrane,cytoplasm	signal transducer activity,protein binding,receptor activity,catalytic activity		PF00100,PF02408,PF00431,PF00530	development	metabolic process	transport	regulation of biological process	response to stimulus	defense response	cell differentiation
Q12864	CAD17_HUMAN	CDH17	transport	591853			1	Cadherin-17 OS=Homo sapiens GN=CDH17 PE=1 SV=2	843	4	4			7.42424	1.85185	5.00893	3.41	4.42376	16			2.89224	0.888969	2.3245	1.76977	1.96887	IPI00290089.4	IPI00290089.4	Q12864	1	S	Cadherin-17	membrane	protein binding,transporter activity,metal ion binding		PF00028
Q99795	GPA33_HUMAN	GPA33		651244			1	Cell surface A33 antigen OS=Homo sapiens GN=GPA33 PE=1 SV=1	323	4	4			8.06061	3.05556	4.01587	1.54	4.16801	16			3.01089	1.61143	2.00571	0.62293	1.81274	IPI00293853.3	IPI00293853.3	Q99795	1	S	Cell surface A33 antigen	membrane	signal transducer activity,receptor activity		PF05624
Q13895	BYST_HUMAN	BYSL	cell organization and biogenesis	106880			1	Bystin OS=Homo sapiens GN=BYSL PE=1 SV=3	443	4	4			2.03636	3.99306	2.92857	2.36923	2.83181	16			1.026	1.99749	1.5502	1.24442	1.45453	IPI00328987.3	IPI00328987.3	Q13895	1		Bystin	extracellular,cytoplasm,organelle lumen,nucleus	protein binding,metal ion binding,catalytic activity		PF05291	metabolic process	transport	regulation of biological process	cell communication	reproduction
Q8IVT2	CS021_HUMAN	C19orf21	metabolic process	439180			1	Uncharacterized protein C19orf21 OS=Homo sapiens GN=C19orf21 PE=1 SV=1	688	4	4			2.06061	3.125	3.04464	2.45143	2.67042	16			1.04307	1.64386	1.60627	1.29362	1.39671	IPI00217121.1	IPI00217121.1	Q8IVT2	0		Uncharacterized protein C19orf21		catalytic activity			response to stimulus
O15551	CLD3_HUMAN	CLDN3	response to stimulus	647023			1	Claudin-3 OS=Homo sapiens GN=CLDN3 PE=1 SV=1	223	4	4			4.90236	1.62037	2.07143	2.26286	2.71425	16			2.29348	0.696324	1.05063	1.17815	1.30464	IPI00007364.1	IPI00007364.1	O15551	3	S	Claudin-3	membrane	signal transducer activity,protein binding,receptor activity,structural molecule activity		PF00822
Q14566	MCM6_HUMAN	MCM6	metabolic process	444118			1	DNA replication licensing factor MCM6 OS=Homo sapiens GN=MCM6 PE=1 SV=1	832	4	4			1.69697	2.77778	2.13265	3.46133	2.51718	16			0.762961	1.47393	1.09265	1.79133	1.28022	IPI00031517.1	IPI00031517.1	Q14566	0		DNA replication licensing factor MCM6	organelle lumen,nucleus	protein binding,DNA binding,nucleotide binding,catalytic activity,enzyme regulator activity		PF00158,PF00493	regulation of biological process	cell communication
P32189	GLPK_HUMAN	GK	metabolic process	1466			1	Glycerol kinase OS=Homo sapiens GN=GK PE=1 SV=3	566	4	4			2.81061	1.7094	2.75	2.49333	2.44084	16			1.49088	0.773491	1.45943	1.31808	1.26047	IPI00216067.1	IPI00216067.1	P32189-3	1		Isoform 3 of Glycerol kinase	mitochondrion,membrane,cytoplasm,cytosol	nucleotide binding,catalytic activity		PF02782,PF00370
Q9BSE5	SPEB_HUMAN	AGMAT	metabolic process	461532			1	Agmatinase, mitochondrial OS=Homo sapiens GN=AGMAT PE=1 SV=2	357	4	4			3.5	1.98413	2.65934	1.64267	2.44653	16			1.80735	0.988504	1.41107	0.71604	1.23074	IPI00305360.2	IPI00305360.2	Q9BSE5	0		Agmatinase, mitochondrial	extracellular,mitochondrion,cytoplasm	metal ion binding,catalytic activity		PF00491
P84103	SFRS3_HUMAN	SFRS3	metabolic process	405144			0.9998	Splicing factor, arginine/serine-rich 3 OS=Homo sapiens GN=SFRS3 PE=1 SV=1	167	4	4	2.58207	2.9364			1.96429	1.70824	2.29775	14	1.36853	1.55405			0.974005	0.772507	1.16727	IPI00010204.1	IPI00010204.1	P84103	0		Splicing factor, arginine/serine-rich 3	membrane,endoplasmic reticulum,cytoplasm,nucleus	signal transducer activity,protein binding,RNA binding,nucleotide binding,receptor activity,structural molecule activity		PF00076	response to stimulus	cell communication
Q01130	SFRS2_HUMAN	SFRS2	metabolic process	584801			1	Splicing factor, arginine/serine-rich 2 OS=Homo sapiens GN=SFRS2 PE=1 SV=4	224	4	4	2.54321	3.04065			1.75275	1.85263	2.29731	14	1.34665	1.60438			0.809618	0.889576	1.16256	IPI00005978.8	IPI00005978.8	Q01130	0		Splicing factor, arginine/serine-rich 2	spliceosome,cytoplasm,organelle lumen,nucleus	protein binding,RNA binding,nucleotide binding,transcription regulator activity,catalytic activity		PF00076
Q14244	MAP7_HUMAN	MAP7	development	486548			0.9999	Ensconsin OS=Homo sapiens GN=MAP7 PE=1 SV=1	759	4	4			2.33333	2.08333	1.62381	2.51429	2.13869	16			1.22239	1.05889	0.699382	1.33015	1.0777	IPI00939172.1	IPI00939172.1	Q14244-1	0		Isoform 1 of Ensconsin	cytoskeleton,membrane,cytoplasm,chromosome,nucleus	protein binding,DNA binding,metal ion binding,structural molecule activity,catalytic activity			cell organization and biogenesis	metabolic process	response to stimulus
P33992	MCM5_HUMAN	MCM5	cell division	517582			1	DNA replication licensing factor MCM5 OS=Homo sapiens GN=MCM5 PE=1 SV=5	744	4	4			1.7296	2.57937	1.88571	2.34667	2.13534	16			0.790442	1.36702	0.915111	1.23061	1.0758	IPI00018350.3	IPI00018350.3	P33992	1		DNA replication licensing factor MCM5	organelle lumen,nucleus	protein binding,DNA binding,nucleotide binding,catalytic activity		PF00493	metabolic process	regulation of biological process
P04264	K2C1_HUMAN	KRT1	cell organization and biogenesis	80828			1	Keratin, type II cytoskeletal 1 OS=Homo sapiens GN=KRT1 PE=1 SV=5	653	6	4	2.20412	7.90569	1.54724	0.715488	1.04762	3.74	2.86002	21	1.1402	2.98289	0.629694	-0.483	0.0671142	1.90304	1.03999	IPI00220327.4	IPI00220327.4	P04264	1		Keratin, type II cytoskeletal 1	cytoskeleton,membrane,cytoplasm	protein binding,signal transducer activity,motor activity,receptor activity,structural molecule activity		PF06160,PF01576,PF00038	development	metabolic process	regulation of biological process	response to stimulus	defense response	coagulation
P11387	TOP1_HUMAN	TOP1	cell death	472737			1	DNA topoisomerase 1 OS=Homo sapiens GN=TOP1 PE=1 SV=2	775	6	4	2.52834	3.32039	1.17032	1.38889	2.07143	2.64	2.18656	21	1.33819	1.73135	0.226908	0.473931	1.05063	1.40054	1.03692	IPI00413611.1	IPI00413611.1	P11387	0		DNA topoisomerase 1	membrane,cytoplasm,organelle lumen,chromosome,nucleus	protein binding,signal transducer activity,DNA binding,transporter activity,metal ion binding,nucleotide binding,receptor activity,catalytic activity		PF02919,PF01028	development	cell division	metabolic process	transport	regulation of biological process	response to stimulus	defense response	cell differentiation
Q16629	SFRS7_HUMAN	SFRS7	metabolic process	309090			1	Splicing factor, arginine/serine-rich 7 OS=Homo sapiens GN=SFRS7 PE=1 SV=1	241	6	4	2.81368	7.11512	0.61708	1.69753	1.25714	2.27765	2.6297	21	1.49246	2.83089	-0.696471	0.763438	0.330149	1.18754	0.984668	IPI00003377.1	IPI00003377.1	Q16629-1	0		Isoform 1 of Splicing factor, arginine/serine-rich 7	nucleus	protein binding,RNA binding,metal ion binding,nucleotide binding,catalytic activity		PF00076	regulation of biological process
Q99459	CDC5L_HUMAN	CDC5L	metabolic process	485471			1	Cell division cycle 5-like protein OS=Homo sapiens GN=CDC5L PE=1 SV=2	813	4	4	2.4867	1.95317			1.99451	1.57474	2.00228	14	1.31423	0.965818			0.996031	0.655111	0.982797	IPI00465294.2	IPI00465294.2	Q99459	0		Cell division cycle 5-like protein	spliceosome,cytoplasm,organelle lumen,nucleus	protein binding,DNA binding,RNA binding		PF00249	regulation of biological process
Q6DKI1	RL7L_HUMAN	RPL7L1	cell organization and biogenesis	520133			1	60S ribosomal protein L7-like 1 OS=Homo sapiens GN=RPL7L1 PE=1 SV=1	250	4	4			1.66008	2.19907	1.94118	2.12667	1.98175	16			0.731252	1.1369	0.956931	1.08859	0.978418	IPI00456940.5	IPI00456940.5	Q6DKI1	0		60S ribosomal protein L7-like 1	cytoplasm,ribosome	protein binding,DNA binding,RNA binding,nucleotide binding,transcription regulator activity,structural molecule activity,catalytic activity		PF00327	transport	metabolic process	response to stimulus
Q99715	COCA1_HUMAN	COL12A1	cell organization and biogenesis	101302			1	Collagen alpha-1(XII) chain OS=Homo sapiens GN=COL12A1 PE=1 SV=2	3102	6	4	2.18357	0.474341	1.15152	8.7963	1.96429	2.24889	2.80315	21	1.12669	-1.076	0.203533	3.1369	0.974005	1.16921	0.922388	IPI00329573.9	IPI00329573.9	Q99715-1	3	S	Isoform 1 of Collagen alpha-1(XII) chain	extracellular,cytoplasm	protein binding,structural molecule activity		PF00041,PF00092,PF02210	development	transport
Q07955	SFRS1_HUMAN	SFRS1	cell organization and biogenesis	68714			1	Splicing factor, arginine/serine-rich 1 OS=Homo sapiens GN=SFRS1 PE=1 SV=2	252	6	4	3.69527	5.53398	0.394644	2.03704	1.45918	1.85263	2.49546	21	1.88568	2.46832	-1.34138	1.02647	0.545161	0.889576	0.912305	IPI00215884.4	IPI00215884.4	Q07955-1	0		Isoform ASF-1 of Splicing factor, arginine/serine-rich 1	spliceosome,cytoplasm,organelle lumen,nucleus	protein binding,RNA binding,nucleotide binding,catalytic activity		PF00076	development	metabolic process	cell differentiation
Q15233	NONO_HUMAN	NONO	metabolic process	533282	184492		1	Non-POU domain-containing octamer-binding protein OS=Homo sapiens GN=NONO PE=1 SV=4	477	6	4	2.47777	2.73106	1.07475	1.38889	2.4881	1.76	1.98676	21	1.30904	1.44946	0.103998	0.473931	1.31504	0.815575	0.911175	IPI00304596.3	IPI00304596.3	Q15233	0		Non-POU domain-containing octamer-binding protein	organelle lumen,nucleus	protein binding,DNA binding,RNA binding,transporter activity,nucleotide binding,catalytic activity		PF00076	regulation of biological process	response to stimulus
P62158	CALM_HUMAN	CALM3	cell organization and biogenesis	515487	533624	468442	1	Calmodulin OS=Homo sapiens GN=CALM1 PE=1 SV=2	151	6	4	2.05879	6.09867	1.69697	0.568182	2.30102	1.485	2.36811	21	1.0418	2.6085	0.762961	-0.815575	1.20227	0.570463	0.895069	IPI00075248.11	IPI00075248.11	P62158	0		Calmodulin	extracellular,cytoskeleton,membrane,cytoplasm,organelle lumen,chromosome,nucleus,cytosol	protein binding,metal ion binding,catalytic activity		PF00036	cell division	metabolic process	regulation of biological process	response to stimulus	cell communication	cell motility
P33240	CSTF2_HUMAN	CSTF2	metabolic process	132370			1	Cleavage stimulation factor 64 kDa subunit OS=Homo sapiens GN=CSTF2 PE=1 SV=1	585	4	4			2.04408	1.76768	1.90816	1.66222	1.84553	16			1.03145	0.821854	0.932185	0.733113	0.879651	IPI00013256.1	IPI00013256.1	P33240-1	0		Isoform 1 of Cleavage stimulation factor subunit 2	organelle lumen,nucleus	protein binding,RNA binding,metal ion binding,nucleotide binding		PF00076
O00567	NOL5A_HUMAN	NOP56	cell organization and biogenesis	376064			1	Nucleolar protein 5A OS=Homo sapiens GN=NOL5A PE=1 SV=4	602	6	4	1.60128	2.08044	1.08255	1.47569	2.71978	2.32	1.87996	21	0.679227	1.05689	0.114433	0.561394	1.44349	1.21412	0.844927	IPI00411937.4	IPI00411937.4	O00567	2		Nucleolar protein 56	organelle lumen,nucleus	protein binding,RNA binding,catalytic activity		PF01798	metabolic process
Q13185	CBX3_HUMAN	C15orf57	cell organization and biogenesis	381189			1	Chromobox protein homolog 3 OS=Homo sapiens GN=CBX3 PE=1 SV=4	186	6	4	2.59973	1.39512	1.25701	1.78571	2.21429	1.80632	1.84303	21	1.37836	0.480391	0.330001	0.836501	1.14684	0.85305	0.837524	IPI00297579.4	IPI00297579.4	Q13185	0		Chromobox protein homolog 3	cytoskeleton,membrane,chromosome,nucleus	protein binding,metal ion binding,transcription regulator activity,catalytic activity		PF00385,PF01393	metabolic process	regulation of biological process
P38159	HNRPG_HUMAN	RBMX	metabolic process	710162	466039		1	Heterogeneous nuclear ribonucleoprotein G OS=Homo sapiens GN=RBMX PE=1 SV=3	396	6	4	2.4867	2.91902	0.77135	1.46605	1.96429	1.80632	1.90229	21	1.31423	1.54549	-0.374543	0.551934	0.974005	0.85305	0.810694	IPI00304692.1	IPI00304692.1	P38159	0		Heterogeneous nuclear ribonucleoprotein G	spliceosome,nucleus	protein binding,RNA binding,nucleotide binding		PF00076
Q9BXP5	ARS2_HUMAN	SRRT	cell proliferation	111801			1	Arsenite-resistance protein 2 OS=Homo sapiens GN=ARS2 PE=1 SV=1	887	6	4	2.93287	1.31761	0.961616	1.5625	2.07143	2.365	1.86851	21	1.55231	0.397929	-0.056467	0.643856	1.05063	1.24184	0.805016	IPI00375144.5	IPI00375144.5	Q9BXP5-1	0		Isoform 1 of Serrate RNA effector molecule homolog	cytoplasm,organelle lumen,nucleus	protein binding,nucleotide binding,catalytic activity		PF04959	metabolic process	regulation of biological process	response to stimulus
Q14498	RBM39_HUMAN	RBM39	metabolic process	282901			1	RNA-binding protein 39 OS=Homo sapiens GN=RBM39 PE=1 SV=2	537	6	4	2.61752	2.442	0.905051	1.63399	1.42411	2.112	1.85578	16	1.3882	1.28806	-0.14393	0.708396	0.510058	1.07861	0.8049	IPI00163505.2	IPI00163505.2	Q14498-1	2		Isoform 1 of RNA-binding protein 39	cytoskeleton,cytoplasm,organelle lumen,nucleus	protein binding,RNA binding,nucleotide binding,transcription regulator activity		PF00076	regulation of biological process
O60264	SMCA5_HUMAN	SMARCA5	development	558422			1	SWI/SNF-related matrix-associated actin-dependent regulator of chromatin subfamily A member 5 OS=Homo sapiens GN=SMARCA5 PE=1 SV=1	1066	6	4	3.05185	1.26491	1.04646	1.66667	1.69231	2.464	1.86437	21	1.60969	0.339035	0.0655236	0.736966	0.758992	1.301	0.801867	IPI00297211.1	IPI00297211.1	O60264	0		SWI/SNF-related matrix-associated actin-dependent regulator of chromatin subfamily A member 5	extracellular,organelle lumen,chromosome,nucleus	protein binding,DNA binding,nucleotide binding,transcription regulator activity,catalytic activity		PF00271,PF00270,PF00176	cell organization and biogenesis	metabolic process	regulation of biological process	cell differentiation
O60814	H2B1K_HUMAN	HIST1H2BK	cell organization and biogenesis	437275	729925		1	Histone H2B type 1-K OS=Homo sapiens GN=HIST1H2BK PE=1 SV=3,Histone H2B type F-S OS=Homo sapiens GN=H2BFS PE=1 SV=2,Histone H2B type 1-D OS=Homo sapiens GN=HIST1H2BD PE=1 SV=2,Histone H2B type 1-C/E/F/G/I OS=Homo sapiens GN=HIST1H2BC PE=1 SV=3,Histone H2B type 2-F OS=Homo sapiens GN=HIST2H2BF PE=1 SV=3,Histone H2B type 1-H OS=Homo sapiens GN=HIST1H2BH PE=1 SV=3,Histone H2B type 1-N OS=Homo sapien…	128	6	4	1.79622	4.54577	0.623886	1.0101	2.41327	2.24	2.10487	21	0.844964	2.18452	-0.680646	0.0144996	1.27099	1.1635	0.799638	IPI00419833.9	IPI00419833.9	O60814	0		Histone H2B type 1-K	chromosome,nucleus	protein binding,DNA binding		PF00125,PF00808	metabolic process	response to stimulus	defense response	cell differentiation
P35659	DEK_HUMAN	DEK	development	484813			1	Protein DEK OS=Homo sapiens GN=DEK PE=1 SV=1	380	6	4	1.87787	0.998613	2.0202	1.04167	3.92857	1.76	1.93782	21	0.909095	-0.00200203	1.0145	0.0588937	1.974	0.815575	0.795011	IPI00020021.3	IPI00020021.3	P35659	0		Protein DEK	membrane,cytoplasm,nucleus	protein binding,DNA binding,RNA binding,metal ion binding,nucleotide binding,transcription regulator activity,catalytic activity			cell organization and biogenesis	metabolic process	transport	regulation of biological process	response to stimulus	cell communication	reproduction
P09651	ROA1_HUMAN	HNRNPA1	cell organization and biogenesis	546261	709570		1	Heterogeneous nuclear ribonucleoprotein A1 OS=Homo sapiens GN=HNRNPA1 PE=1 SV=4	377	6	4	1.61584	5.09478	0.930596	1.08025	1.76786	1.85263	2.05699	21	0.692283	2.34902	-0.103773	0.111361	0.822002	0.889576	0.793411	IPI00215965.3	IPI00215965.3	P09651-1	0		Isoform A1-B of Heterogeneous nuclear ribonucleoprotein A1	spliceosome,cytoplasm,organelle lumen,nucleus	protein binding,DNA binding,RNA binding,nucleotide binding		PF00076	metabolic process	transport
Q99729	ROAA_HUMAN	HNRNPAB	metabolic process	715055	22824		1	Heterogeneous nuclear ribonucleoprotein A/B OS=Homo sapiens GN=HNRNPAB PE=1 SV=2	337	6	4	1.3303	2.319	1.08712	2.22222	1.96429	1.8019	1.78747	21	0.411747	1.2135	0.120513	1.152	0.974005	0.849523	0.786882	IPI00329355.3	IPI00329355.3	Q99729-1	0	S	Isoform 1 of Heterogeneous nuclear ribonucleoprotein A/B	cytoplasm,nucleus	protein binding,DNA binding,RNA binding,nucleotide binding,transcription regulator activity,catalytic activity		PF00076	regulation of biological process	cell differentiation
Q9Y606	TRUA_HUMAN	PUS1	metabolic process	592004			1	tRNA pseudouridine synthase A OS=Homo sapiens GN=PUS1 PE=1 SV=3	433	6	4	1.09802	1.05409	2.32217	2.0202	3.02198	1.55692	1.84556	21	0.134906	0.0760005	1.21547	1.0145	1.59549	0.638698	0.779178	IPI00619930.2	IPI00619930.2	Q9Y606-1	1		Isoform 1 of tRNA pseudouridine synthase A	organelle lumen,nucleus	protein binding,DNA binding,RNA binding,transcription regulator activity,catalytic activity		PF01416	regulation of biological process
P55769	NH2L1_HUMAN	NHP2L1	cell organization and biogenesis	182255			1	NHP2-like protein 1 OS=Homo sapiens GN=NHP2L1 PE=1 SV=3	130	6	4	0.960769	0.741158	2.32217	1.85185	3.85714	1.936	1.94485	21	-0.0577386	-0.432146	1.21547	0.888969	1.94753	0.953079	0.752528	IPI00026167.5	IPI00026167.5	P55769	0		NHP2-like protein 1	spliceosome,cytoplasm,ribosome,organelle lumen,nucleus	protein binding,RNA binding,structural molecule activity		PF01248	metabolic process	regulation of biological process	reproduction
Q92598	HS105_HUMAN	HSPH1	cell organization and biogenesis	743267			1	Heat shock protein 105 kDa OS=Homo sapiens GN=HSPH1 PE=1 SV=1	869	6	4	2.20412	0.763308	2.02899	1.85185	1.375	2.024	1.70788	21	1.1402	-0.389663	1.02076	0.888969	0.459432	1.01721	0.689484	IPI00939163.1	IPI00939163.1	Q92598-1	0		Isoform Alpha of Heat shock protein 105 kDa	cytoplasm	protein binding,signal transducer activity,DNA binding,motor activity,nucleotide binding,transcription regulator activity,catalytic activity		PF06723,PF00012	metabolic process	regulation of biological process	response to stimulus	cell communication	reproduction	cell motility
Q08211	DHX9_HUMAN	DHX9	metabolic process	191518			1	ATP-dependent RNA helicase A OS=Homo sapiens GN=DHX9 PE=1 SV=4	1286	6	4	2.17437	2.07524	0.875855	1.64931	1.27679	1.85778	1.65156	21	1.1206	1.05328	-0.191236	0.721859	0.352516	0.893578	0.658433	IPI00844578.1	IPI00844578.1	Q08211	5		ATP-dependent RNA helicase A	cytoskeleton,membrane,cytoplasm,organelle lumen,nucleus	protein binding,DNA binding,RNA binding,nucleotide binding,catalytic activity		PF00271,PF00270,PF04408,PF00035
Q9NQG5	RPR1B_HUMAN	RPRD1B	metabolic process	743297			1	Regulation of nuclear pre-mRNA domain-containing protein 1B OS=Homo sapiens GN=RPRD1B PE=1 SV=1	331	6	4	1.51506	1.16505	3.39394	0.961538	1.52778	1.705	1.71139	21	0.599374	0.22039	1.76296	-0.0565835	0.611435	0.769772	0.651225	IPI00009659.3	IPI00009659.3	Q9NQG5	0		Regulation of nuclear pre-mRNA domain-containing protein 1B		DNA binding,catalytic activity		PF04818	regulation of biological process
O75643	U520_HUMAN	SNRNP200	cell organization and biogenesis	246112			1	U5 small nuclear ribonucleoprotein 200 kDa helicase OS=Homo sapiens GN=SNRNP200 PE=1 SV=2	2163	6	4	2.17437	2.91902	0.773619	1.64931	1.09127	1.584	1.6986	21	1.1206	1.54549	-0.370306	0.721859	0.126008	0.663572	0.634536	IPI00420014.2	IPI00420014.2	O75643-1	0		Isoform 1 of U5 small nuclear ribonucleoprotein 200 kDa helicase	spliceosome,nucleus	protein binding,RNA binding,nucleotide binding,catalytic activity		PF02889,PF00271,PF00270	metabolic process	cell differentiation
P62826	RAN_HUMAN	RAN	cell death	10842			1	GTP-binding nuclear protein Ran OS=Homo sapiens GN=RAN PE=1 SV=3	219	6	4	1.58527	0.81783	1.27273	2.43056	2.05495	1.66222	1.63726	21	0.664727	-0.290127	0.347923	1.28129	1.0391	0.733113	0.629337	IPI00643041.3	IPI00643041.3	P62826	0		GTP-binding nuclear protein Ran	cytoskeleton,membrane,cytoplasm,organelle lumen,chromosome,cytosol,nucleus	signal transducer activity,protein binding,DNA binding,transporter activity,nucleotide binding,transcription regulator activity,receptor activity,catalytic activity		PF00025,PF00071	cell proliferation	cell organization and biogenesis	metabolic process	cell division	transport	regulation of biological process	response to stimulus	cell communication	reproduction	cell differentiation
P37108	SRP14_HUMAN	SRP14	cell organization and biogenesis	533732			1	Signal recognition particle 14 kDa protein OS=Homo sapiens GN=SRP14 PE=1 SV=2	138	6	4	1.69278	1.66898	1.23737	1.62037	1.51905	1.42476	1.52722	21	0.759397	0.738965	0.307281	0.696324	0.603167	0.510721	0.602643	IPI00293434.2	IPI00293434.2	P37108	0		Signal recognition particle 14 kDa protein	membrane,cytoplasm,ribosome,nucleus	protein binding,transporter activity,RNA binding,transcription regulator activity,structural molecule activity		PF02290	metabolic process	transport	regulation of biological process	response to stimulus	cell communication
P51649	SSDH_HUMAN	ALDH5A1	development	371723			1	Succinate-semialdehyde dehydrogenase, mitochondrial OS=Homo sapiens GN=ALDH5A1 PE=1 SV=2	542	6	4	0.640513	5.71642	2.24599	0.505051	1.64286	1.672	2.07047	21	-0.642701	2.51511	1.16735	-0.9855	0.716207	0.741575	0.585341	IPI00019888.1	IPI00019888.1	P51649	0		Succinate-semialdehyde dehydrogenase, mitochondrial	extracellular,mitochondrion,cytoplasm	protein binding,DNA binding,catalytic activity		PF00171	cell organization and biogenesis	metabolic process	regulation of biological process	cell communication
Q9Y383	LC7L2_HUMAN	LUC7L2	transport	731488			1	Putative RNA-binding protein Luc7-like 2 OS=Homo sapiens GN=LUC7L2 PE=1 SV=2	397	6	4	2.32607	1.58114	0.881119	1.32576	1.69231	1.50857	1.55249	21	1.2179	0.660963	-0.182591	0.406817	0.758992	0.593183	0.575877	Q9Y383-1	IPI00100392.1	Q9Y383-1	0		Putative RNA-binding protein Luc7-like 2	membrane	protein binding,transporter activity,metal ion binding		PF03194
P36952	SPB5_HUMAN	SERPINB5	cell proliferation	55279			1	Serpin B5 OS=Homo sapiens GN=SERPINB5 PE=1 SV=1	380	4	3			0.961616	21.875	3.66667	2.585	7.27207	16			-0.056467	4.45121	1.87447	1.37016	1.90984	IPI00783625.2	IPI00783625.2	P36952-1	0	S	Isoform 1 of Serpin B5	extracellular,cytoplasm	protein binding,enzyme regulator activity		PF00079	cell organization and biogenesis	regulation of biological process	cell motility
Q02318	CP27A_HUMAN	CYP27A1	metabolic process	516700			1	Cytochrome P450 27, mitochondrial OS=Homo sapiens GN=CYP27A1 PE=1 SV=1	538	4	3			6.88215	1.38889	4.62698	2.16	3.76451	16			2.78286	0.473931	2.21007	1.11103	1.64447	IPI00025307.1	IPI00025307.1	Q02318	2		Sterol 26-hydroxylase, mitochondrial	membrane,mitochondrion,cytoplasm,organelle lumen	metal ion binding,catalytic activity		PF00067
P06731	CEAM5_HUMAN	CEACAM5	metabolic process	709196			1	Carcinoembryonic antigen-related cell adhesion molecule 5 OS=Homo sapiens GN=CEACAM5 PE=1 SV=2	711	4	3			3.27273	13.6111	1.70238	1.24667	4.95822	16			1.71049	3.76671	0.767554	0.318076	1.64071	IPI00027486.3	IPI00027486.3	P06731	0	S	Carcinoembryonic antigen-related cell adhesion molecule 5	membrane	signal transducer activity,protein binding,nucleotide binding,receptor activity,catalytic activity			cell communication
P11388	TOP2A_HUMAN	TOP2A	cell death	156346			0.9999	DNA topoisomerase 2-alpha OS=Homo sapiens GN=TOP2A PE=1 SV=3	1551	4	3	4.32346	1.09463			3.14286	3.784	3.08624	14	2.11219	0.130448			1.65208	1.91991	1.45366	P11388-1	IPI00005175.1	P11388-1	2		DNA topoisomerase 2-alpha	cytoskeleton,cytoplasm,organelle lumen,chromosome,nucleus	protein binding,DNA binding,nucleotide binding,catalytic activity		PF00204,PF00521,PF02518	development	cell organization and biogenesis	cell division	metabolic process	regulation of biological process	response to stimulus	cell communication	reproduction	cell differentiation
P33991	MCM4_HUMAN	MCM4	metabolic process	460184			1	DNA replication licensing factor MCM4 OS=Homo sapiens GN=MCM4 PE=1 SV=5	874	4	3			2.05051	4.51389	1.49286	3.52	2.89431	16			1.03598	2.17437	0.578076	1.81558	1.401	IPI00018349.5	IPI00018349.5	P33991	0		DNA replication licensing factor MCM4	organelle lumen,nucleus	protein binding,DNA binding,nucleotide binding,transcription regulator activity,catalytic activity		PF00493	regulation of biological process
Q9NYF8	BCLF1_HUMAN	BCLAF1	cell death	486542			0.9902	Bcl-2-associated transcription factor 1 OS=Homo sapiens GN=BCLAF1 PE=1 SV=2	932	4	3	5.86069	3.51364			1.22768	1.90667	3.12717	14	2.55107	1.81297			0.295933	0.931053	1.39776	IPI00006079.1	IPI00006079.1	Q9NYF8-1	0		Isoform 1 of Bcl-2-associated transcription factor 1	membrane,cytoplasm,organelle lumen,nucleus	protein binding,DNA binding,metal ion binding,transcription regulator activity,catalytic activity			metabolic process	regulation of biological process	cell differentiation
P00915	CAH1_HUMAN	CA1	transport	23118			1	Carbonic anhydrase 1 OS=Homo sapiens GN=CA1 PE=1 SV=2	265	4	3			1.69697	4.02778	1.30952	4.20444	2.80968	16			0.762961	2.00998	0.389042	2.07192	1.30848	IPI00215983.3	IPI00215983.3	P00915	1		Carbonic anhydrase 1	extracellular,membrane,cytoplasm,Golgi,nucleus	DNA binding,transporter activity,metal ion binding,transcription regulator activity,catalytic activity		PF00194	metabolic process	regulation of biological process	response to stimulus	defense response
P16444	DPEP1_HUMAN	DPEP1	metabolic process	109			1	Dipeptidase 1 OS=Homo sapiens GN=DPEP1 PE=1 SV=3	417	4	3			12.0202	0.833333	1.51905	2.45143	4.206	16			3.58739	-0.263034	0.603167	1.29362	1.30529	IPI00059476.5	IPI00059476.5	P16444	0	S	Dipeptidase 1	extracellular,membrane,endoplasmic reticulum,cytoplasm	protein binding,metal ion binding,catalytic activity		PF01244
P27216	ANX13_HUMAN	ANXA13	regulation of biological process	181107			0.9999	Annexin A13 OS=Homo sapiens GN=ANXA13 PE=1 SV=2	320	6	3	1.42459	0.553398	5.51515	7.87037	4.16429	1.35385	3.48027	21	0.510545	-0.85361	2.4634	2.97643	2.05807	0.437064	1.26532	IPI00017337.7	IPI00017337.7	P27216-1	0		Isoform A of Annexin A13	membrane	metal ion binding		PF00191	cell differentiation	coagulation
Q96GQ7	DDX27_HUMAN	DDX27		129261	523822		1	Probable ATP-dependent RNA helicase DDX27 OS=Homo sapiens GN=DDX27 PE=1 SV=2	806	4	3			1.22559	2.65152	2.90714	3.28	2.51606	16			0.293476	1.40682	1.5396	1.7137	1.2384	IPI00293078.1	IPI00293078.1	Q96GQ7	0		Probable ATP-dependent RNA helicase DDX27	nucleus	protein binding,nucleotide binding,catalytic activity		PF06862,PF00271,PF00270
P52292	IMA2_HUMAN	KPNA2	cell organization and biogenesis	594238			1	Importin subunit alpha-2 OS=Homo sapiens GN=KPNA2 PE=1 SV=1	536	4	3			1.01818	2.19907	1.79592	6.74667	2.93996	16			0.0259952	1.1369	0.844722	2.75417	1.19045	IPI00002214.1	IPI00002214.1	P52292	1		Importin subunit alpha-2	extracellular,membrane,cytoplasm,organelle lumen,nucleus	signal transducer activity,protein binding,transporter activity,RNA binding,translation regulator activity,receptor activity,catalytic activity		PF01749,PF00514	metabolic process	transport	regulation of biological process	response to stimulus
P33993	MCM7_HUMAN	MCM7	cell proliferation	438720			1	DNA replication licensing factor MCM7 OS=Homo sapiens GN=MCM7 PE=1 SV=4	728	4	3			1.37063	1.68651	2.67143	4.26462	2.4983	16			0.454839	0.754039	1.41761	2.09242	1.17973	IPI00299904.3	IPI00299904.3	P33993-1	1		Isoform 1 of DNA replication licensing factor MCM7	cytoplasm,organelle lumen,chromosome,nucleus	protein binding,DNA binding,nucleotide binding,catalytic activity		PF00493	metabolic process	regulation of biological process	response to stimulus
P11166	GTR1_HUMAN	SLC2A1	transport	473721			1	Solute carrier family 2, facilitated glucose transporter member 1 OS=Homo sapiens GN=SLC2A1 PE=1 SV=2	499	4	3			0.737813	4.80769	2.55357	2.75	2.71227	16			-0.438673	2.26534	1.35252	1.45943	1.15965	IPI00220194.6	IPI00220194.6	P11166	10		Solute carrier family 2, facilitated glucose transporter member 1	membrane,cytoplasm	protein binding,transporter activity		PF00083	response to stimulus
Q9GZT3	SLIRP_HUMAN	C14orf156	metabolic process	655105			1	SRA stem-loop-interacting RNA-binding protein, mitochondrial OS=Homo sapiens GN=SLIRP PE=1 SV=1	111	4	3			3.12879	0.892857	3.28571	2.44444	2.43795	16			1.6456	-0.163499	1.71621	1.28951	1.12195	IPI00009922.3	IPI00009922.3	Q9GZT3	0		SRA stem-loop-interacting RNA-binding protein, mitochondrial	mitochondrion,cytoplasm,nucleus	RNA binding,nucleotide binding		PF00076	regulation of biological process
O60568	PLOD3_HUMAN	PLOD3	metabolic process	153357			1	Procollagen-lysine,2-oxoglutarate 5-dioxygenase 3 OS=Homo sapiens GN=PLOD3 PE=1 SV=1	748	4	3			2.14354	2.91667	1.42857	2.49333	2.24553	16			1.1	1.54432	0.514573	1.31808	1.11924	IPI00030255.1	IPI00030255.1	O60568	1	S	Procollagen-lysine,2-oxoglutarate 5-dioxygenase 3	extracellular,membrane,endoplasmic reticulum,cytoplasm	protein binding,metal ion binding,catalytic activity		PF03171
Q8WVV4	POF1B_HUMAN	POF1B	cell organization and biogenesis	267038			1	Protein POF1B OS=Homo sapiens GN=POF1B PE=1 SV=2	603	4	3			1.56643	2.46914	4.26531	1.24	2.38522	16			0.647484	1.30401	2.09265	0.31034	1.08862	IPI00103242.5	IPI00103242.5	Q8WVV4-1	0		Isoform 1 of Protein POF1B	cytoskeleton,membrane,cytoplasm,Golgi,nucleus	protein binding,motor activity,catalytic activity		PF01576,PF05622	metabolic process	response to stimulus
A6NHQ2	FBRLL_HUMAN	FBLL1	cell organization and biogenesis	166262			0.9997	rRNA/tRNA 2'-O-methyltransferase fibrillarin-like OS=Homo sapiens PE=3 SV=1,rRNA 2'-O-methyltransferase fibrillarin OS=Homo sapiens GN=FBL PE=1 SV=2	338	4	3	1.2706	3.80952			2.01772	2.02429	2.28053	14	0.345515	1.92961			1.01272	1.01742	1.07632	A6NHQ2	IPI00235647.7	A6NHQ2	0		rRNA/tRNA 2'-O-methyltransferase fibrillarin-like protein 1	membrane,organelle lumen,nucleus	RNA binding,catalytic activity		PF01269	metabolic process
Q2TB90	HKDC1_HUMAN	HKDC1	metabolic process	522988			0.9997	Putative hexokinase HKDC1 OS=Homo sapiens GN=HKDC1 PE=2 SV=2	929	4	3			1.62626	1.38889	3.14286	2.77538	2.23335	16			0.70156	0.473931	1.65208	1.47269	1.07506	IPI00414612.3	IPI00414612.3	Q2TB90-1	2		Isoform 1 of Putative hexokinase HKDC1	mitochondrion,cytoplasm,organelle lumen,nucleus	nucleotide binding,catalytic activity		PF03727,PF00349
P84243	H33_HUMAN	LOC440926	cell organization and biogenesis	180877	595669	726012	1	Histone H3.3 OS=Homo sapiens GN=H3F3A PE=1 SV=2	138	4	3	2.07324	3.4258			1.20168	2.2	2.22518	14	1.05189	1.77644			0.265054	1.1375	1.05772	IPI00219038.9	IPI00219038.9	P84243	0		Histone H3.3	chromosome,nucleus	protein binding,DNA binding		PF00125	metabolic process	regulation of biological process	cell differentiation
P40199	CEAM6_HUMAN	CEACAM6	cell communication	466814			1	Carcinoembryonic antigen-related cell adhesion molecule 6 OS=Homo sapiens GN=CEACAM6 PE=1 SV=2	349	4	3			1.50117	6.69192	0.982143	1.80889	2.74603	16			0.586083	2.74242	-0.0259952	0.855104	1.0394	P40199	IPI00396094.1	P40199	1	S	Carcinoembryonic antigen-related cell adhesion molecule 6	membrane	protein binding		PF00047
Q9H7B2	BXDC1_HUMAN	RPF2	transport	372265			0.9999	Brix domain-containing protein 1 OS=Homo sapiens GN=BXDC1 PE=1 SV=2	310	4	3			1.47368	2.45098	1.57143	3.08	2.14402	16			0.559427	1.29336	0.652077	1.62293	1.03195	IPI00396329.1	IPI00396329.1	Q9H7B2	0		Ribosome production factor 2 homolog	extracellular,membrane,organelle lumen,nucleus	protein binding,DNA binding,transporter activity,nucleotide binding,catalytic activity		PF04427	metabolic process	regulation of biological process	response to stimulus
P54709	AT1B3_HUMAN	ATP1B3	transport	477789			1	Sodium/potassium-transporting ATPase subunit beta-3 OS=Homo sapiens GN=ATP1B3 PE=1 SV=1	283	4	3			2.5008	0.925926	2.75	2.70769	2.2211	16			1.32239	-0.111031	1.45943	1.43706	1.02696	IPI00008167.1	IPI00008167.1	P54709	0	S	Sodium/potassium-transporting ATPase subunit beta-3	membrane,cytoplasm	protein binding,transporter activity,metal ion binding,nucleotide binding,catalytic activity		PF00287	metabolic process
Q3MIX3	ADCK5_HUMAN	ADCK5	metabolic process	283374			1	Uncharacterized aarF domain-containing protein kinase 5 OS=Homo sapiens GN=ADCK5 PE=2 SV=2	588	4	3			3.39394	0.810185	1.93407	3.15333	2.32288	16			1.76296	-0.303676	0.951637	1.65688	1.01695	IPI00418366.5	IPI00418366.5	Q3MIX3	3		Uncharacterized aarF domain-containing protein kinase 5	membrane,mitochondrion,cytoplasm	nucleotide binding,catalytic activity		PF03109
P21695	GPDA_HUMAN	GPD1	transport	524418			1	Glycerol-3-phosphate dehydrogenase [NAD+], cytoplasmic OS=Homo sapiens GN=GPD1 PE=1 SV=4	354	4	3			5.44444	0.793651	2.43571	1.55048	2.55607	16			2.44478	-0.333424	1.28434	0.632711	1.0071	IPI00295777.6	IPI00295777.6	P21695	1		Glycerol-3-phosphate dehydrogenase [NAD+], cytoplasmic	mitochondrion,cytoplasm,cytosol	protein binding,transporter activity,catalytic activity		PF01089,PF01210	metabolic process
Q9Y5B9	SP16H_HUMAN	SUPT16H	cell organization and biogenesis	213724			1	FACT complex subunit SPT16 OS=Homo sapiens GN=SUPT16H PE=1 SV=1	1061	4	3			1.37063	2.19907	2.47802	2.16615	2.05347	16			0.454839	1.1369	1.30919	1.11514	1.00401	IPI00026970.4	IPI00026970.4	Q9Y5B9	1		FACT complex subunit SPT16	membrane,organelle lumen,chromosome,nucleus	protein binding,transporter activity,metal ion binding,translation regulator activity,transcription regulator activity,catalytic activity,enzyme regulator activity			metabolic process	transport	regulation of biological process	response to stimulus	cell communication
O76021	RL1D1_HUMAN	RSL1D1	cell organization and biogenesis	401842			1	Ribosomal L1 domain-containing protein 1 OS=Homo sapiens GN=RSL1D1 PE=1 SV=3	497	4	3			1.40184	3.40909	1.78095	1.87	2.11547	16			0.487326	1.76939	0.832649	0.903038	0.9981	IPI00008708.5	IPI00008708.5	O76021	0		Ribosomal L1 domain-containing protein 1	cytoplasm,ribosome,organelle lumen,chromosome,nucleus	protein binding,DNA binding,RNA binding,metal ion binding,nucleotide binding,structural molecule activity,catalytic activity		PF00687	metabolic process	regulation of biological process	response to stimulus
O94925	GLSK_HUMAN	GLS	metabolic process	116448	181244		1	Glutaminase kidney isoform, mitochondrial OS=Homo sapiens GN=GLS PE=1 SV=1	678	6	3	1.35381	0.93697	4	1.25	3.37857	2.8	2.28656	21	0.437026	-0.0939245	2	0.321928	1.75641	1.48543	0.984478	IPI00289159.3	IPI00289159.3	O94925-1	1		Isoform 1 of Glutaminase kidney isoform, mitochondrial	mitochondrion,cytoplasm,organelle lumen	catalytic activity		PF04960	cellular homeostasis
Q13247	SFRS6_HUMAN	SFRS6	cell organization and biogenesis	743979			1	Splicing factor, arginine/serine-rich 6 OS=Homo sapiens GN=SFRS6 PE=1 SV=2	349	4	3	3.36269	2.21359			0.970588	1.94526	2.12303	14	1.74962	1.14639			-0.0430687	0.959965	0.953226	IPI00012345.2	IPI00012345.2	Q13247-1	0		Isoform SRP55-1 of Splicing factor, arginine/serine-rich 6	cytoplasm,nucleus	protein binding,DNA binding,RNA binding,nucleotide binding,catalytic activity		PF00076	metabolic process	regulation of biological process	cell differentiation
Q15070	OXA1L_HUMAN	OXA1L	cell organization and biogenesis	151134			1	Mitochondrial inner membrane protein OXA1L OS=Homo sapiens GN=OXA1L PE=1 SV=3	441	4	3			3.09447	0.747863	3.44505	1.76	2.26185	16			1.62969	-0.419154	1.78453	0.815575	0.952661	Q15070-1	IPI00792523.2	Q15070-1	3		Mitochondrial inner membrane protein OXA1L	mitochondrion,membrane,cytoplasm,Golgi	transporter activity,catalytic activity		PF02096	transport	metabolic process	cell communication
P09012	SNRPA_HUMAN	SNRPA	metabolic process	466775			1	U1 small nuclear ribonucleoprotein A OS=Homo sapiens GN=SNRPA PE=1 SV=3	286	4	3			2.03636	1.30208	2.05495	2.32571	1.92978	16			1.026	0.380822	1.0391	1.21767	0.915898	IPI00012382.3	IPI00012382.3	P09012	0		U1 small nuclear ribonucleoprotein A	extracellular,spliceosome,membrane,nucleus	signal transducer activity,protein binding,RNA binding,metal ion binding,nucleotide binding,receptor activity,catalytic activity		PF00076	regulation of biological process	cell communication
Q8TEX9	IPO4_HUMAN	IPO4	cell organization and biogenesis	411865			1	Importin-4 OS=Homo sapiens GN=IPO4 PE=1 SV=2	1095	4	3			1.21212	2.91667	1.57143	2.255	1.9888	16			0.277534	1.54432	0.652077	1.17313	0.911765	IPI00156374.6	IPI00156374.6	Q8TEX9-1	4	S	Isoform 1 of Importin-4	cytoskeleton,membrane,cytoplasm,Golgi,nucleus	protein binding,transporter activity,structural molecule activity,catalytic activity,enzyme regulator activity		PF01602,PF05668	transport	metabolic process	cell differentiation
Q13283	G3BP1_HUMAN	G3BP1	transport	587054			1	Ras GTPase-activating protein-binding protein 1 OS=Homo sapiens GN=G3BP1 PE=1 SV=1	472	4	3			1.47699	1.50463	2.94643	1.848	1.94401	16			0.562662	0.589408	1.55897	0.885965	0.899251	IPI00012442.1	IPI00012442.1	Q13283	0		Ras GTPase-activating protein-binding protein 1	membrane,cytoplasm,cytosol,nucleus	protein binding,DNA binding,transporter activity,RNA binding,metal ion binding,nucleotide binding,catalytic activity		PF00076,PF02136	cell communication	cellular homeostasis	reproduction
Q14978	NOLC1_HUMAN	NOLC1	cell organization and biogenesis	523238			1	Nucleolar phosphoprotein p130 OS=Homo sapiens GN=NOLC1 PE=1 SV=2	708	4	3	1.35219	2.67577			2.07653	1.60471	1.9273	14	0.435301	1.41995			1.05418	0.682309	0.897935	IPI00292387.6	IPI00292387.6	Q14978-1	0		Isoform Alpha of Nucleolar and coiled-body phosphoprotein 1	membrane,cytoplasm,organelle lumen,chromosome,nucleus	protein binding,DNA binding,nucleotide binding,catalytic activity		PF05022	metabolic process
Q08945	SSRP1_HUMAN	SSRP1	cell organization and biogenesis	523680			1	FACT complex subunit SSRP1 OS=Homo sapiens GN=SSRP1 PE=1 SV=1	718	4	3			1.41414	2.35043	2.14762	1.64267	1.88871	16			0.499926	1.23292	1.10274	0.71604	0.887907	IPI00005154.1	IPI00005154.1	Q08945	0		FACT complex subunit SSRP1	membrane,cytoplasm,organelle lumen,chromosome,nucleus	protein binding,DNA binding,transporter activity,nucleotide binding,transcription regulator activity,catalytic activity		PF03531,PF00505	metabolic process	transport	regulation of biological process	response to stimulus	cell communication
Q14839	CHD4_HUMAN	CHD4	cell organization and biogenesis	162233			0.9999	Chromodomain-helicase-DNA-binding protein 4 OS=Homo sapiens GN=CHD4 PE=1 SV=1	1936	6	3	2.6688	4.04069	0.905051	1.31579	1.41429	2.12235	2.07783	21	1.41619	2.0146	-0.14393	0.395929	0.500074	1.08566	0.878088	IPI00000846.1	IPI00000846.1	Q14839-1	2		Isoform 1 of Chromodomain-helicase-DNA-binding protein 4	membrane,cytoplasm,organelle lumen,chromosome,nucleus	protein binding,DNA binding,metal ion binding,nucleotide binding,transcription regulator activity,catalytic activity		PF00385,PF06465,PF00271,PF06461,PF00628,PF00176	metabolic process	regulation of biological process	response to stimulus	cell communication
P46087	NOP2_HUMAN	NOP2	cell proliferation	534334			1	Putative ribosomal RNA methyltransferase NOP2 OS=Homo sapiens GN=NOP2 PE=1 SV=2	823	4	3			0.789969	3.20513	1.51531	2.82857	2.08474	16			-0.340133	1.68038	0.599609	1.50007	0.859983	P46087-1	IPI00181327.2	P46087-1	0		Putative ribosomal RNA methyltransferase NOP2	organelle lumen,nucleus	protein binding,RNA binding,catalytic activity		PF01135,PF02475,PF01189	cell organization and biogenesis	metabolic process	regulation of biological process	cell differentiation
Q8TDN6	BXDC2_HUMAN	BRIX1	cell organization and biogenesis	718510			1	Brix domain-containing protein 2 OS=Homo sapiens GN=BXDC2 PE=1 SV=2	358	4	3			0.785634	3.37302	1.96429	2.05333	2.04407	16			-0.348071	1.75404	0.974005	1.03797	0.854485	IPI00181728.1	IPI00181728.1	Q8TDN6	1		Ribosome biogenesis protein BRX1 homolog	extracellular,cytoplasm,organelle lumen,nucleus	protein binding,nucleotide binding,catalytic activity		PF04427	metabolic process
P08246	ELNE_HUMAN	ELANE	cell proliferation	99863			1	Leukocyte elastase OS=Homo sapiens GN=ELA2 PE=1 SV=1	271	4	3			0.620047	2.22222	3.92857	1.89895	2.16745	16			-0.689551	1.152	1.974	0.9252	0.840414	IPI00027769.1	IPI00027769.1	P08246	2	S	Neutrophil elastase	extracellular,cell surface,cytoplasm,organelle lumen,nucleus	protein binding,RNA binding,nucleotide binding,translation regulator activity,transcription regulator activity,catalytic activity,enzyme regulator activity		PF00089	cell organization and biogenesis	transport	metabolic process	regulation of biological process	response to stimulus	defense response	cellular homeostasis	cell motility
P19801	ABP1_HUMAN	ABP1	metabolic process	647097			0.9999	Amiloride-sensitive amine oxidase [copper-containing] OS=Homo sapiens GN=ABP1 PE=1 SV=3	761	4	3	1.47547	2.23995			1.92857	1.55048	1.79861	14	0.561171	1.16346			0.947533	0.632711	0.82622	IPI00020982.5	IPI00020982.5	P19801-1	0	S	Isoform 1 of Amiloride-sensitive amine oxidase [copper-containing]	extracellular,cytoplasm	metal ion binding,catalytic activity		PF02727,PF02728,PF01179
Q96EP5	DAZP1_HUMAN	DAZAP1	development	222510			1	DAZ-associated protein 1 OS=Homo sapiens GN=DAZAP1 PE=1 SV=1	413	4	3	2.11369	2.21359			1.51531	1.30087	1.78587	14	1.07976	1.14639			0.599609	0.379476	0.80131	IPI00165230.1	IPI00165230.1	Q96EP5-1	0		Isoform 1 of DAZ-associated protein 1	membrane,mitochondrion,cytoplasm,organelle lumen,nucleus	signal transducer activity,RNA binding,nucleotide binding,receptor activity		PF00076	cell communication	cell differentiation	reproduction
Q9NR30	DDX21_HUMAN	DDX21	cell organization and biogenesis	223141			1	Nucleolar RNA helicase 2 OS=Homo sapiens GN=DDX21 PE=1 SV=5	793	6	3	2.69015	1.09463	1.13131	2.77778	1.27679	2.31	1.88011	21	1.42769	0.130448	0.177998	1.47393	0.352516	1.20789	0.795079	IPI00015953.3	IPI00015953.3	Q9NR30-1	2		Isoform 1 of Nucleolar RNA helicase 2	cytoplasm,organelle lumen,nucleus	protein binding,RNA binding,nucleotide binding,catalytic activity		PF00271,PF00270	metabolic process
O15264	MK13_HUMAN	MAPK13	metabolic process	178695			1	Mitogen-activated protein kinase 13 OS=Homo sapiens GN=MAPK13 PE=1 SV=1	370	4	3			2.08264	1.94444	2.47802	0.88	1.84628	16			1.05842	0.959358	1.30919	-0.184425	0.785635	IPI00005741.1	IPI00005741.1	O15264	0		Mitogen-activated protein kinase 13		signal transducer activity,protein binding,nucleotide binding,catalytic activity		PF00069	regulation of biological process	response to stimulus	cell communication
P78527	PRKDC_HUMAN	PRKDC	cell death	491682			1	DNA-dependent protein kinase catalytic subunit OS=Homo sapiens GN=PRKDC PE=1 SV=3	4180	6	3	1.96958	2.52982	0.994775	1.38889	1.39011	2.69867	1.82864	21	0.977885	1.33903	-0.00755735	0.473931	0.475199	1.43225	0.78179	IPI00296337.2	IPI00296337.2	P78527-1	13		Isoform 1 of DNA-dependent protein kinase catalytic subunit	membrane,cytoplasm,organelle lumen,nucleus	protein binding,DNA binding,metal ion binding,nucleotide binding,catalytic activity		PF02259,PF00454,PF02260	development	cell organization and biogenesis	metabolic process	regulation of biological process	response to stimulus	cell motility	cell differentiation	reproduction
Q8NFV4	ABHDB_HUMAN	ABHD11	cell organization and biogenesis	647045			1	Abhydrolase domain-containing protein 11 OS=Homo sapiens GN=ABHD11 PE=2 SV=1	319	6	3	0.883907	1.09463	4.31313	1.38889	2.58163	1.68667	1.99148	21	-0.178033	0.130448	2.10874	0.473931	1.36828	0.754175	0.776257	IPI00171692.3	IPI00171692.3	Q8NFV4-1	1		Isoform 1 of Abhydrolase domain-containing protein 11	mitochondrion,membrane,endoplasmic reticulum,cytoplasm	catalytic activity		PF00756,PF00561	metabolic process	transport
Q8TAX9	GSDMB_HUMAN	GSDMB		306777			1	Gasdermin-B OS=Homo sapiens GN=GSDMB PE=1 SV=2	417	4	3			1.56121	1.69753	3.23016	0.99	1.86973	16			0.642667	0.763438	1.69161	-0.0144996	0.770802	IPI00889494.1	IPI00889494.1	Q8TAX9-1	0		Isoform 1 of Gasdermin-B	cytoplasm	protein binding		PF04598
Q9Y2L1	RRP44_HUMAN	DIS3	cell organization and biogenesis	744104			1	Exosome complex exonuclease RRP44 OS=Homo sapiens GN=DIS3 PE=1 SV=2	970	4	3			1.7741	1.48148	1.87363	1.71368	1.71072	16			0.827091	0.567041	0.905833	0.777101	0.769267	IPI00746351.2	IPI00746351.2	Q9Y2L1-1	0		Isoform 1 of Exosome complex exonuclease RRP44	cytoplasm,organelle lumen,nucleus	protein binding,DNA binding,RNA binding,catalytic activity,enzyme regulator activity		PF00773	metabolic process
Q9UMS4	PRP19_HUMAN	PRPF19	cell proliferation	502705			1	Pre-mRNA-processing factor 19 OS=Homo sapiens GN=PRPF19 PE=1 SV=1	511	4	3			1.37879	1.94444	1.62755	1.90667	1.71436	16			0.463401	0.959358	0.702703	0.931053	0.764128	IPI00004968.1	IPI00004968.1	Q9UMS4	0		Pre-mRNA-processing factor 19	spliceosome,cytoplasm,organelle lumen,nucleus	protein binding,DNA binding,catalytic activity		PF04564,PF00400	development	cell organization and biogenesis	metabolic process	regulation of biological process	response to stimulus	cell differentiation
P22234	PUR6_HUMAN	PAICS	metabolic process	518774	355934		1	Multifunctional protein ADE2 OS=Homo sapiens GN=PAICS PE=1 SV=3	431	4	3			1.61983	2.77778	0.903571	2.01882	1.83	16			0.695847	1.47393	-0.146289	1.01351	0.759251	P22234	IPI00025768.1	P22234	1		Multifunctional protein ADE2	cytoplasm	protein binding,nucleotide binding,catalytic activity		PF00731,PF01259
Q52LJ0	FA98B_HUMAN	FAM98B		744003			1	Protein FAM98B OS=Homo sapiens GN=FAM98B PE=1 SV=1	335	4	3	1.92308	2.38095			1.13929	1.56444	1.75194	9	0.943416	1.25154			0.18813	0.64565	0.757184	IPI00167572.4	IPI00167572.4	Q52LJ0	0		Protein FAM98B		protein binding,catalytic activity
Q15428	SF3A2_HUMAN	SF3A2	cell organization and biogenesis	115232			1	Splicing factor 3A subunit 2 OS=Homo sapiens GN=SF3A2 PE=1 SV=2	470	4	3			1.54083	1.38889	2.14286	1.76	1.70814	9			0.62371	0.473931	1.09954	0.815575	0.753188	Q15428	IPI00017341.2	Q15428	0		Splicing factor 3A subunit 2	spliceosome,nucleus	protein binding,metal ion binding,structural molecule activity			metabolic process	cell differentiation
P51991	ROA3_HUMAN	HNRNPA3	metabolic process	516539			1	Heterogeneous nuclear ribonucleoprotein A3 OS=Homo sapiens GN=HNRNPA3 PE=1 SV=2	383	6	3	3.20256	2.67577	0.981061	1.2963	1.57143	1.24667	1.82896	21	1.67923	1.41995	-0.0275858	0.374396	0.652077	0.318076	0.736024	IPI00419373.1	IPI00419373.1	P51991-1	0		Isoform 1 of Heterogeneous nuclear ribonucleoprotein A3	spliceosome,membrane,cytoplasm,organelle lumen,nucleus	protein binding,RNA binding,metal ion binding,nucleotide binding,catalytic activity		PF00076	response to stimulus
Q9Y333	LSM2_HUMAN	LSM2	metabolic process	103106			1	U6 snRNA-associated Sm-like protein LSm2 OS=Homo sapiens GN=LSM2 PE=1 SV=1	97	4	3			1.81818	0.902778	2.02976	2.288	1.75968	16			0.862496	-0.147557	1.02131	1.19409	0.732584	IPI00032460.3	IPI00032460.3	Q9Y333	0		U6 snRNA-associated Sm-like protein LSm2	spliceosome,organelle lumen,nucleus	protein binding,RNA binding		PF01423
Q9P015	RM15_HUMAN	MRPL15	metabolic process	18349			1	39S ribosomal protein L15, mitochondrial OS=Homo sapiens GN=MRPL15 PE=1 SV=1	300	4	3			1.69697	1.00309	2.25238	1.96308	1.72888	16			0.762961	0.00444591	1.17145	0.973117	0.727994	IPI00023086.3	IPI00023086.3	Q9P015	0		39S ribosomal protein L15, mitochondrial	mitochondrion,cytoplasm,ribosome	structural molecule activity		PF01305
Q8WYA6	CTBL1_HUMAN	CTNNBL1	cell death	472667			1	Beta-catenin-like protein 1 OS=Homo sapiens GN=CTNNBL1 PE=1 SV=1	571	4	3			1.80764	1.19048	1.87363	1.85778	1.68238	16			0.854109	0.251539	0.905833	0.893578	0.726265	IPI00844214.1	IPI00844214.1	Q8WYA6-1	0		Isoform 1 of Beta-catenin-like protein 1	membrane,organelle lumen,nucleus	protein binding,DNA binding			development	metabolic process	regulation of biological process	response to stimulus	cell differentiation
Q9Y295	DRG1_HUMAN	DRG1	development	115242			1	Developmentally-regulated GTP-binding protein 1 OS=Homo sapiens GN=DRG1 PE=1 SV=1	372	6	3	3.43132	0.893687	1.48485	1.48148	1.67619	1.81176	1.79655	21	1.77876	-0.162159	0.570316	0.567041	0.745186	0.857396	0.72609	IPI00031836.3	IPI00031836.3	Q9Y295	1		Developmentally-regulated GTP-binding protein 1	cytoskeleton,membrane,cytoplasm,nucleus	protein binding,DNA binding,transporter activity,metal ion binding,nucleotide binding,catalytic activity		PF01926,PF02824,PF02421,PF01018	metabolic process	transport	response to stimulus	cellular homeostasis
P49916	DNLI3_HUMAN	LIG3	development	100299			1	DNA ligase 3 OS=Homo sapiens GN=LIG3 PE=1 SV=1	934	4	3			1.39152	1.57407	1.66964	1.99467	1.65747	16			0.476657	0.654503	0.73954	0.996148	0.716712	IPI00029081.3	IPI00029081.3	P49916-1	1		Isoform Alpha of DNA ligase 3	organelle lumen,nucleus	protein binding,DNA binding,metal ion binding,nucleotide binding,catalytic activity		PF04675,PF04679,PF00645,PF01068	metabolic process	cell division	response to stimulus	reproduction
P35908	K22E_HUMAN	KRT2	cell proliferation	707			1	Keratin, type II cytoskeletal 2 epidermal OS=Homo sapiens GN=KRT2 PE=1 SV=1	654	6	3	1.92154	7.90569	1.00275	0.653595	0.650246	3.03111	2.52749	21	0.942261	2.98289	0.0039689	-0.613532	-0.620942	1.59985	0.715749	P35908	IPI00607751.1	P35908	0		Keratin, type II cytoskeletal 2 epidermal	cytoskeleton,membrane,cytoplasm	protein binding,structural molecule activity		PF00038	development	cell organization and biogenesis	metabolic process	transport	cell differentiation	cell motility
P62318	SMD3_HUMAN	SNRPD3	cell organization and biogenesis	356549			1	Small nuclear ribonucleoprotein Sm D3 OS=Homo sapiens GN=SNRPD3 PE=1 SV=1	128	4	3			0.961616	1.82292	1.62381	2.51429	1.73066	16			-0.056467	0.866249	0.699382	1.33015	0.709828	IPI00017964.1	IPI00017964.1	P62318	0		Small nuclear ribonucleoprotein Sm D3	spliceosome,cytoplasm,organelle lumen,nucleus,cytosol	protein binding,RNA binding		PF01423	metabolic process
P55196	AFAD_HUMAN	MLLT4	cell communication	614974	708298	728849	1	Afadin OS=Homo sapiens GN=MLLT4 PE=1 SV=2	1839	6	3	2.58669	1.25401	1.56121	1.04167	1.26587	2.70769	1.73619	21	1.3711	0.326544	0.642667	0.0588937	0.340133	1.43706	0.696068	IPI00023461.2	IPI00023461.2	P55196-4	2		Isoform 4 of Afadin	cytoskeleton,membrane,cytoplasm,cytosol	protein binding,motor activity		PF00595,PF01843,PF00788
P82979	HCC1_HUMAN	SARNP	transport	505676			1	Nuclear protein Hcc-1 OS=Homo sapiens GN=HCC1 PE=1 SV=3	213	4	3			1.32364	1.57407	2.16071	1.52842	1.64671	16			0.404507	0.654503	1.11151	0.612042	0.69564	IPI00014938.3	IPI00014938.3	P82979	0		SAP domain-containing ribonucleoprotein	cytoplasm,cytosol,nucleus	protein binding,DNA binding,RNA binding,metal ion binding		PF02037	metabolic process	regulation of biological process
Q6PI48	SYDM_HUMAN	DARS2	metabolic process	647707			1	Aspartyl-tRNA synthetase, mitochondrial OS=Homo sapiens GN=DARS2 PE=1 SV=1	654	4	3			3.22424	0.617284	1.71008	2.01143	1.89076	16			1.68896	-0.695994	0.774067	1.00822	0.693814	IPI00100460.2	IPI00100460.2	Q6PI48	1		Aspartyl-tRNA synthetase, mitochondrial	mitochondrion,cytoplasm,organelle lumen	metal ion binding,nucleotide binding,catalytic activity		PF01336,PF00152,PF00587,PF02938
Q9BQ39	DDX50_HUMAN	DDX50		522984			1	ATP-dependent RNA helicase DDX50 OS=Homo sapiens GN=DDX50 PE=1 SV=1	747	4	3			0.905051	1.99653	1.87363	2.01882	1.69851	16			-0.14393	0.997493	0.905833	1.01351	0.693228	IPI00031554.1	IPI00031554.1	Q9BQ39	0		ATP-dependent RNA helicase DDX50	organelle lumen,nucleus	RNA binding,nucleotide binding,catalytic activity		PF00271,PF00270
Q10570	CPSF1_HUMAN	CPSF1	metabolic process	493202			1	Cleavage and polyadenylation specificity factor subunit 1 OS=Homo sapiens GN=CPSF1 PE=1 SV=2	1462	4	3			1.05329	1.94444	1.57143	2.10222	1.66785	16			0.0749048	0.959358	0.652077	1.07192	0.689564	IPI00026219.4	IPI00026219.4	Q10570	3		Cleavage and polyadenylation specificity factor subunit 1	organelle lumen,nucleus	protein binding,RNA binding		PF03178
P31943	HNRH1_HUMAN	HNRNPH1	cell organization and biogenesis	604001			0.9948	Heterogeneous nuclear ribonucleoprotein H OS=Homo sapiens GN=HNRNPH1 PE=1 SV=4	455	6	3	1.60128	1.21221	1.24009	1.16959	3.3	1.87733	1.73342	21	0.679227	0.277634	0.310449	0.226004	1.72247	0.908685	0.687411	IPI00013881.6	IPI00013881.6	P31943	0		Heterogeneous nuclear ribonucleoprotein H	spliceosome,cytoskeleton,cytoplasm,organelle lumen,chromosome,nucleus	protein binding,signal transducer activity,DNA binding,RNA binding,metal ion binding,nucleotide binding,receptor activity,transcription regulator activity,catalytic activity		PF00076	metabolic process	regulation of biological process
P58107	EPIPL_HUMAN	EPPK1	metabolic process	743673			1	Epiplakin OS=Homo sapiens GN=EPPK1 PE=1 SV=1	5129	6	3	3.42274	1.05409	1.04429	2.31481	1.57143	1.26261	1.77833	21	1.77515	0.0760005	0.0625211	1.2109	0.652077	0.336408	0.685509	P58107	IPI00010951.1	P58107	1	S	Epiplakin	extracellular,cytoskeleton,membrane,cytoplasm,nucleus	signal transducer activity,protein binding,DNA binding,RNA binding,metal ion binding,nucleotide binding,receptor activity,transcription regulator activity,structural molecule activity,catalytic activity,enzyme regulator activity		PF00681	regulation of biological process	response to stimulus	cell communication
P26196	DDX6_HUMAN	DDX6		408461			1	Probable ATP-dependent RNA helicase DDX6 OS=Homo sapiens GN=DDX6 PE=1 SV=2	490	4	3			1.69697	1.14379	1.51099	2.27765	1.65735	16			0.762961	0.193823	0.595493	1.18754	0.684955	IPI00030320.4	IPI00030320.4	P26196	0		Probable ATP-dependent RNA helicase DDX6	cytoplasm,nucleus	protein binding,RNA binding,nucleotide binding,catalytic activity		PF00271,PF00270
Q9H0A0	NAT10_HUMAN	NAT10	metabolic process	577281			1	N-acetyltransferase 10 OS=Homo sapiens GN=NAT10 PE=1 SV=1	1038	6	3	1.08087	1.39512	1.62319	2.31481	1.20476	2.52267	1.69024	21	0.112186	0.480391	0.69883	1.2109	0.268748	1.33495	0.684334	IPI00300127.3	IPI00300127.3	Q9H0A0	2		N-acetyltransferase 10	organelle lumen,nucleus	protein binding,metal ion binding,nucleotide binding,catalytic activity		PF05127,PF00583
Q9Y3B7	RM11_HUMAN	MRPL11	metabolic process	418450			0.9999	39S ribosomal protein L11, mitochondrial OS=Homo sapiens GN=MRPL11 PE=1 SV=1	195	6	3	0.819479	3.4258	2.10101	1.01852	2.16071	1.32	1.80759	21	-0.28722	1.77644	1.07108	0.0264722	1.11151	0.400538	0.683137	IPI00007001.1	IPI00007001.1	Q9Y3B7	0		39S ribosomal protein L11, mitochondrial	mitochondrion,cytoplasm,ribosome,organelle lumen	RNA binding,translation regulator activity,structural molecule activity		PF00298,PF03946
Q96PK6	RBM14_HUMAN	RBM14	cell organization and biogenesis	533712	287659		1	RNA-binding protein 14 OS=Homo sapiens GN=RBM14 PE=1 SV=2	678	6	3	2.50867	2.00277	0.957967	1.23457	2.14286	1.32	1.69447	21	1.32693	1.002	-0.0619525	0.304006	1.09954	0.400538	0.678509	IPI00013174.2	IPI00013174.2	Q96PK6-1	0		Isoform 1 of RNA-binding protein 14	organelle lumen,nucleus	protein binding,RNA binding,nucleotide binding,transcription regulator activity		PF00076	metabolic process	regulation of biological process	response to stimulus	cell communication
Q13428	TCOF_HUMAN	TCOF1	cell organization and biogenesis	605019	700344		1	Treacle protein OS=Homo sapiens GN=TCOF1 PE=1 SV=2	1507	6	3	2.20977	1.24827	0.694215	2.31481	1.24405	2.992	1.78385	21	1.1439	0.319926	-0.526546	1.2109	0.315042	1.58111	0.674054	IPI00815731.1	IPI00815731.1	Q13428-1	0		Isoform 1 of Treacle protein	organelle lumen,chromosome,nucleus	protein binding,DNA binding,transporter activity,metal ion binding,transcription regulator activity		PF03546	development	metabolic process	transport	regulation of biological process
P57735	RAB25_HUMAN	RAB25	cell organization and biogenesis	632469			1	Ras-related protein Rab-25 OS=Homo sapiens GN=RAB25 PE=1 SV=2	216	6	3	1.68135	1.27511	2.03636	1.08025	2.94643	1.17333	1.6988	21	0.749616	0.350623	1.026	0.111361	1.55897	0.230613	0.671196	IPI00027993.2	IPI00027993.2	P57735	0		Ras-related protein Rab-25	membrane,cytoplasm	protein binding,DNA binding,nucleotide binding,catalytic activity		PF00025,PF00071	transport	metabolic process	regulation of biological process	cell communication
P35527	K1C9_HUMAN	KRT9	cell organization and biogenesis	654569			1	Keratin, type I cytoskeletal 9 OS=Homo sapiens GN=KRT9 PE=1 SV=2	631	6	3	2.59973	2.7974	1.47071	0.315657	1.32331	3.61778	2.02076	21	1.37836	1.48409	0.55651	-1.66357	0.404149	1.8551	0.669106	IPI00019359.4	IPI00019359.4	P35527	0		Keratin, type I cytoskeletal 9	cytoskeleton,membrane,cytoplasm	protein binding,nucleotide binding,structural molecule activity		PF00038	development	metabolic process	reproduction
Q08J23	NSUN2_HUMAN	NSUN2	metabolic process	481526			1	tRNA (cytosine-5-)-methyltransferase NSUN2 OS=Homo sapiens GN=NSUN2 PE=1 SV=2	777	6	3	5.52442	0.729756	1.06846	1.62037	2.01339	1.11158	2.01133	21	2.46582	-0.454514	0.0955361	0.696324	1.00963	0.15261	0.660901	IPI00306369.3	IPI00306369.3	Q08J23	0		tRNA (cytosine-5-)-methyltransferase NSUN2	cytoplasm,organelle lumen,nucleus	RNA binding,catalytic activity		PF01189
P14866	HNRPL_HUMAN	HNRNPL	transport	644906			1	Heterogeneous nuclear ribonucleoprotein L OS=Homo sapiens GN=HNRNPL PE=1 SV=2	597	6	3	1.96958	2.71052	0.939394	1.38889	1.375	1.54	1.6539	21	0.977885	1.43857	-0.0901978	0.473931	0.459432	0.62293	0.647092	IPI00027834.3	IPI00027834.3	P14866	0		Heterogeneous nuclear ribonucleoprotein L	membrane,cytoplasm,organelle lumen,nucleus	protein binding,transporter activity,RNA binding,nucleotide binding,structural molecule activity		PF00076	metabolic process
P53396	ACLY_HUMAN	ACLY	metabolic process	387567			1	ATP-citrate synthase OS=Homo sapiens GN=ACLY PE=1 SV=3	1115	6	3	2.20412	1.07517	0.666667	2.39198	3.60119	1.06857	1.83462	21	1.1402	0.10457	-0.584963	1.2582	1.84847	0.0956833	0.643695	IPI00021290.5	IPI00021290.5	P53396	2		ATP-citrate synthase	extracellular,membrane,cytoplasm,cytosol	protein binding,metal ion binding,nucleotide binding,catalytic activity		PF02629,PF00549,PF00285
Q9UQ35	SRRM2_HUMAN	SRRM2	cell organization and biogenesis	433343			1	Serine/arginine repetitive matrix protein 2 OS=Homo sapiens GN=SRRM2 PE=1 SV=2	2787	4	3			0.636364	2.15278	1.96429	2.2	1.73836	16			-0.652077	1.1062	0.974005	1.1375	0.641408	IPI00782992.3	IPI00782992.3	Q9UQ35-1	0		Isoform 1 of Serine/arginine repetitive matrix protein 2	spliceosome,membrane,cytoplasm,organelle lumen,nucleus	protein binding,RNA binding,transporter activity,nucleotide binding,catalytic activity			transport	metabolic process	regulation of biological process
Q00839	HNRPU_HUMAN	HNRNPU	metabolic process	106212			1	Heterogeneous nuclear ribonucleoprotein U OS=Homo sapiens GN=HNRNPU PE=1 SV=5	835	6	3	1.70318	2.52982	0.961616	1.47059	1.27679	1.76	1.617	21	0.768232	1.33903	-0.056467	0.556393	0.352516	0.815575	0.629214	IPI00883857.2	IPI00883857.2	Q00839-1	0		Isoform Long of Heterogeneous nuclear ribonucleoprotein U	spliceosome,cell surface,cytoplasm,nucleus	protein binding,DNA binding,RNA binding,nucleotide binding,catalytic activity		PF00622
Q6P2Q9	PRP8_HUMAN	PRPF8	metabolic process	181368			1	Pre-mRNA-processing-splicing factor 8 OS=Homo sapiens GN=PRPF8 PE=1 SV=2	2365	6	3	2.01761	2.71052	0.82197	1.46605	1.10924	1.80632	1.65529	21	1.01265	1.43857	-0.282843	0.551934	0.149576	0.85305	0.62049	IPI00007928.4	IPI00007928.4	Q6P2Q9	4		Pre-mRNA-processing-splicing factor 8	spliceosome,organelle lumen,nucleus	protein binding,RNA binding,structural molecule activity		PF01398	response to stimulus
P59665	DEF1_HUMAN	DEFA1B	metabolic process	380781			1	Neutrophil defensin 1 OS=Homo sapiens GN=DEFA1 PE=1 SV=1,Neutrophil defensin 3 OS=Homo sapiens GN=DEFA3 PE=1 SV=1	96	4	3			0.46813	2.33918	2.79365	1.76	1.84024	16			-1.09502	1.226	1.48215	0.815575	0.607178	IPI00005721.1	IPI00005721.1	P59665	0	S	Neutrophil defensin 1	extracellular			PF00879,PF00323	response to stimulus	defense response
O14979	HNRDL_HUMAN	HNRPDL	cell organization and biogenesis	527105	739309		1	Heterogeneous nuclear ribonucleoprotein D-like OS=Homo sapiens GN=HNRPDL PE=1 SV=3	426	6	3	3.6372	2.14583	0.797062	1.04167	1.2479	1.54	1.73494	21	1.86283	1.10154	-0.327237	0.0588937	0.319501	0.62293	0.606408	IPI00011274.3	IPI00011274.3	O14979-1	0		Isoform 1 of Heterogeneous nuclear ribonucleoprotein D-like	cytoplasm,chromosome,nucleus	protein binding,DNA binding,RNA binding,nucleotide binding		PF00076	metabolic process	regulation of biological process
O75367	H2AY_HUMAN	H2AFY	cell organization and biogenesis	420272	744259		1	Core histone macro-H2A.1 OS=Homo sapiens GN=H2AFY PE=1 SV=4	377	6	3	2.10454	2.76699	0.642792	1.04167	2.5989	1.22222	1.72952	21	1.07351	1.46832	-0.637577	0.0588937	1.3779	0.289507	0.605091	IPI00304171.6	IPI00304171.6	O75367-1	1		Isoform 2 of Core histone macro-H2A.1	cytoskeleton,cytoplasm,chromosome,nucleus	DNA binding,nucleotide binding,catalytic activity,enzyme regulator activity		PF00125,PF01661	metabolic process	regulation of biological process	cell differentiation
Q15417	CNN3_HUMAN	CNN3	cell organization and biogenesis	483454			1	Calponin-3 OS=Homo sapiens GN=CNN3 PE=1 SV=1	334	4	3	2.13504	0.599742			1.89881	2.17412	1.70193	14	1.09426	-0.737586			0.925095	1.12043	0.600551	IPI00216682.5	IPI00216682.5	Q15417	0		Calponin-3	cytoskeleton	protein binding		PF00307,PF00402	development
P52815	RM12_HUMAN	MRPL12	cell organization and biogenesis	109059			0.9992	39S ribosomal protein L12, mitochondrial OS=Homo sapiens GN=MRPL12 PE=1 SV=2	201	6	3	1.12786	1.40546	2.45614	0.78125	2.18878	1.81867	1.62969	21	0.173587	0.491038	1.29639	-0.356144	1.13012	0.862881	0.599647	P52815	IPI00005537.2	P52815	0		39S ribosomal protein L12, mitochondrial	mitochondrion,membrane,cytoplasm,ribosome,organelle lumen	protein binding,RNA binding,structural molecule activity			metabolic process	transport	regulation of biological process
O43719	HTSF1_HUMAN	HTATSF1	metabolic process	204475			1	HIV Tat-specific factor 1 OS=Homo sapiens GN=HTATSF1 PE=1 SV=1	765	6	3	1.48119	2.04618	1.04008	1.30208	1.85204	1.57474	1.54938	21	0.566752	1.03293	0.056692	0.380822	0.889116	0.655111	0.596904	IPI00013788.1	IPI00013788.1	O43719	0		HIV Tat-specific factor 1	extracellular,cytoplasm,organelle lumen,chromosome,nucleus	protein binding,DNA binding,RNA binding,nucleotide binding,transcription regulator activity,catalytic activity		PF00076	regulation of biological process	reproduction
P21283	VATC1_HUMAN	ATP6V1C1	cell organization and biogenesis	86905			1	V-type proton ATPase subunit C 1 OS=Homo sapiens GN=ATP6V1C1 PE=1 SV=4	387	6	3	3.10837	1.86862	1.54941	1.23457	0.860544	1.22435	1.64098	21	1.63616	0.901971	0.631716	0.304006	-0.216679	0.292013	0.591531	IPI00007814.3	IPI00007814.3	P21283	1		V-type proton ATPase subunit C 1	membrane,cytoplasm	protein binding,transporter activity,metal ion binding,nucleotide binding,catalytic activity		PF03223	metabolic process	transport
Q96SI9	STRBP_HUMAN	STRBP	development	694157	733090		1	Spermatid perinuclear RNA-binding protein OS=Homo sapiens GN=STRBP PE=1 SV=1	681	4	3			1.73386	1.06209	1.72857	1.61333	1.53446	16			0.793988	0.0869081	0.78958	0.690045	0.59013	IPI00169430.2	IPI00169430.2	Q96SI9-1	0		Isoform 1 of Spermatid perinuclear RNA-binding protein	cytoskeleton,cytoplasm,nucleus	DNA binding,RNA binding		PF00035	response to stimulus	cell motility	reproduction	cell differentiation
P22626	ROA2_HUMAN	HNRNPA2B1	cell organization and biogenesis	487774			1	Heterogeneous nuclear ribonucleoproteins A2/B1 OS=Homo sapiens GN=HNRNPA2B1 PE=1 SV=2	358	6	3	2.27551	2.03289	0.875855	1.04167	1.9381	1.41778	1.59697	21	1.18619	1.02353	-0.191236	0.0588937	0.954639	0.503631	0.589275	IPI00396378.3	IPI00396378.3	P22626-1	0		Isoform B1 of Heterogeneous nuclear ribonucleoproteins A2/B1	spliceosome,cytoplasm,organelle lumen,nucleus	protein binding,DNA binding,RNA binding,metal ion binding,nucleotide binding,catalytic activity		PF00076	metabolic process	transport
Q15717	ELAV1_HUMAN	ELAVL1	cell organization and biogenesis	713744	709505		1	ELAV-like protein 1 OS=Homo sapiens GN=ELAVL1 PE=1 SV=2	331	6	3	1.72938	1.13842	1.92837	1.38889	1.51905	1.42476	1.52148	21	0.790258	0.187032	0.947385	0.473931	0.603167	0.510721	0.585416	IPI00940851.1	IPI00940851.1	Q15717	0		ELAV-like protein 1	extracellular,cytoplasm,nucleus	protein binding,RNA binding,metal ion binding,nucleotide binding,translation regulator activity,catalytic activity		PF00076	development	metabolic process	regulation of biological process
Q6PIF6	MYO7B_HUMAN	MYO7B		154578	421848		1	Myosin-VIIb OS=Homo sapiens GN=MYO7B PE=2 SV=2	2143	2	2			15.8384	17.1296			16.484	7			3.98535	4.09842			4.04189	IPI00939150.1	IPI00939150.1	Q6PIF6-1	6		Isoform 1 of Myosin-VIIb	cytoskeleton,membrane	protein binding,nucleotide binding,motor activity		PF00373,PF00784,PF00063
Q14451	GRB7_HUMAN	GRB7	metabolic process	86859			1	Growth factor receptor-bound protein 7 OS=Homo sapiens GN=GRB7 PE=1 SV=2	539	2	2					11.5893	15.84	13.7146	9					3.53472	3.9855	3.76011	IPI00939546.1	IPI00939546.1	Q14451-1	0		Isoform 1 of Growth factor receptor-bound protein 7	cytoplasm,cytosol	protein binding,signal transducer activity,metal ion binding,receptor activity,catalytic activity		PF00788,PF00017,PF00169	cell communication	cell differentiation
P04259	K2C6B_HUMAN	KRT6B	development	708950			1	Keratin, type II cytoskeletal 6B OS=Homo sapiens GN=KRT6B PE=1 SV=4,Keratin, type II cytoskeletal 6C OS=Homo sapiens GN=KRT6C PE=1 SV=3	572	2	2					6.62245	4.10667	5.36456	9					2.72736	2.03797	2.38267	IPI00293665.9	IPI00293665.9	P04259	1		Keratin, type II cytoskeletal 6B	cytoskeleton,membrane	transporter activity,motor activity,structural molecule activity		PF01576,PF01496,PF00038	transport	metabolic process
Q6PCB0	VWA1_HUMAN	VWA1	cell organization and biogenesis	449009			1	von Willebrand factor A domain-containing protein 1 OS=Homo sapiens GN=VWA1 PE=2 SV=1	451	2	2	1.74997	14.2302					7.99011	5	0.807332	3.83089					2.31911	IPI00396383.1	IPI00396383.1	Q6PCB0-1	0	S	Isoform 1 of von Willebrand factor A domain-containing protein 1	extracellular	protein binding,structural molecule activity		PF00041,PF00092
P98179	RBM3_HUMAN	RBM3	cell organization and biogenesis	301404			1	Putative RNA-binding protein 3 OS=Homo sapiens GN=RBM3 PE=1 SV=1	159	2	2					4.55714	4.03333	4.29524	9					2.18813	2.01197	2.10005	IPI00024320.1	IPI00024320.1	P98179	0		Putative RNA-binding protein 3	cytoplasm,ribosome,nucleus	protein binding,RNA binding,nucleotide binding		PF00076	metabolic process	regulation of biological process	response to stimulus
Q9NP58	ABCB6_HUMAN	ABCB6	transport	107911			1	ATP-binding cassette sub-family B member 6, mitochondrial OS=Homo sapiens GN=ABCB6 PE=1 SV=1	853	2	2	5.04404	3.35992					4.20198	5	2.33458	1.74843					2.0415	IPI00742677.2	IPI00742677.2	Q9NP58-1	9	S	Isoform 1 of ATP-binding cassette sub-family B member 6, mitochondrial	mitochondrion,membrane,cytoplasm	transporter activity,nucleotide binding,catalytic activity		PF00664,PF00005,PF02483	cellular homeostasis
P03923	NU6M_HUMAN	ND6	transport				0.999	NADH-ubiquinone oxidoreductase chain 6 OS=Homo sapiens GN=MT-ND6 PE=1 SV=2	177	2	2	2.24359	6.46259					4.35309	5	1.16581	2.69211					1.92896	P03923	IPI00008525.4	P03923	3	S	NADH-ubiquinone oxidoreductase chain 6	membrane,mitochondrion,cytoplasm	signal transducer activity,DNA binding,nucleotide binding,transcription regulator activity,catalytic activity		PF00499	metabolic process	regulation of biological process	response to stimulus	cell communication
P06899	H2B1J_HUMAN	HIST1H2BJ	cell organization and biogenesis	591807	655424		1	Histone H2B type 1-J OS=Homo sapiens GN=HIST1H2BJ PE=1 SV=3,Histone H2B type 1-O OS=Homo sapiens GN=HIST1H2BO PE=1 SV=3,Histone H2B type 1-B OS=Homo sapiens GN=HIST1H2BB PE=1 SV=2,Histone H2B type 2-E OS=Homo sapiens GN=HIST2H2BE PE=1 SV=3,Histone H2B type 3-B OS=Homo sapiens GN=HIST3H2BB PE=1 SV=3	128	2	2	1.76141	7.90569					4.83355	5	0.816731	2.98289					1.89981	IPI00515061.3	IPI00515061.3	P06899	0		Histone H2B type 1-J	chromosome,nucleus	protein binding,DNA binding		PF00125,PF00808	metabolic process	response to stimulus	defense response	cell differentiation
P12104	FABPI_HUMAN	FABP2	metabolic process	282265			1	Fatty acid-binding protein, intestinal OS=Homo sapiens GN=FABP2 PE=1 SV=2	134	2	2			3.46465	3.81944			3.64205	7			1.79271	1.93336			1.86304	IPI00218477.5	IPI00218477.5	P12104	0		Fatty acid-binding protein, intestinal	membrane,cytoplasm	transporter activity		PF00061	transport
P08174	DAF_HUMAN	CD55	metabolic process	126517			1	Complement decay-accelerating factor OS=Homo sapiens GN=CD55 PE=1 SV=4	386	2	2			1.62626	7.22222			4.42424	7			0.70156	2.85244			1.777	IPI00292069.3	IPI00292069.3	P08174-1	1	S	Isoform 2 of Complement decay-accelerating factor	membrane	catalytic activity,enzyme regulator activity		PF00084	regulation of biological process	response to stimulus	defense response	cellular homeostasis
Q96PZ0	PUS7_HUMAN	PUS7	metabolic process	520619			1	Pseudouridylate synthase 7 homolog OS=Homo sapiens GN=PUS7 PE=1 SV=2	670	2	2			3.81818	2.97619			3.39719	7			1.93289	1.57347			1.75318	IPI00044761.4	IPI00044761.4	Q96PZ0	0		Pseudouridylate synthase 7 homolog		RNA binding,metal ion binding,nucleotide binding,catalytic activity		PF01142
O43759	SNG1_HUMAN	SYNGR1	cell organization and biogenesis	216226			1	Synaptogyrin-1 OS=Homo sapiens GN=SYNGR1 PE=1 SV=2	236	2	2	3.20256	3.4785					3.34053	5	1.67923	1.79847					1.73885	IPI00013940.4	IPI00013940.4	O43759-1	4		Isoform 1A of Synaptogyrin-1	membrane,cytoplasm	protein binding,catalytic activity		PF01284	metabolic process	transport	cell communication
P07996	TSP1_HUMAN	THBS1	cell death	164226			1	Thrombospondin-1 OS=Homo sapiens GN=THBS1 PE=1 SV=2	1185	2	2			2.37576	4.6627			3.51923	7			1.24839	2.22117			1.73478	IPI00296099.6	IPI00296099.6	P07996	0	S	Thrombospondin-1	extracellular,cell surface,membrane,cytoplasm,organelle lumen	protein binding,signal transducer activity,DNA binding,metal ion binding,structural molecule activity,enzyme regulator activity		PF00093,PF00090,PF05735,PF02210	cell organization and biogenesis	development	metabolic process	regulation of biological process	response to stimulus	defense response	cell proliferation	transport	cell communication	cell differentiation	cell motility	coagulation
Q13523	PRP4B_HUMAN	PRPF4B	cell organization and biogenesis	159014			1	Serine/threonine-protein kinase PRP4 homolog OS=Homo sapiens GN=PRPF4B PE=1 SV=2	1020	2	2	2.17774	4.62179					3.39976	5	1.12283	2.20845					1.66564	IPI00013721.2	IPI00013721.2	Q13523	0		Serine/threonine-protein kinase PRP4 homolog	spliceosome,cytoskeleton,chromosome,nucleus	protein binding,nucleotide binding,catalytic activity		PF00069	transport	metabolic process
Q15050	RRS1_HUMAN	RRS1	cell organization and biogenesis	71827			1	Ribosome biogenesis regulatory protein homolog OS=Homo sapiens GN=RRS1 PE=1 SV=2	370	2	2					2.96825	3.3	3.13413	9					1.56961	1.72247	1.64604	IPI00014253.4	IPI00014253.4	Q15050	0		Ribosome biogenesis regulatory protein homolog	organelle lumen,chromosome,nucleus			PF04939
P07148	FABPL_HUMAN	FABP1	cell proliferation	380135			1	Fatty acid-binding protein, liver OS=Homo sapiens GN=FABP1 PE=1 SV=1	129	2	2					1.96429	4.46286	3.21357	9					0.974005	2.15797	1.56599	P07148	IPI00010290.1	P07148	0		Fatty acid-binding protein, liver	cytoplasm,nucleus,cytosol	transporter activity		PF00061	development	transport	metabolic process	regulation of biological process	cell communication
Q9Y5V3	MAGD1_HUMAN	MAGED1	cell death	5258			0.9988	Melanoma-associated antigen D1 OS=Homo sapiens GN=MAGED1 PE=1 SV=3	788	2	2					2.02041	4.19692	3.10867	9					1.01465	2.06933	1.54199	IPI00328354.7	IPI00328354.7	Q9Y5V3-1	1		Isoform 1 of Melanoma-associated antigen D1	membrane,cytoplasm	protein binding,transcription regulator activity		PF01454	cell proliferation	metabolic process	regulation of biological process	cell differentiation
O14975	S27A2_HUMAN	SLC27A2	metabolic process	11729			1	Very long-chain acyl-CoA synthetase OS=Homo sapiens GN=SLC27A2 PE=1 SV=1	628	2	2			2.14141	3.76984			2.95563	7			1.09856	1.9145			1.50653	IPI00024787.1	IPI00024787.1	O14975	2	S	Very long-chain acyl-CoA synthetase	extracellular,membrane,mitochondrion,endoplasmic reticulum,cytoplasm	transporter activity,metal ion binding,nucleotide binding,catalytic activity		PF00501	transport
P35269	T2FA_HUMAN	GTF2F1	cell organization and biogenesis	68257			1	General transcription factor IIF subunit 1 OS=Homo sapiens GN=GTF2F1 PE=1 SV=2	524	2	2	3.26661	2.43252					2.84957	5	1.7078	1.28245					1.49512	IPI00017450.2	IPI00017450.2	P35269	0		General transcription factor IIF subunit 1	organelle lumen,nucleus	protein binding,DNA binding,metal ion binding,nucleotide binding,transcription regulator activity,catalytic activity,enzyme regulator activity		PF05793	metabolic process	regulation of biological process	response to stimulus	cell differentiation
Q9H0S4	DDX47_HUMAN	DDX47	development	719938			1	Probable ATP-dependent RNA helicase DDX47 OS=Homo sapiens GN=DDX47 PE=1 SV=1	461	2	2					2.92857	2.64	2.78429	9					1.5502	1.40054	1.47537	IPI00023972.5	IPI00023972.5	Q9H0S4	1		Probable ATP-dependent RNA helicase DDX47	extracellular,membrane,cytoplasm,organelle lumen,nucleus	protein binding,RNA binding,nucleotide binding,catalytic activity		PF00271,PF00270	transport	metabolic process	cell differentiation
Q6P4A8	PLBL1_HUMAN	PLBD1	metabolic process	131933			1	Putative phospholipase B-like 1 OS=Homo sapiens PE=1 SV=1	559	2	2					4.57143	1.56444	3.06794	9					2.19265	0.64565	1.41915	IPI00016255.4	IPI00016255.4	Q6P4A8	1	S	Putative phospholipase B-like 1	extracellular,membrane	catalytic activity		PF04916
P25205	MCM3_HUMAN	MCM3	metabolic process	179565			1	DNA replication licensing factor MCM3 OS=Homo sapiens GN=MCM3 PE=1 SV=3	819	2	2			1.86667	3.61111			2.73889	7			0.900464	1.85244			1.37645	IPI00940786.1	IPI00940786.1	P25205	0		DNA replication licensing factor MCM3	cytoskeleton,cytoplasm,organelle lumen,chromosome,nucleus	protein binding,DNA binding,nucleotide binding,catalytic activity		PF00493	regulation of biological process
Q9UHK6	AMACR_HUMAN	AMACR	metabolic process	508343			1	Alpha-methylacyl-CoA racemase OS=Homo sapiens GN=AMACR PE=1 SV=1	387	2	2					4.3869	1.50857	2.94774	9					2.1332	0.593183	1.36319	Q9UHK6-1	IPI00917421.1	Q9UHK6-1	2		Alpha-methylacyl-CoA racemase	mitochondrion,cytoplasm	catalytic activity		PF02515
Q53H82	LACB2_HUMAN	LACTB2	metabolic process	118554			1	Beta-lactamase-like protein 2 OS=Homo sapiens GN=LACTB2 PE=1 SV=2	292	2	2			3.98135	1.64141			2.81138	7			1.99326	0.714939			1.3541	IPI00006952.3	IPI00006952.3	Q53H82	0		Beta-lactamase-like protein 2	mitochondrion,cytoplasm,nucleus	DNA binding,metal ion binding,transcription regulator activity,catalytic activity		PF00753	regulation of biological process
Q9H8H0	NOL11_HUMAN	NOL11		463936			1	Nucleolar protein 11 OS=Homo sapiens GN=NOL11 PE=1 SV=1	728	2	2			2.23285	2.91667			2.57476	7			1.15889	1.54432			1.3516	IPI00303813.5	IPI00303813.5	Q9H8H0	2		Nucleolar protein 11	organelle lumen,nucleus
Q96T66	NMNA3_HUMAN	NMNAT3	cell death	208673	591731		0.9999	Nicotinamide mononucleotide adenylyltransferase 3 OS=Homo sapiens GN=NMNAT3 PE=1 SV=2	256	2	2					3.99405	1.56444	2.77925	9					1.99785	0.64565	1.32175	IPI00290687.2	IPI00290687.2	Q96T66-1	0		Isoform 1 of Nicotinamide mononucleotide adenylyltransferase 3	membrane,mitochondrion,cytoplasm,nucleus	metal ion binding,nucleotide binding,catalytic activity		PF01467	transport	metabolic process	regulation of biological process	response to stimulus	cell differentiation
P42166	LAP2A_HUMAN	TMPO	metabolic process	11355			1	Lamina-associated polypeptide 2, isoform alpha OS=Homo sapiens GN=TMPO PE=1 SV=2	703	2	2					2.94643	2.10222	2.52433	9					1.55897	1.07192	1.31544	IPI00216230.3	IPI00216230.3	P42166-1	0		Lamina-associated polypeptide 2, isoform alpha	membrane,cytoplasm,chromosome,cytosol,nucleus	protein binding,DNA binding,catalytic activity		PF03020	regulation of biological process	response to stimulus	defense response
P13164	IFM1_HUMAN	IFITM1	cell proliferation	458414			1	Interferon-induced transmembrane protein 1 OS=Homo sapiens GN=IFITM1 PE=1 SV=3,Interferon-induced transmembrane protein 3 OS=Homo sapiens GN=IFITM3 PE=2 SV=2,Interferon-induced transmembrane protein 2 OS=Homo sapiens GN=IFITM2 PE=1 SV=1	127	2	2			1.5678	3.88889			2.72834	7			0.648738	1.95936			1.30405	IPI00300620.4	IPI00300620.4	P13164	1	S	Interferon-induced transmembrane protein 1	membrane	signal transducer activity,protein binding,nucleotide binding,translation regulator activity,catalytic activity		PF04505	cell organization and biogenesis	metabolic process	regulation of biological process	response to stimulus	cell communication	defense response
O75907	DGAT1_HUMAN	DGAT1	development	521954			1	Diacylglycerol O-acyltransferase 1 OS=Homo sapiens GN=DGAT1 PE=2 SV=2	495	2	2					2.35714	2.57714	2.46714	9					1.23704	1.36577	1.30141	IPI00015799.2	IPI00015799.2	O75907	7		Diacylglycerol O-acyltransferase 1	membrane,endoplasmic reticulum,cytoplasm,cytosol	protein binding,metal ion binding,catalytic activity		PF03062	transport	metabolic process	cell communication
O75494	FUSIP_HUMAN	SFRS13A	cell organization and biogenesis	3530	619806		0.9999	FUS-interacting serine-arginine-rich protein 1 OS=Homo sapiens GN=FUSIP1 PE=1 SV=1	266	2	2	3.28526	1.81406					2.54966	5	1.71601	0.859221					1.28761	IPI00074587.8	IPI00074587.8	O75494-1	0		Isoform 1 of Splicing factor, arginine/serine-rich 13A	extracellular,membrane,cytoplasm,organelle lumen,nucleus	protein binding,signal transducer activity,RNA binding,metal ion binding,nucleotide binding,receptor activity,catalytic activity		PF00076	metabolic process	transport	regulation of biological process	cell communication	cell differentiation
Q8NEJ9	NGDN_HUMAN	NGDN	cell organization and biogenesis	9043			1	Neuroguidin OS=Homo sapiens GN=NGDN PE=1 SV=1	319	2	2			2.54545	2.31481			2.43013	7			1.34792	1.2109			1.27941	IPI00000162.5	IPI00000162.5	Q8NEJ9-1	0		Isoform 1 of Neuroguidin	cytoplasm,organelle lumen,nucleus	DNA binding,transcription regulator activity		PF04000	metabolic process	regulation of biological process
Q13243	SFRS5_HUMAN	SFRS5	cell organization and biogenesis	632326			1	Splicing factor, arginine/serine-rich 5 OS=Homo sapiens GN=SFRS5 PE=1 SV=1	276	2	2	2.08167	2.66817					2.37492	5	1.05774	1.41585					1.23679	IPI00012341.1	IPI00012341.1	Q13243-1	0		Isoform SRP40-1 of Splicing factor, arginine/serine-rich 5	nucleus	protein binding,RNA binding,nucleotide binding		PF00076	metabolic process	regulation of biological process	cell differentiation
Q01844	EWS_HUMAN	EWSR1	metabolic process	374477			0.999	RNA-binding protein EWS OS=Homo sapiens GN=EWSR1 PE=1 SV=1	665	2	2	2.22356	2.46914					2.34635	5	1.15287	1.30401					1.22844	IPI00872855.1	IPI00872855.1	Q01844-1	0		Isoform EWS of RNA-binding protein EWS	cell surface,membrane,cytoplasm,nucleus	protein binding,DNA binding,RNA binding,metal ion binding,nucleotide binding,transcription regulator activity		PF00076,PF00641	regulation of biological process
O15091	MRRP3_HUMAN	KIAA0391	metabolic process	458487	737037		1	Mitochondrial ribonuclease P protein 3 OS=Homo sapiens GN=KIAA0391 PE=1 SV=2	591	2	2			3.44697	1.54321			2.49509	7			1.78533	0.625934			1.20563	IPI00647491.1	IPI00647491.1	O15091-1	1		Isoform 1 of Mitochondrial ribonuclease P protein 3	mitochondrion,cytoplasm
Q96RS6	NUDC1_HUMAN	NUDCD1	response to stimulus	380291			1	NudC domain-containing protein 1 OS=Homo sapiens GN=NUDCD1 PE=2 SV=1	591	2	2			2.73401	1.94444			2.33923	7			1.45102	0.959358			1.20519	Q96RS6-1	IPI00797537.1	Q96RS6-1	0		NudC domain-containing protein 1				PF03593
Q01081	U2AF1_HUMAN	U2AF1	cell organization and biogenesis	365116			1	Splicing factor U2AF 35 kDa subunit OS=Homo sapiens GN=U2AF1 PE=1 SV=3	243	2	2	1.53723	3.44975					2.49349	5	0.620333	1.78649					1.20341	IPI00005613.3	IPI00005613.3	Q01081	0		Splicing factor U2AF 35 kDa subunit	spliceosome,cell surface,membrane,organelle lumen,nucleus	protein binding,RNA binding,metal ion binding,nucleotide binding,catalytic activity		PF00076,PF00642	metabolic process	regulation of biological process
O94875	SRBS2_HUMAN	SORBS2	transport	655143	737608		0.9999	Sorbin and SH3 domain-containing protein 2 OS=Homo sapiens GN=SORBS2 PE=1 SV=3	1114	2	2	2.70762	1.94602					2.32682	5	1.43703	0.960523					1.19877	IPI00477577.3	IPI00477577.3	O94875-1	0		Isoform 1 of Sorbin and SH3 domain-containing protein 2	cytoskeleton,cytoplasm,nucleus	protein binding,metal ion binding,structural molecule activity		PF02208,PF00018
Q12788	TBL3_HUMAN	TBL3	cell organization and biogenesis	513267			1	Transducin beta-like protein 3 OS=Homo sapiens GN=TBL3 PE=1 SV=2	819	2	2	2.22672	2.32804					2.27738	5	1.15492	1.21912					1.18702	IPI00477971.4	IPI00477971.4	Q12788	0		Transducin beta-like protein 3	organelle lumen,nucleus	signal transducer activity		PF00400	metabolic process	cell communication
Q8N257	H2B3B_HUMAN	HIST3H2BB	cell organization and biogenesis	376691			1	Histone H2B type 3-B OS=Homo sapiens GN=HIST3H2BB PE=1 SV=3	128	2	2					1.99451	2.49333	2.24392	9					0.996031	1.31808	1.15705	IPI00166293.5	IPI00166293.5	Q8N257	0		Histone H2B type 3-B	chromosome,nucleus	DNA binding		PF00125,PF00808	metabolic process	cell differentiation
Q9UFC0	LRWD1_HUMAN	LRWD1		274135			1	Leucine-rich repeat and WD repeat-containing protein 1 OS=Homo sapiens GN=LRWD1 PE=1 SV=2	656	2	2					2.13265	2.30154	2.2171	9					1.09265	1.2026	1.14762	Q9UFC0	IPI00412873.1	Q9UFC0	0		Leucine-rich repeat and WD repeat-containing protein 1		protein binding,catalytic activity		PF00400
Q9BQ04	RBM4B_HUMAN	RBM4B	metabolic process	618713			0.9999	RNA-binding protein 4B OS=Homo sapiens GN=RBM4B PE=1 SV=1,RNA-binding protein 4 OS=Homo sapiens GN=RBM4 PE=1 SV=1	364	2	2	1.9721	2.47053					2.22132	5	0.979736	1.30482					1.14228	IPI00027838.1	IPI00027838.1	Q9BQ04	0		RNA-binding protein 4B	organelle lumen,nucleus	RNA binding,metal ion binding,nucleotide binding		PF00076,PF00098	response to stimulus	defense response
P51690	ARSE_HUMAN	ARSE	development	386975			1	Arylsulfatase E OS=Homo sapiens GN=ARSE PE=1 SV=2	597	2	2			2.59848	1.85185			2.22517	7			1.37767	0.888969			1.13332	P51690	IPI00020005.5	P51690	3	S	Arylsulfatase E	cytoplasm,Golgi	metal ion binding,catalytic activity		PF00884	metabolic process
O00592	PODXL_HUMAN	PODXL	cell organization and biogenesis	744213			0.9999	Podocalyxin-like protein 1 OS=Homo sapiens GN=PODXL PE=1 SV=1	535	2	2	1.65466	2.89875					2.2767	5	0.726533	1.53543					1.13098	O00592-1	IPI00604773.1	O00592-1	1	S	Podocalyxin-like protein 1	membrane,cytoplasm,organelle lumen,nucleus	protein binding,DNA binding,metal ion binding,transcription regulator activity,catalytic activity		PF05471	transport	metabolic process	regulation of biological process	cell motility
Q15165	PON2_HUMAN	PON2	metabolic process	530077			1	Serum paraoxonase/arylesterase 2 OS=Homo sapiens GN=PON2 PE=2 SV=2	359	2	2					2.02041	2.36923	2.19482	9					1.01465	1.24442	1.12953	IPI00014958.1	IPI00014958.1	Q15165-1	1		Isoform 1 of Serum paraoxonase/arylesterase 2	extracellular,membrane	protein binding,metal ion binding,catalytic activity		PF01731,PF03088,PF03758
Q6UB35	C1TM_HUMAN	MTHFD1L	metabolic process	591343			1	Monofunctional C1-tetrahydrofolate synthase, mitochondrial OS=Homo sapiens GN=MTHFD1L PE=1 SV=1	991	2	2			1.5863	2.77778			2.18204	7			0.665664	1.47393			1.0698	IPI00939493.1	IPI00939493.1	Q6UB35-1	4		Isoform 1 of Monofunctional C1-tetrahydrofolate synthase, mitochondrial	mitochondrion,cytoplasm	protein binding,nucleotide binding,catalytic activity		PF01268,PF00763,PF02882
P61513	RL37A_HUMAN	RPL37A	metabolic process	433701			0.9989	60S ribosomal protein L37a OS=Homo sapiens GN=RPL37A PE=1 SV=2	94	2	2					2.03361	2.112	2.07281	9					1.02405	1.07861	1.05133	IPI00414860.6	IPI00414860.6	P61513	0		60S ribosomal protein L37a	cytoplasm,ribosome,cytosol	protein binding,metal ion binding,structural molecule activity		PF01780
P08579	RU2B_HUMAN	SNRPB2	metabolic process	280378			1	U2 small nuclear ribonucleoprotein B'' OS=Homo sapiens GN=SNRPB2 PE=1 SV=1	228	2	2					2.35714	1.80889	2.08302	9					1.23704	0.855104	1.04607	IPI00029267.1	IPI00029267.1	P08579	0		U2 small nuclear ribonucleoprotein B''	spliceosome,cytoplasm,organelle lumen,nucleus	protein binding,RNA binding,nucleotide binding,catalytic activity		PF00076,PF04847	cell communication
Q9UI30	TR112_HUMAN	TRMT112	metabolic process	333579			1	TRM112-like protein OS=Homo sapiens GN=AD-001 PE=1 SV=1	127	2	2			2.16364	1.96759			2.06561	7			1.11346	0.976432			1.04494	IPI00009010.3	IPI00009010.3	Q9UI30	0		tRNA methyltransferase 112 homolog		protein binding,catalytic activity		PF03966
Q15758	AAAT_HUMAN	SLC1A5	transport	631582			1	Neutral amino acid transporter B(0) OS=Homo sapiens GN=SLC1A5 PE=1 SV=2	548	4	2			0.975758	6.52778	0.897959	3.168	2.89237	16			-0.0354053	2.70659	-0.155278	1.66357	1.04487	IPI00019472.4	IPI00019472.4	Q15758-1	8	S	Neutral amino acid transporter B(0)	membrane,cytoplasm	signal transducer activity,protein binding,transporter activity,receptor activity,catalytic activity		PF00375	metabolic process
P51532	SMCA4_HUMAN	SMARCA4	cell organization and biogenesis	327527			1	Probable global transcription activator SNF2L4 OS=Homo sapiens GN=SMARCA4 PE=1 SV=2	1668	2	2					1.57143	2.70286	2.13714	9					0.652077	1.43449	1.04328	IPI00293426.2	IPI00293426.2	P51532	0		Transcription activator BRG1	organelle lumen,chromosome,nucleus	protein binding,DNA binding,nucleotide binding,transcription regulator activity,catalytic activity		PF00271,PF00439,PF00176	development	metabolic process	regulation of biological process	cell differentiation
Q9Y617	SERC_HUMAN	PSAT1	metabolic process	494261			1	Phosphoserine aminotransferase OS=Homo sapiens GN=PSAT1 PE=1 SV=2	375	2	2			2.1882	1.92308			2.05564	7			1.12974	0.943416			1.03658	IPI00930609.1	IPI00930609.1	Q9Y617-1	0		Isoform 1 of Phosphoserine aminotransferase		catalytic activity		PF00266
Q9C002	NMES1_HUMAN	C15orf48	transport	112242			1	Normal mucosa of esophagus-specific gene 1 protein OS=Homo sapiens GN=NMES1 PE=2 SV=1	85	4	2			4.01616	1.38889	3.14961	1.00715	2.39045	7			2.00582	0.473931	1.65517	0.010275	1.0363	IPI00031772.1	IPI00031772.1	Q9C002	0	S	Normal mucosa of esophagus-specific gene 1 protein	mitochondrion,cytoplasm,nucleus
P06493	CDC2_HUMAN	CDK1	cell death	732435			1	Cell division control protein 2 homolog OS=Homo sapiens GN=CDC2 PE=1 SV=1	301	4	2			1.30101	1.64141	1.49286	5.28	2.42882	16			0.379632	0.714939	0.578076	2.40054	1.0183	P06493-1	IPI00908424.1	P06493-1	0		Cell division control protein 2 homolog	cytoskeleton,cytoplasm,organelle lumen,cytosol,nucleus	protein binding,nucleotide binding,catalytic activity		PF00069	metabolic process	cell division	regulation of biological process	response to stimulus	cell communication	cell differentiation
P54803	GALC_HUMAN	GALC	metabolic process	513439			0.9998	Galactocerebrosidase OS=Homo sapiens GN=GALC PE=1 SV=1	678	2	2					2.09974	1.94236	2.02105	9					1.07021	0.957808	1.01401	IPI00872350.2	IPI00872350.2	P54803-1	1	S	Isoform 1 of Galactocerebrosidase	membrane,mitochondrion,cytoplasm,vacuole	catalytic activity		PF02057
Q8N8A6	DDX51_HUMAN	DDX51	cell organization and biogenesis	445168			1	ATP-dependent RNA helicase DDX51 OS=Homo sapiens GN=DDX51 PE=1 SV=2	675	2	2			1.89899	2.13675			2.01787	7			0.925232	1.09542			1.01033	IPI00217541.3	IPI00217541.3	Q8N8A6	3		ATP-dependent RNA helicase DDX51	membrane,organelle lumen,nucleus	RNA binding,nucleotide binding,catalytic activity		PF00271,PF00270	metabolic process
Q96G21	IMP4_HUMAN	IMP4	cell organization and biogenesis	91579			0.9996	U3 small nucleolar ribonucleoprotein protein IMP4 OS=Homo sapiens GN=IMP4 PE=1 SV=1	295	2	2			2.22222	1.80556			2.01389	7			1.152	0.852443			1.00222	IPI00181116.4	IPI00181116.4	Q96G21	0		U3 small nucleolar ribonucleoprotein protein IMP4	organelle lumen,nucleus	protein binding		PF04427	metabolic process
P04216	THY1_HUMAN	THY1	cell death	644697			1	Thy-1 membrane glycoprotein OS=Homo sapiens GN=THY1 PE=1 SV=2	164	2	2			2.28814	1.73611			2.01212	7			1.19417	0.795859			0.995016	IPI00022892.2	IPI00022892.2	P04216	1	S	Thy-1 membrane glycoprotein	cell surface,membrane,endoplasmic reticulum,cytoplasm,cytosol	protein binding,signal transducer activity,catalytic activity,enzyme regulator activity			cell proliferation	cell organization and biogenesis	development	metabolic process	regulation of biological process	response to stimulus	cell communication	defense response	cellular homeostasis	cell differentiation	cell motility
Q9Y446	PKP3_HUMAN	PKP3	transport	534395			1	Plakophilin-3 OS=Homo sapiens GN=PKP3 PE=1 SV=1	807	4	2			1.28736	2.95139	4.125	0.994783	2.33963	16			0.364411	1.56139	2.04439	-0.00754681	0.990663	IPI00026952.1	IPI00026952.1	Q9Y446	1		Plakophilin-3	cytoskeleton,membrane,cytoplasm,nucleus	protein binding,nucleotide binding,structural molecule activity,catalytic activity		PF00514	metabolic process
P17301	ITA2_HUMAN	ITGA2	cell proliferation	482077			1	Integrin alpha-2 OS=Homo sapiens GN=ITGA2 PE=1 SV=1	1196	2	2			1.65657	2.28175			1.96916	7			0.728195	1.19014			0.959167	IPI00013744.1	IPI00013744.1	P17301	3	S	Integrin alpha-2	extracellular,cell surface,membrane,cytoplasm,nucleus	protein binding,signal transducer activity,metal ion binding,receptor activity		PF01839,PF00092	cell organization and biogenesis	development	transport	metabolic process	regulation of biological process	response to stimulus	cell communication	defense response	cell motility	coagulation
O95816	BAG2_HUMAN	BAG2	cell death	55220			1	BAG family molecular chaperone regulator 2 OS=Homo sapiens GN=BAG2 PE=1 SV=1	214	2	2			2.19608	1.71569			1.95588	7			1.13493	0.778786			0.956858	IPI00000643.1	IPI00000643.1	O95816	0		BAG family molecular chaperone regulator 2	membrane	protein binding,DNA binding,nucleotide binding		PF02179	metabolic process	regulation of biological process	cell differentiation
Q96FN4	CPNE2_HUMAN	CPNE2	metabolic process	339809	65234		0.998	Copine-2 OS=Homo sapiens GN=CPNE2 PE=1 SV=3	555	2	2					1.86607	2.01143	1.93875	9					0.900004	1.00822	0.954112	Q96FN4	IPI00220526.2	Q96FN4	2		Copine-2		catalytic activity		PF07002,PF00168
Q96C23	GALM_HUMAN	GALM	metabolic process	435012			1	Aldose 1-epimerase OS=Homo sapiens GN=GALM PE=1 SV=1	347	2	2					1.72857	2.17067	1.94962	9					0.78958	1.11814	0.953859	IPI00060200.3	IPI00060200.3	Q96C23	0		Aldose 1-epimerase	cytoplasm	catalytic activity		PF01263
Q9UKD2	MRT4_HUMAN	MRTO4	cell organization and biogenesis	463797			1	mRNA turnover protein 4 homolog OS=Homo sapiens GN=MRTO4 PE=1 SV=2	242	2	2					1.62381	2.288	1.9559	9					0.699382	1.19409	0.946735	IPI00106491.3	IPI00106491.3	Q9UKD2	0		mRNA turnover protein 4 homolog	cytoplasm,ribosome,organelle lumen,nucleus			PF00466
P05534	1A24_HUMAN	HLA-A	metabolic process	713441	390567		1	HLA class I histocompatibility antigen, A-24 alpha chain OS=Homo sapiens GN=HLA-A PE=1 SV=2	370	2	2			2.28722	1.62037			1.9538	7			1.1936	0.696324			0.944959	IPI00742968.1	IPI00742968.1	P05534	1	S	HLA class I histocompatibility antigen, A-24 alpha chain	membrane,cytoplasm,Golgi,endosome	signal transducer activity,protein binding,receptor activity,catalytic activity		PF00047,PF00129	response to stimulus
P52655	TF2AA_HUMAN	GTF2A1	cell organization and biogenesis	592334			1	Transcription initiation factor IIA subunit 1 OS=Homo sapiens GN=GTF2A1 PE=1 SV=1	381	2	2					2.09524	1.76	1.92762	9					1.06711	0.815575	0.941345	IPI00004350.1	IPI00004350.1	P52655-1	0		Isoform 42 kDa of Transcription initiation factor IIA subunit 1	extracellular,cytoplasm,organelle lumen,nucleus	protein binding,DNA binding,transcription regulator activity,catalytic activity		PF03153	metabolic process	regulation of biological process	cell differentiation
Q0VDF9	HSP7E_HUMAN	HSPA14	cell organization and biogenesis	534169	519672		1	Heat shock 70 kDa protein 14 OS=Homo sapiens GN=HSPA14 PE=1 SV=1	516	2	2			1.89899	1.92308			1.91103	7			0.925232	0.943416			0.934324	IPI00292499.4	IPI00292499.4	Q0VDF9	1		Heat shock 70 kDa protein 14		nucleotide binding,catalytic activity		PF06723,PF00012	metabolic process	response to stimulus
Q86Y56	HEAT2_HUMAN	HEATR2		535896			1	HEAT repeat-containing protein 2 OS=Homo sapiens GN=HEATR2 PE=1 SV=2	866	2	2			1.69697	2.13675			1.91686	7			0.762961	1.09542			0.92919	IPI00242630.4	IPI00242630.4	Q86Y56-1	2		Isoform 1 of HEAT repeat-containing protein 2	membrane	protein binding
P48960	CD97_HUMAN	CD97	response to stimulus	531619	601591		1	CD97 antigen OS=Homo sapiens GN=CD97 PE=1 SV=4	846	2	2			1.69697	2.12418			1.91058	7			0.762961	1.08691			0.924934	IPI00397229.4	IPI00397229.4	P48960-1	7	S	Isoform 1 of CD97 antigen	extracellular,membrane	protein binding,signal transducer activity,metal ion binding,receptor activity		PF01825,PF00002,PF00001	cell communication	defense response	cell motility
P02654	APOC1_HUMAN	APOC1	cell organization and biogenesis	110675			0.9999	Apolipoprotein C-I OS=Homo sapiens GN=APOC1 PE=1 SV=1	85	4	2			1.16667	7.22222	2.40336	0.635556	2.85695	16			0.222392	2.85244	1.26505	-0.65391	0.921495	IPI00021855.1	IPI00021855.1	P02654	0	S	Apolipoprotein C-I	extracellular,endoplasmic reticulum,cytoplasm,nucleus	antioxidant activity,protein binding,DNA binding,transporter activity,transcription regulator activity,catalytic activity,enzyme regulator activity		PF04691	metabolic process	transport	regulation of biological process	response to stimulus
O15160	RPAC1_HUMAN	POLR1C	metabolic process	743509			1	DNA-directed RNA polymerases I and III subunit RPAC1 OS=Homo sapiens GN=POLR1C PE=1 SV=1	351	2	2			2.18182	1.64141			1.91162	7			1.12553	0.714939			0.920235	IPI00005179.1	IPI00005179.1	O15160-1	1		Isoform 1 of DNA-directed RNA polymerases I and III subunit RPAC1	organelle lumen,nucleus	signal transducer activity,protein binding,DNA binding,transcription regulator activity,receptor activity,catalytic activity		PF01193,PF01000	regulation of biological process
Q16630	CPSF6_HUMAN	CPSF6	metabolic process	369606			1	Cleavage and polyadenylation specificity factor subunit 6 OS=Homo sapiens GN=CPSF6 PE=1 SV=2	558	4	2	3.10837	2.68793			1.04762	1.44	2.07098	14	1.63616	1.4265			0.0671142	0.526069	0.91396	IPI00012998.2	IPI00012998.2	Q16630-1	0		Isoform 1 of Cleavage and polyadenylation specificity factor subunit 6	cytoskeleton,organelle lumen,nucleus	protein binding,RNA binding,nucleotide binding,structural molecule activity		PF00076
Q02487	DSC2_HUMAN	DSC2		95612			0.9999	Desmocollin-2 OS=Homo sapiens GN=DSC2 PE=1 SV=1	913	2	2					1.5748	2.24172	1.90826	9					0.655172	1.1646	0.909887	IPI00025846.3	IPI00025846.3	Q02487-1	1	S	Isoform 2A of Desmocollin-2	cytoskeleton,membrane,cytoplasm	protein binding,metal ion binding		PF00028,PF01049
Q8N1G2	FTSJ2_HUMAN	FTSJD2	metabolic process	520102			1	FtsJ methyltransferase domain-containing protein 2 OS=Homo sapiens GN=FTSJD2 PE=1 SV=1	846	2	2					2.30476	1.52533	1.91505	9					1.20462	0.609125	0.906871	IPI00166153.3	IPI00166153.3	Q8N1G2	1		S-adenosyl-L-methionine-dependent methyltransferase FTSJD2	nucleus	protein binding,catalytic activity		PF01585,PF01728
P60903	S10AA_HUMAN	S100A10	cell communication	143873			1	Protein S100-A10 OS=Homo sapiens GN=S100A10 PE=1 SV=2	99	2	2					2.23626	1.56444	1.90035	9					1.16109	0.64565	0.90337	IPI00183695.9	IPI00183695.9	P60903	1		Protein S100-A10	mitochondrion,cytoplasm	protein binding,signal transducer activity,metal ion binding		PF01023
P16104	H2AX_HUMAN	H2AFX	cell organization and biogenesis	477879			0.9995	Histone H2A.x OS=Homo sapiens GN=H2AFX PE=1 SV=2	145	2	2					2.26471	1.54	1.90235	9					1.17932	0.62293	0.901127	IPI00219037.5	IPI00219037.5	P16104	1		Histone H2A.x	membrane,organelle lumen,chromosome,nucleus	protein binding,DNA binding		PF00125,PF00808	metabolic process	regulation of biological process	response to stimulus	cell communication	reproduction	cell differentiation
Q32P41	TRMT5_HUMAN	TRMT5	metabolic process	380159			1	tRNA (guanine-N(1)-)-methyltransferase OS=Homo sapiens GN=TRMT5 PE=1 SV=2	516	2	2			2.1882	1.57407			1.88114	7			1.12974	0.654503			0.892123	IPI00455268.4	IPI00455268.4	Q32P41	1		tRNA (guanine-N(1)-)-methyltransferase	cytoplasm,organelle lumen,chromosome,nucleus	DNA binding,catalytic activity		PF02475
Q9HB40	RISC_HUMAN	SCPEP1	metabolic process	514950			1	Retinoid-inducible serine carboxypeptidase OS=Homo sapiens GN=SCPEP1 PE=1 SV=1	458	2	2	1.517	2.25877					1.88789	5	0.601224	1.17554					0.88838	IPI00012426.1	IPI00012426.1	Q9HB40-1	1	S	Isoform 1 of Retinoid-inducible serine carboxypeptidase	extracellular,cytoplasm,cytosol	catalytic activity		PF00450
Q92917	GPKOW_HUMAN	GPKOW		503666			1	G patch domain and KOW motifs-containing protein OS=Homo sapiens GN=GPKOW PE=1 SV=2	482	2	2					2.02976	1.66737	1.84857	9					1.02131	0.737573	0.879442	IPI00024255.2	IPI00024255.2	Q92917	0		G patch domain and KOW motifs-containing protein	organelle lumen,nucleus			PF01585,PF00467
O43660	PLRG1_HUMAN	PLRG1	metabolic process	249996			0.9997	Pleiotropic regulator 1 OS=Homo sapiens GN=PLRG1 PE=1 SV=1	521	2	2					1.81319	1.85778	1.83548	9					0.858528	0.893578	0.876053	IPI00002624.1	IPI00002624.1	O43660-1	0		Isoform 1 of Pleiotropic regulator 1	spliceosome,cytoskeleton,organelle lumen,nucleus	signal transducer activity,protein binding,transcription regulator activity,catalytic activity		PF00400	cell communication
Q7Z5L9	I2BP2_HUMAN	IRF2BP2	metabolic process	350268			1	Interferon regulatory factor 2-binding protein 2 OS=Homo sapiens GN=IRF2BP2 PE=1 SV=1	595	2	2					1.76786	1.87733	1.8226	9					0.822002	0.908685	0.865343	IPI00376199.4	IPI00376199.4	Q7Z5L9-1	0		Isoform 1 of Interferon regulatory factor 2-binding protein 2	nucleus	signal transducer activity,protein binding,DNA binding,metal ion binding,receptor activity			regulation of biological process
O95602	RPA1_HUMAN	POLR1A	metabolic process	531818			0.9998	DNA-directed RNA polymerase I subunit RPA1 OS=Homo sapiens GN=POLR1A PE=1 SV=2	1742	2	2			1.77778	1.85185			1.81481	7			0.830075	0.888969			0.859522	IPI00031960.2	IPI00031960.2	O95602	2		DNA-directed RNA polymerase I subunit RPA1	membrane,organelle lumen,nucleus	protein binding,DNA binding,metal ion binding,catalytic activity		PF00623,PF05000,PF04997,PF04983,PF04998
Q15424	SAFB1_HUMAN	SAFB	cell organization and biogenesis	728802			1	Scaffold attachment factor B1 OS=Homo sapiens GN=SAFB PE=1 SV=4	927	4	2	2.56205	2.66817			1.07519	1.38286	1.92207	14	1.3573	1.41585			0.104589	0.467652	0.836348	IPI00300631.3	IPI00300631.3	Q15424	0		Scaffold attachment factor B1	organelle lumen,nucleus	protein binding,DNA binding,RNA binding,nucleotide binding,catalytic activity		PF00076,PF02037	metabolic process	regulation of biological process
P00480	OTC_HUMAN	OTC	cell organization and biogenesis	117050			1	Ornithine carbamoyltransferase, mitochondrial OS=Homo sapiens GN=OTC PE=1 SV=3	359	4	2			3.67677	1.04167	4.4	0.602105	2.43013	16			1.87844	0.0588937	2.1375	-0.731912	0.835731	IPI00295363.2	IPI00295363.2	P00480	0		Ornithine carbamoyltransferase, mitochondrial	membrane,mitochondrion,cytoplasm,organelle lumen	catalytic activity		PF02729,PF00185	metabolic process
Q9NVP1	DDX18_HUMAN	DDX18	metabolic process	363492			1	ATP-dependent RNA helicase DDX18 OS=Homo sapiens GN=DDX18 PE=1 SV=2	679	2	2			1.59091	1.96759			1.77925	7			0.669851	0.976432			0.823141	IPI00301323.1	IPI00301323.1	Q9NVP1	1		ATP-dependent RNA helicase DDX18	cytoplasm	RNA binding,nucleotide binding,catalytic activity		PF00271,PF00270
Q95604	1C17_HUMAN	HLA-C	response to stimulus	656020	701879	77961	1	HLA class I histocompatibility antigen, Cw-17 alpha chain OS=Homo sapiens GN=HLA-C PE=2 SV=1	377	2	2			1.86667	1.66667			1.76667	7			0.900464	0.736966			0.818715	IPI00473006.1	IPI00473006.1	Q95604	1	S	HLA class I histocompatibility antigen, Cw-17 alpha chain	extracellular,cytoskeleton,membrane	signal transducer activity,protein binding,motor activity,receptor activity		PF00047,PF00129	cell motility
Q7Z2Z2	ETUD1_HUMAN	EFTUD1	metabolic process	459114			1	Elongation factor Tu GTP-binding domain-containing protein 1 OS=Homo sapiens GN=EFTUD1 PE=1 SV=2	1134	2	2			1.6584	1.85185			1.75513	7			0.729794	0.888969			0.809381	IPI00293026.7	IPI00293026.7	Q7Z2Z2-1	0		Isoform 1 of Elongation factor Tu GTP-binding domain-containing protein 1		nucleotide binding,translation regulator activity,catalytic activity		PF00009,PF00679
Q9BQG0	MBB1A_HUMAN	MYBBP1A	cell organization and biogenesis	701718	741275		1	Myb-binding protein 1A OS=Homo sapiens GN=MYBBP1A PE=1 SV=2	1345	4	2			1.35129	3.08642	1.23469	1.804	1.8691	16			0.434338	1.62593	0.304153	0.851199	0.803906	IPI00005024.3	IPI00005024.3	Q9BQG0-1	5		Isoform 1 of Myb-binding protein 1A	membrane,cytoplasm,organelle lumen,nucleus	protein binding,DNA binding,transcription regulator activity,catalytic activity		PF04931,PF05790	metabolic process	transport	regulation of biological process
O43752	STX6_HUMAN	STX6	cell organization and biogenesis	518417	689116		1	Syntaxin-6 OS=Homo sapiens GN=STX6 PE=1 SV=1	259	4	2			2.54545	1.11111	2.94643	1.11158	1.92864	16			1.34792	0.152003	1.55897	0.15261	0.802876	IPI00013930.1	IPI00013930.1	O43752	0		Syntaxin-6	membrane,cytoplasm,Golgi,endosome	protein binding,transporter activity		PF05739	transport
P40937	RFC5_HUMAN	RFC5	metabolic process	731908			1	Replication factor C subunit 5 OS=Homo sapiens GN=RFC5 PE=1 SV=1	345	2	2			2.00551	1.50463			1.75507	7			1.00397	0.589408			0.796689	IPI00031514.1	IPI00031514.1	P40937	0		Replication factor C subunit 5	cytoplasm,organelle lumen,chromosome,nucleus	protein binding,DNA binding,transporter activity,nucleotide binding,transcription regulator activity,catalytic activity		PF03215,PF00004	transport	regulation of biological process	response to stimulus
Q9BXP2	S12A9_HUMAN	SLC12A9	transport	521087			0.9998	Solute carrier family 12 member 9 OS=Homo sapiens GN=SLC12A9 PE=1 SV=1	926	2	2			1.62626	1.81624			1.72125	7			0.70156	0.860954			0.781257	IPI00387077.2	IPI00387077.2	Q9BXP2-1	10		Isoform 1 of Solute carrier family 12 member 9	cell surface,membrane	protein binding,transporter activity,metal ion binding		PF00324
P61956	SUMO2_HUMAN	SUMO2	metabolic process	546298	282410		1	Small ubiquitin-related modifier 2 OS=Homo sapiens GN=SUMO2 PE=1 SV=1	97	2	2					1.6369	1.804	1.72045	9					0.71097	0.851199	0.781085	IPI00299149.1	IPI00299149.1	P61956	0		Small ubiquitin-related modifier 2	nucleus	protein binding,DNA binding,catalytic activity,enzyme regulator activity		PF00240	response to stimulus	cell communication
O00264	PGRC1_HUMAN	PGRMC1	cell organization and biogenesis	90061			1	Membrane-associated progesterone receptor component 1 OS=Homo sapiens GN=PGRMC1 PE=1 SV=3	198	4	2			1.46556	1.18056	3.22143	1.54	1.85189	16			0.551457	0.239466	1.6877	0.62293	0.775388	IPI00220739.3	IPI00220739.3	O00264	0	S	Membrane-associated progesterone receptor component 1	cell surface,membrane,endoplasmic reticulum,cytoplasm,organelle lumen,nucleus	signal transducer activity,protein binding,metal ion binding,receptor activity,catalytic activity		PF00173	development	metabolic process	cell motility	cell differentiation
Q49A26	NP60_HUMAN	GLYR1	metabolic process	387255	535081		1	Nuclear protein NP60 OS=Homo sapiens GN=NP60 PE=1 SV=2	560	2	2					1.89496	1.52533	1.71015	9					0.922166	0.609125	0.765645	Q49A26-1	IPI00000155.7	Q49A26-1	2		Putative oxidoreductase GLYR1	cytoplasm,nucleus	DNA binding,catalytic activity		PF03446,PF00855,PF02423,PF01089,PF02153	regulation of biological process
Q9UEU0	VTI1B_HUMAN	VTI1B	cell proliferation	741177			1	Vesicle transport through interaction with t-SNAREs homolog 1B OS=Homo sapiens GN=VTI1B PE=1 SV=3	235	2	2			1.58127	1.82292			1.70209	7			0.661081	0.866249			0.763665	IPI00063784.3	IPI00063784.3	Q9UEU0-1	1		Isoform Long of Vesicle transport through interaction with t-SNAREs homolog 1B	membrane,cytoplasm,Golgi,vacuole	protein binding		PF03908,PF05008	cell organization and biogenesis	transport
Q8WV66	CTF8_HUMAN	CHTF8	metabolic process	85962			1	Chromosome transmission fidelity protein 8 homolog OS=Homo sapiens GN=CHTF8 PE=1 SV=3	123	2	2			1.66162	1.7094			1.68551	7			0.732587	0.773491			0.753039	IPI00736473.1	IPI00736473.1	Q8WV66	1		Chromosome transmission fidelity protein 8 homolog	nucleus	DNA binding
Q8WU90	ZC3HF_HUMAN	ZC3H15	cell communication	741180			1	Zinc finger CCCH domain-containing protein 15 OS=Homo sapiens GN=ZC3H15 PE=1 SV=1	432	4	2			1.30808	1.46605	2.21429	1.85778	1.71155	16			0.387452	0.551934	1.14684	0.893578	0.744951	Q8WU90	IPI00102868.1	Q8WU90	0		Zinc finger CCCH domain-containing protein 15	cytoplasm,nucleus	protein binding,metal ion binding		PF00642
P06400	RB_HUMAN	RB1	cell proliferation	408528			1	Retinoblastoma-associated protein OS=Homo sapiens GN=RB1 PE=1 SV=2	940	2	2			1.73232	1.62037			1.67635	7			0.792708	0.696324			0.744516	IPI00302829.5	IPI00302829.5	P06400	4		Retinoblastoma-associated protein	cytoskeleton,membrane,cytoplasm,organelle lumen,chromosome,nucleus	protein binding,signal transducer activity,DNA binding,transporter activity,metal ion binding,nucleotide binding,transcription regulator activity,receptor activity,catalytic activity		PF01858,PF01857	cell organization and biogenesis	development	metabolic process	transport	cell division	regulation of biological process	cell communication	cell growth	cell differentiation
Q9UQN3	CHM2B_HUMAN	CHMP2B	transport	476930			0.9996	Charged multivesicular body protein 2b OS=Homo sapiens GN=CHMP2B PE=1 SV=1	216	4	2			1.81818	1.47059	2.35714	1.232	1.71948	16			0.862496	0.556393	1.23704	0.301002	0.739233	IPI00550181.2	IPI00550181.2	Q9UQN3	0		Charged multivesicular body protein 2b	membrane,cytoplasm,cytosol,endosome	protein binding,transporter activity,nucleotide binding,catalytic activity		PF03357
Q9Y3B4	PM14_HUMAN	SF3B14	metabolic process	177861			1	Pre-mRNA branch site protein p14 OS=Homo sapiens GN=SF3B14 PE=1 SV=1	127	4	2			3.25253	1.14734	1.57143	1.32	1.82282	16			1.70156	0.198297	0.652077	0.400538	0.738118	IPI00032827.1	IPI00032827.1	Q9Y3B4	0		Pre-mRNA branch site protein p14	nucleus	protein binding,RNA binding,nucleotide binding		PF00076
P00734	THRB_HUMAN	F2	cell death	655207			1	Prothrombin OS=Homo sapiens GN=F2 PE=1 SV=2	630	4	2			1.02711	5.32407	1.57143	0.88	2.20065	16			0.0385952	2.41253	0.652077	-0.184425	0.729695	IPI00019568.1	IPI00019568.1	P00734	0	S	Prothrombin (Fragment)	extracellular,membrane	signal transducer activity,protein binding,metal ion binding,nucleotide binding,receptor activity,catalytic activity,enzyme regulator activity		PF00594,PF00089,PF00051	cell organization and biogenesis	development	transport	metabolic process	regulation of biological process	response to stimulus	defense response	cell communication	cellular homeostasis	cell differentiation	coagulation
Q14CX7	CL030_HUMAN	NAA25		530941			1	TPR repeat-containing protein C12orf30 OS=Homo sapiens GN=C12orf30 PE=1 SV=1	985	2	2			1.69697	1.60256			1.64977	7			0.762961	0.680382			0.721671	IPI00025890.4	IPI00025890.4	Q14CX7-1	2		Isoform 1 of N-alpha-acetyltransferase 25, NatB auxiliary subunit	cytoplasm	protein binding
Q09161	NCBP1_HUMAN	NCBP1	cell organization and biogenesis	686479	736996		1	Nuclear cap-binding protein subunit 1 OS=Homo sapiens GN=NCBP1 PE=1 SV=1	800	4	2	1.83004	2.52982			1.13492	1.38286	1.71941	14	0.871872	1.33903			0.182591	0.467652	0.715288	IPI00019380.1	IPI00019380.1	Q09161	3		Nuclear cap-binding protein subunit 1	cytoplasm,organelle lumen,cytosol,nucleus	protein binding,RNA binding,nucleotide binding		PF02854	metabolic process	transport	regulation of biological process
O60437	PEPL_HUMAN	PPL	development	192233			1	Periplakin OS=Homo sapiens GN=PPL PE=1 SV=2	1778	4	2	3.10402	0.574959			3.14286	1.28	2.02546	14	1.63414	-0.798469			1.65208	0.356144	0.710973	IPI00298057.2	IPI00298057.2	O60437	0		Periplakin	cytoskeleton,membrane,mitochondrion,cytoplasm,nucleus	protein binding,structural molecule activity			cell differentiation
Q9BUB7	TMM70_HUMAN	TMEM70	cell organization and biogenesis	106650			1	Transmembrane protein 70, mitochondrial OS=Homo sapiens GN=TMEM70 PE=1 SV=2	264	4	2			4.17716	0.833333	1.16235	1.75439	1.98181	7			2.06252	-0.263034	0.21705	0.810966	0.706876	IPI00106966.4	IPI00106966.4	Q9BUB7-1	1		Isoform 1 of Transmembrane protein 70, mitochondrial	membrane,mitochondrion,cytoplasm,Golgi	signal transducer activity,receptor activity,catalytic activity		PF06979	metabolic process	response to stimulus	defense response	cell communication
O95793	STAU1_HUMAN	STAU1	metabolic process	596704			1	Double-stranded RNA-binding protein Staufen homolog 1 OS=Homo sapiens GN=STAU1 PE=1 SV=2	585	4	2			1.38272	1.04167	2.2	2.22588	1.71257	16			0.467505	0.0588937	1.1375	1.15438	0.70457	IPI00000001.2	IPI00000001.2	O95793-1	0		Isoform Long of Double-stranded RNA-binding protein Staufen homolog 1	cytoskeleton,endoplasmic reticulum,cytoplasm	protein binding,transporter activity,RNA binding,metal ion binding,catalytic activity		PF00035
Q9NZL4	HPBP1_HUMAN	HSPBP1	metabolic process	53066			1	Hsp70-binding protein 1 OS=Homo sapiens GN=HSPBP1 PE=1 SV=1	367	4	2			0.817059	3.93519	0.725275	3.00235	2.11997	16			-0.291487	1.97643	-0.463401	1.58609	0.701909	Q9NZL4-1	IPI00100748.3	Q9NZL4-1	0		Hsp70-binding protein 1		protein binding,structural molecule activity,enzyme regulator activity			regulation of biological process
P13645	K1C10_HUMAN	KRT10	cell organization and biogenesis	99936			1	Keratin, type I cytoskeletal 10 OS=Homo sapiens GN=KRT10 PE=1 SV=4	601	6	2	1.48919	4.45593	1.19786	0.657895	0.757653	4.65143	2.20166	21	0.57453	2.15573	0.26046	-0.604071	-0.400391	2.21767	0.700655	IPI00009865.4	IPI00009865.4	P13645	0		Keratin, type I cytoskeletal 10	cytoskeleton,membrane	protein binding,structural molecule activity		PF05557,PF00038	development	metabolic process
Q8WUY1	CH055_HUMAN	C8orf55	transport	368402			1	UPF0670 protein C8orf55 OS=Homo sapiens GN=C8orf55 PE=1 SV=2	211	4	2			2.63477	0.961538	2.03361	1.34933	1.74481	16			1.39768	-0.0565835	1.02405	0.432247	0.699346	IPI00171421.3	IPI00171421.3	Q8WUY1	0	S	UPF0670 protein C8orf55	extracellular	transporter activity
P36915	GNL1_HUMAN	GNL1	response to stimulus	118354	380118		1	Guanine nucleotide-binding protein-like 1 OS=Homo sapiens GN=GNL1 PE=1 SV=2	615	2	2					1.57143	1.66737	1.6194	9					0.652077	0.737573	0.694825	IPI00396387.3	IPI00396387.3	P36915-1	1		Isoform 1 of Guanine nucleotide-binding protein-like 1	extracellular	nucleotide binding,structural molecule activity		PF01926	cell communication
P61326	MGN_HUMAN	MAGOH	cell organization and biogenesis	421576			1	Protein mago nashi homolog OS=Homo sapiens GN=MAGOH PE=1 SV=1,Protein mago nashi homolog 2 OS=Homo sapiens GN=MAGOHB PE=1 SV=1	148	4	2			1.47563	1.73611	1.99451	1.34095	1.6368	16			0.561327	0.795859	0.996031	0.423258	0.694119	IPI00219306.1	IPI00219306.1	P61326	0		Protein mago nashi homolog	spliceosome,cytoplasm,organelle lumen,nucleus	protein binding,RNA binding,nucleotide binding,catalytic activity		PF02792	metabolic process	transport	regulation of biological process	reproduction
P56545	CTBP2_HUMAN	CTBP2	cell proliferation	501345			1	C-terminal-binding protein 2 OS=Homo sapiens GN=CTBP2 PE=1 SV=1	451	4	2			1.37063	1.57407	2.11538	1.48211	1.63555	16			0.454839	0.654503	1.08092	0.567648	0.689477	IPI00010120.4	IPI00010120.4	P56545-1	1		Isoform 1 of C-terminal-binding protein 2	extracellular,membrane,organelle lumen,nucleus	signal transducer activity,protein binding,DNA binding,receptor activity,transcription regulator activity,catalytic activity		PF00389,PF02826	cell organization and biogenesis	metabolic process	regulation of biological process	cell communication	reproduction	cell differentiation
P60510	PP4C_HUMAN	PPP4C	cell organization and biogenesis	534338			1	Serine/threonine-protein phosphatase 4 catalytic subunit OS=Homo sapiens GN=PPP4C PE=1 SV=1	311	2	2					1.51531	1.716	1.61565	9					0.599609	0.77905	0.689329	IPI00012833.1	IPI00012833.1	P60510	2		Serine/threonine-protein phosphatase 4 catalytic subunit	cytoskeleton,cytoplasm,nucleus	protein binding,signal transducer activity,DNA binding,metal ion binding,catalytic activity		PF00149
Q53H96	P5CR3_HUMAN	PYCRL	metabolic process	165186			1	Pyrroline-5-carboxylate reductase 3 OS=Homo sapiens GN=PYCRL PE=1 SV=2	278	2	2					1.51531	1.716	1.61565	9					0.599609	0.77905	0.689329	IPI00939144.1	IPI00939144.1	Q53H96	4		Pyrroline-5-carboxylate reductase 3	cytoplasm	protein binding,catalytic activity		PF01089
O60506	HNRPQ_HUMAN	SYNCRIP	metabolic process	571177			1	Heterogeneous nuclear ribonucleoprotein Q OS=Homo sapiens GN=SYNCRIP PE=1 SV=2	631	6	2	3.08819	2.9364	0.763636	1.38889	1.43277	1.21524	1.80419	21	1.62676	1.55405	-0.389042	0.473931	0.51881	0.281239	0.677624	IPI00018140.3	IPI00018140.3	O60506-1	0		Isoform 1 of Heterogeneous nuclear ribonucleoprotein Q	spliceosome,membrane,endoplasmic reticulum,cytoplasm,organelle lumen,nucleus	protein binding,DNA binding,RNA binding,nucleotide binding,transcription regulator activity		PF00076	regulation of biological process
Q13564	ULA1_HUMAN	NAE1	cell death	460978			1	NEDD8-activating enzyme E1 regulatory subunit OS=Homo sapiens GN=NAE1 PE=1 SV=1	541	2	2			1.65657	1.54321			1.59989	7			0.728195	0.625934			0.677065	IPI00018968.2	IPI00018968.2	Q13564	0		NEDD8-activating enzyme E1 regulatory subunit	membrane,cytoplasm	protein binding,nucleotide binding,catalytic activity		PF00899	metabolic process	regulation of biological process	response to stimulus	cell communication	cell differentiation
P35249	RFC4_HUMAN	RFC4	metabolic process	732098			1	Replication factor C subunit 4 OS=Homo sapiens GN=RFC4 PE=1 SV=2	368	2	2			1.59515	1.60256			1.59886	7			0.673693	0.680382			0.677038	IPI00017381.1	IPI00017381.1	P35249	0		Replication factor C subunit 4	membrane,organelle lumen,chromosome,nucleus	protein binding,DNA binding,nucleotide binding,transcription regulator activity,catalytic activity,enzyme regulator activity		PF03215,PF00004	regulation of biological process	response to stimulus	cell communication
P18858	DNLI1_HUMAN	LIG1	development	1770			1	DNA ligase 1 OS=Homo sapiens GN=LIG1 PE=1 SV=1	931	4	2			1.22559	2.5463	1.7563	1.15789	1.67152	16			0.293476	1.3484	0.812541	0.211504	0.66648	IPI00219841.6	IPI00219841.6	P18858	0		DNA ligase 1	organelle lumen,nucleus	DNA binding,metal ion binding,nucleotide binding,catalytic activity		PF04675,PF01331,PF04679,PF01068	cell division	metabolic process	response to stimulus
Q96HP0	DOCK6_HUMAN	DOCK6		591002			1	Dedicator of cytokinesis protein 6 OS=Homo sapiens GN=DOCK6 PE=1 SV=2	2073	4	2			2.12121	1.38889	2.35714	0.912593	1.69496	16			1.08489	0.473931	1.23704	-0.131957	0.665976	Q96HP0	IPI00044299.2	Q96HP0	6		Dedicator of cytokinesis protein 6		protein binding,nucleotide binding,enzyme regulator activity		PF06920
P33908	MA1A1_HUMAN	MAN1A1	metabolic process	742378	731506		1	Mannosyl-oligosaccharide 1,2-alpha-mannosidase IA OS=Homo sapiens GN=MAN1A1 PE=1 SV=3	662	4	2	4.32346	0.843273	0.662879	2.59259			2.10555	12	2.11219	-0.245928	-0.593183	1.3744			0.661868	IPI00844511.1	IPI00844511.1	P33908	2	S	Mannosyl-oligosaccharide 1,2-alpha-mannosidase IA	membrane,endoplasmic reticulum,cytoplasm,Golgi	metal ion binding,catalytic activity		PF01532
Q07666	KHDR1_HUMAN	KHDRBS1	cell proliferation	445893			1	KH domain-containing, RNA-binding, signal transduction-associated protein 1 OS=Homo sapiens GN=KHDRBS1 PE=1 SV=1	449	6	2	1.21697	4.06578	0.875855	1.46605	1.42411	1.71111	1.79331	21	0.283298	2.02353	-0.191236	0.551934	0.510058	0.774933	0.658753	IPI00008575.3	IPI00008575.3	Q07666-1	0		Isoform 1 of KH domain-containing, RNA-binding, signal transduction-associated protein 1	membrane,cytoplasm,nucleus	protein binding,signal transducer activity,DNA binding,transporter activity,RNA binding,transcription regulator activity,catalytic activity		PF00013	cell organization and biogenesis	metabolic process	transport	regulation of biological process	response to stimulus	cell communication	coagulation
Q16643	DREB_HUMAN	DBN1	cell organization and biogenesis	130316			1	Drebrin OS=Homo sapiens GN=DBN1 PE=1 SV=4	658	4	2	3.07446	1.26491			0.568966	2.78667	1.92375	14	1.62033	0.339035			-0.813587	1.47854	0.65608	IPI00003406.4	IPI00003406.4	Q16643-1	0		Isoform 1 of Drebrin	cytoskeleton,membrane,cytoplasm	protein binding		PF00241	development	regulation of biological process	cell communication	cell differentiation
O60869	EDF1_HUMAN	EDF1	development	174050			1	Endothelial differentiation-related factor 1 OS=Homo sapiens GN=EDF1 PE=1 SV=1	150	4	2			0.793744	1.46199	1.83333	2.82857	1.72941	16			-0.333255	0.547932	0.874469	1.50007	0.647305	IPI00021570.1	IPI00021570.1	O60869-1	0		Isoform 1 of Endothelial differentiation-related factor 1	cytoplasm,organelle lumen,nucleus	protein binding,DNA binding,RNA binding,transcription regulator activity,catalytic activity		PF01381	metabolic process	regulation of biological process	cell differentiation
P18887	XRCC1_HUMAN	XRCC1	metabolic process	98493			1	DNA repair protein XRCC1 OS=Homo sapiens GN=XRCC1 PE=1 SV=1	641	2	2					1.61765	1.51556	1.5666	9					0.693897	0.599847	0.646872	IPI00002564.3	IPI00002564.3	P18887	0		DNA repair protein XRCC1	organelle lumen,nucleus	protein binding,DNA binding,nucleotide binding		PF01834,PF00533	response to stimulus
Q9BV38	WDR18_HUMAN	WDR18	cell organization and biogenesis	325321			1	WD repeat-containing protein 18 OS=Homo sapiens GN=WDR18 PE=1 SV=2	438	2	2			1.55556	1.57407			1.56481	7			0.63743	0.654503			0.645967	IPI00032533.3	IPI00032533.3	Q9BV38	1		WD repeat-containing protein 18	membrane	protein binding,DNA binding,transporter activity,nucleotide binding		PF00400	metabolic process	transport
Q08752	PPID_HUMAN	PPID	metabolic process	183958			1	40 kDa peptidyl-prolyl cis-trans isomerase OS=Homo sapiens GN=PPID PE=1 SV=3	375	4	2			1.37063	1.68651	1.45918	1.76	1.56908	16			0.454839	0.754039	0.545161	0.815575	0.642404	IPI00003927.5	IPI00003927.5	Q08752	0		Peptidyl-prolyl cis-trans isomerase D	cytoplasm	protein binding,nucleotide binding,catalytic activity		PF00515,PF00160
Q92542	NICA_HUMAN	NCSTN	cell death	517249			1	Nicastrin OS=Homo sapiens GN=NCSTN PE=1 SV=2	718	4	2			1.35758	1.98413	1.69231	1.28333	1.57934	16			0.441033	0.988504	0.758992	0.359896	0.637106	IPI00021983.1	IPI00021983.1	Q92542-1	2	S	Isoform 1 of Nicastrin	cytoskeleton,membrane,endoplasmic reticulum,cytoplasm,Golgi,vacuole	protein binding,catalytic activity		PF05450,PF04389	metabolic process	regulation of biological process	cell communication	cell differentiation
Q9UKF6	CPSF3_HUMAN	CPSF3	cell organization and biogenesis	515972			0.9999	Cleavage and polyadenylation specificity factor subunit 3 OS=Homo sapiens GN=CPSF3 PE=1 SV=1	693	2	2			1.50117	1.60256			1.55186	7			0.586083	0.680382			0.633233	IPI00007818.3	IPI00007818.3	Q9UKF6	1		Cleavage and polyadenylation specificity factor subunit 3	membrane,organelle lumen,nucleus	protein binding,RNA binding,metal ion binding,catalytic activity		PF00753	metabolic process	transport
Q9NRK6	ABCBA_HUMAN	ABCB10	metabolic process	17614			1	ATP-binding cassette sub-family B member 10, mitochondrial OS=Homo sapiens GN=ABCB10 PE=1 SV=2	748	4	2			2.54545	0.804094	1.47321	1.91529	1.68451	16			1.34792	-0.314565	0.558967	0.937566	0.632473	IPI00015826.2	IPI00015826.2	Q9NRK6	5	S	ATP-binding cassette sub-family B member 10, mitochondrial	membrane,mitochondrion,cytoplasm,Golgi	RNA binding,transporter activity,metal ion binding,nucleotide binding,translation regulator activity,catalytic activity		PF00664,PF00005,PF02483	transport
O00541	PESC_HUMAN	PES1	cell death	517543			1	Pescadillo homolog 1 OS=Homo sapiens GN=PES1 PE=1 SV=1	596	4	2			1.19958	1.4881	1.63187	1.95556	1.56878	16			0.262532	0.573467	0.706524	0.967579	0.627525	IPI00003768.1	IPI00003768.1	O00541-1	1		Isoform 1 of Pescadillo homolog	cytoplasm,organelle lumen,chromosome,nucleus	antioxidant activity,protein binding,DNA binding,nucleotide binding,catalytic activity		PF00533,PF06732	cell proliferation	cell organization and biogenesis	development	metabolic process	regulation of biological process	response to stimulus	cell differentiation
Q9BY77	PDIP3_HUMAN	POLDIP3	metabolic process	505802			1	Polymerase delta-interacting protein 3 OS=Homo sapiens GN=POLDIP3 PE=1 SV=2	427	4	2			1.59907	1.28205	3.14286	0.88	1.72599	16			0.677231	0.358454	1.65208	-0.184425	0.625834	IPI00940039.1	IPI00940039.1	Q9BY77-1	0		Isoform 1 of Polymerase delta-interacting protein 3	cytoplasm,organelle lumen,nucleus	protein binding,RNA binding,nucleotide binding		PF00076	regulation of biological process
Q14157	UBP2L_HUMAN	UBAP2L	cell organization and biogenesis	490551			1	Ubiquitin-associated protein 2-like OS=Homo sapiens GN=UBAP2L PE=1 SV=2	1101	4	2			1.27273	1.38889	1.88571	1.68	1.55683	16			0.347923	0.473931	0.915111	0.748461	0.621357	IPI00514856.4	IPI00514856.4	Q14157-2	0		Isoform 1 of Ubiquitin-associated protein 2-like		protein binding,DNA binding,metal ion binding,catalytic activity		PF00627	metabolic process	transport	regulation of biological process
Q96I59	SYNM_HUMAN	NARS2	metabolic process	503389			1	Probable asparaginyl-tRNA synthetase, mitochondrial OS=Homo sapiens GN=NARS2 PE=1 SV=2	483	4	2			2.45118	1.06209	1.90816	1.1	1.63036	16			1.29348	0.0869081	0.932185	0.137504	0.612518	Q96I59		Q96I59	0		Probable asparaginyl-tRNA synthetase, mitochondrial	mitochondrion,cytoplasm,organelle lumen	nucleotide binding,catalytic activity		PF01336,PF00152
Q8TCS8	PNPT1_HUMAN	PNPT1	metabolic process	388733			1	Polyribonucleotide nucleotidyltransferase 1, mitochondrial OS=Homo sapiens GN=PNPT1 PE=1 SV=2	793	4	2			2.32217	0.954861	1.44048	1.705	1.60563	16			1.21547	-0.0666372	0.526546	0.769772	0.611288	IPI00744711.2	IPI00744711.2	Q8TCS8	1		Polyribonucleotide nucleotidyltransferase 1, mitochondrial	mitochondrion,cytoplasm,organelle lumen,nucleus	DNA binding,RNA binding,catalytic activity		PF00575,PF01138,PF03725,PF03726	response to stimulus
Q9H490	PIGU_HUMAN	PIGU	metabolic process	253319			1	Phosphatidylinositol glycan anchor biosynthesis class U protein OS=Homo sapiens GN=PIGU PE=1 SV=3	441	4	2			1.30303	1.60256	1.47321	1.76	1.5347	16			0.381871	0.680382	0.558967	0.815575	0.609199	IPI00026044.3	IPI00026044.3	Q9H490-1	8	S	Isoform 1 of Phosphatidylinositol glycan anchor biosynthesis class U protein	membrane,endoplasmic reticulum,cytoplasm	catalytic activity		PF06728	regulation of biological process	cell communication
P51610	HCFC1_HUMAN	HCFC1	cell organization and biogenesis	83634			1	Host cell factor OS=Homo sapiens GN=HCFC1 PE=1 SV=2	2061	4	2			1.13131	0.94697	2.28571	2.2	1.641	16			0.177998	-0.0786098	1.19265	1.1375	0.607384	IPI00019848.2	IPI00019848.2	P51610-1	1		Isoform 1 of Host cell factor 1	cytoplasm,organelle lumen,nucleus,cytosol	protein binding,DNA binding,transporter activity,metal ion binding,transcription regulator activity		PF01344	metabolic process	transport	regulation of biological process	reproduction	cell differentiation
Q9BVG4	CX026_HUMAN	CXorf26		370100			1	UPF0368 protein Cxorf26 OS=Homo sapiens GN=CXorf26 PE=1 SV=1	236	4	2			1.5863	1.30719	2.16071	1.2	1.56355	16			0.665664	0.386468	1.11151	0.263034	0.606669	IPI00107104.1	IPI00107104.1	Q9BVG4	0		UPF0368 protein Cxorf26	cytoplasm,organelle lumen,nucleus	protein binding,DNA binding		PF05516
Q9UQE7	SMC3_HUMAN	SMC3	cell organization and biogenesis	24485			1	Structural maintenance of chromosomes protein 3 OS=Homo sapiens GN=SMC3 PE=1 SV=2	1233	6	2	2.70216	1.58114	1.24242	1.21528	1.40602	1.36889	1.58598	21	1.43411	0.660963	0.313158	0.281286	0.491612	0.453005	0.60569	IPI00219420.3	IPI00219420.3	Q9UQE7	1		Structural maintenance of chromosomes protein 3	extracellular,cytoskeleton,cytoplasm,organelle lumen,chromosome,nucleus	protein binding,DNA binding,motor activity,nucleotide binding,transcription regulator activity,catalytic activity		PF00005,PF02463,PF02483,PF06470	development	cell division	metabolic process	regulation of biological process	response to stimulus	cell communication
Q99959	PKP2_HUMAN	PKP2	development	164384			1	Plakophilin-2 OS=Homo sapiens GN=PKP2 PE=1 SV=1	893	4	2			1.2581	1.11111	2.22619	1.71111	1.57663	16			0.331245	0.152003	1.15458	0.774933	0.60319	Q99959-1	IPI00098212.1	Q99959-1	1		Plakophilin-2	cytoskeleton,membrane,cytoplasm,nucleus	protein binding,structural molecule activity
P35237	SPB6_HUMAN	SERPINB6		519523	83147		1	Serpin B6 OS=Homo sapiens GN=SERPINB6 PE=1 SV=3	381	4	2			1.37879	3.0303	2.43571	0.513333	1.83953	16			0.463401	1.59946	1.28434	-0.962032	0.596294	IPI00749398.1	IPI00749398.1	P35237	1		Serpin B6	cytoskeleton,cytoplasm,cytosol	protein binding,enzyme regulator activity		PF00079
Q92828	COR2A_HUMAN	CORO2A	metabolic process	113094			1	Coronin-2A OS=Homo sapiens GN=CORO2A PE=2 SV=2	532	4	2			1.75758	1.38889	1.65	1.28857	1.52126	16			0.813587	0.473931	0.722466	0.365773	0.593939	IPI00023736.2	IPI00023736.2	Q92828	0		Coronin-2A	cytoplasm,organelle lumen,nucleus	protein binding,metal ion binding,catalytic activity		PF00400	response to stimulus	cell communication
Q8IYB8	SUV3_HUMAN	SUPV3L1	metabolic process	106469			0.999	ATP-dependent RNA helicase SUPV3L1, mitochondrial OS=Homo sapiens GN=SUPV3L1 PE=1 SV=1	796	4	2			2.54545	0.833333	1.5	1.62462	1.62585	16			1.34792	-0.263034	0.584963	0.700098	0.592487	IPI00412404.1	IPI00412404.1	Q8IYB8	0	S	ATP-dependent RNA helicase SUPV3L1, mitochondrial	mitochondrion,cytoplasm,organelle lumen,nucleus	DNA binding,RNA binding,nucleotide binding,catalytic activity		PF00271
P09661	RU2A_HUMAN	SNRPA1	cell organization and biogenesis	528763			1	U2 small nuclear ribonucleoprotein A' OS=Homo sapiens GN=SNRPA1 PE=1 SV=2	259	4	2			1.23737	1.25661	1.76786	1.87733	1.53479	16			0.307281	0.329541	0.822002	0.908685	0.591877	IPI00297477.3	IPI00297477.3	P09661	0		U2 small nuclear ribonucleoprotein A'	spliceosome,nucleus	protein binding,DNA binding,RNA binding,metal ion binding,nucleotide binding,catalytic activity			metabolic process
P49406	RM19_HUMAN	MRPL19	metabolic process	44024			1	39S ribosomal protein L19, mitochondrial OS=Homo sapiens GN=MRPL19 PE=1 SV=2	296	4	2			2.41818	0.892857	1.44737	1.65	1.6021	16			1.27392	-0.163499	0.533432	0.722466	0.591581	IPI00027096.2	IPI00027096.2	P49406	0	S	39S ribosomal protein L19, mitochondrial	membrane,mitochondrion,cytoplasm,ribosome,nucleus	structural molecule activity		PF01245
P02649	APOE_HUMAN	APOE	cell death	654439			1	Apolipoprotein E OS=Homo sapiens GN=APOE PE=1 SV=1	321	6	2	0.545891	1.18585	1.41414	5.69444	2.01339	1.11158	1.99422	21	-0.873314	0.245925	0.499926	2.50956	1.00963	0.15261	0.590722	IPI00021842.1	IPI00021842.1	P02649	0	S	Apolipoprotein E	extracellular,cell surface,membrane,cytoplasm,Golgi,vacuole,nucleus,endosome	antioxidant activity,protein binding,signal transducer activity,transporter activity,metal ion binding,catalytic activity		PF01442	development	cell organization and biogenesis	metabolic process	regulation of biological process	response to stimulus	defense response	cell proliferation	transport	cell communication	cellular homeostasis	cell differentiation	cell motility	coagulation
O60216	RAD21_HUMAN	RAD21	cell death	81848			1	Double-strand-break repair protein rad21 homolog OS=Homo sapiens GN=RAD21 PE=1 SV=2	639	4	2			1.33333	1.19048	1.72857	1.87	1.5306	16			0.415037	0.251539	0.78958	0.903038	0.589799	IPI00006715.3	IPI00006715.3	O60216	0		Double-strand-break repair protein rad21 homolog	cytoplasm,ribosome,organelle lumen,chromosome,nucleus	protein binding,RNA binding,nucleotide binding,structural molecule activity,enzyme regulator activity		PF04825,PF04824	cell organization and biogenesis	metabolic process	cell division	regulation of biological process	response to stimulus	cell communication	cell differentiation
Q8IWA4	MFN1_HUMAN	MFN1	cell organization and biogenesis	478383			1	Mitofusin-1 OS=Homo sapiens GN=MFN1 PE=1 SV=2	751	4	2			2.12121	0.625	1.32589	2.91077	1.74572	16			1.08489	-0.678072	0.406964	1.5414	0.588795	Q8IWA4-1	IPI00293073.2	Q8IWA4-1	1		Mitofusin-1	mitochondrion,membrane,cytoplasm	protein binding,DNA binding,transporter activity,nucleotide binding,transcription regulator activity,catalytic activity		PF04799	metabolic process	regulation of biological process
P02751	FINC_HUMAN	FN1	development	203717			1	Fibronectin OS=Homo sapiens GN=FN1 PE=1 SV=3	2416	6	2	1.96157	1.21626	1.33971	3.14815	0.860544	1.32	1.64104	21	0.972009	0.282451	0.421924	1.6545	-0.216679	0.400538	0.585791	IPI00022418.1	IPI00022418.1	P02751-1	0	S	Isoform 1 of Fibronectin	extracellular,membrane,cytoplasm,organelle lumen,nucleus	protein binding,signal transducer activity,DNA binding,transporter activity,metal ion binding,nucleotide binding,transcription regulator activity,receptor activity,structural molecule activity,catalytic activity		PF00039,PF00040,PF00041	cell organization and biogenesis	transport	metabolic process	regulation of biological process	response to stimulus	defense response	cell communication	cell motility	coagulation
Q8N983	RM43_HUMAN	MRPL43	metabolic process	744144	596854		1	39S ribosomal protein L43, mitochondrial OS=Homo sapiens GN=MRPL43 PE=1 SV=1	218	4	2			1.77075	0.898693	2.17227	1.44571	1.57186	16			0.824361	-0.1541	1.1192	0.531782	0.580312	IPI00428285.3	IPI00428285.3	Q8N983-1	0		Isoform 1 of 39S ribosomal protein L43, mitochondrial	mitochondrion,cytoplasm,ribosome,organelle lumen	protein binding,translation regulator activity,structural molecule activity		PF05047
P55265	DSRAD_HUMAN	ADAR	metabolic process	12341			1	Double-stranded RNA-specific adenosine deaminase OS=Homo sapiens GN=ADAR PE=1 SV=3	1242	4	2			1.07692	1.99653	1.06633	2.17684	1.57915	16			0.106915	0.997493	0.0926493	1.12224	0.579824	IPI00394665.4	IPI00394665.4	P55265-1	1		Isoform 1 of Double-stranded RNA-specific adenosine deaminase	cytoplasm,organelle lumen,nucleus	DNA binding,RNA binding,metal ion binding,catalytic activity		PF02295,PF02137,PF00035	response to stimulus
Q13263	TIF1B_HUMAN	TRIM28	cell organization and biogenesis	467408			1	Transcription intermediary factor 1-beta OS=Homo sapiens GN=TRIM28 PE=1 SV=5	846	6	2	1.39748	1.36553	1.15394	1.99653	1.25714	2.00444	1.52918	21	0.48283	0.449459	0.206567	0.997493	0.330149	1.0032	0.578283	IPI00438229.2	IPI00438229.2	Q13263-1	0	S	Isoform 1 of Transcription intermediary factor 1-beta	cytoskeleton,membrane,cytoplasm,organelle lumen,chromosome,nucleus	antioxidant activity,protein binding,DNA binding,transporter activity,metal ion binding,nucleotide binding,transcription regulator activity,structural molecule activity,catalytic activity		PF00628,PF00643	transport	metabolic process	regulation of biological process	response to stimulus	cell communication	defense response	cellular homeostasis	cell differentiation
P30486	1B48_HUMAN	HLA-B	response to stimulus	654404	743218		1	HLA class I histocompatibility antigen, B-48 alpha chain OS=Homo sapiens GN=HLA-B PE=2 SV=1,HLA class I histocompatibility antigen, B-81 alpha chain OS=Homo sapiens GN=HLA-B PE=2 SV=1	367	2	1	15.1321	0.790569					7.96134	5	3.91954	-0.339037					1.79025	IPI00472057.1	IPI00472057.1	P30486	1	S	HLA class I histocompatibility antigen, B-48 alpha chain	membrane	protein binding,signal transducer activity,receptor activity		PF00047,PF00129	defense response
O00425	IF2B3_HUMAN	IGF2BP3	development	700696			1	Insulin-like growth factor 2 mRNA-binding protein 3 OS=Homo sapiens GN=IGF2BP3 PE=1 SV=1	587	2	1					1.39683	8.42286	4.90984	9					0.482152	3.07431	1.77823	IPI00658000.3	IPI00658000.3	O00425-1	0		Isoform 1 of Insulin-like growth factor 2 mRNA-binding protein 3	cytoplasm,nucleus	protein binding,RNA binding,nucleotide binding,translation regulator activity		PF00076,PF00013	metabolic process	regulation of biological process
P20711	DDC_HUMAN	DDC	metabolic process	359698			1	Aromatic-L-amino-acid decarboxylase OS=Homo sapiens GN=DDC PE=1 SV=1	486	2	1			8.90909	1.04167			4.97538	7			3.15528	0.0588937			1.60709	IPI00025394.1	IPI00025394.1	P20711	3		Aromatic-L-amino-acid decarboxylase		protein binding,catalytic activity		PF00282	response to stimulus
Q9Y2J8	PADI2_HUMAN	PADI2	metabolic process	33455			1	Protein-arginine deiminase type-2 OS=Homo sapiens GN=PADI2 PE=1 SV=2	674	2	1					1.12245	8.25	4.68622	9					0.16665	3.04439	1.60552	IPI00294187.1	IPI00294187.1	Q9Y2J8	2		Protein-arginine deiminase type-2	cytoplasm	metal ion binding,catalytic activity		PF03068
Q96JP5	ZFP91_HUMAN	ZFP91	metabolic process	524920			1	Zinc finger protein 91 homolog OS=Homo sapiens GN=ZFP91 PE=1 SV=1	578	2	1			0.947159	9.72222			5.33469	7			-0.0783222	3.28129			1.60148	IPI00477661.1	IPI00477661.1	Q96JP5-1	1		Isoform 1 of Zinc finger protein 91 homolog	nucleus	DNA binding,metal ion binding			regulation of biological process	response to stimulus
Q9NZI8	IF2B1_HUMAN	IGF2BP1	metabolic process	144936			1	Insulin-like growth factor 2 mRNA-binding protein 1 OS=Homo sapiens GN=IGF2BP1 PE=1 SV=1	585	2	1					1.12245	8.14	4.63122	9					0.16665	3.02503	1.59584	Q9NZI8	IPI00008557.4	Q9NZI8	1		Insulin-like growth factor 2 mRNA-binding protein 1	cytoplasm,organelle lumen,nucleus	protein binding,RNA binding,nucleotide binding,translation regulator activity		PF00076,PF00013	regulation of biological process
O00148	DDX39_HUMAN	DDX39	cell organization and biogenesis	311609			0.999	ATP-dependent RNA helicase DDX39 OS=Homo sapiens GN=DDX39 PE=1 SV=2	433	2	1			1.45455	6.07639			3.76547	7			0.540568	2.60321			1.57189	IPI00940237.1	IPI00940237.1	O00148	0		ATP-dependent RNA helicase DDX39	cytoplasm,nucleus	protein binding,metal ion binding,nucleotide binding,catalytic activity		PF00271,PF00270	metabolic process	transport
O94788	AL1A2_HUMAN	ALDH1A2	cell proliferation	643455			0.9905	Retinal dehydrogenase 2 OS=Homo sapiens GN=ALDH1A2 PE=1 SV=3	525	2	1					5.85714	1.17333	3.51524	9					2.5502	0.230613	1.39041	IPI00216805.3	IPI00216805.3	O94788-1	1		Isoform 1 of Retinal dehydrogenase 2	cytoplasm,cytosol,nucleus	nucleotide binding,catalytic activity		PF00171	development	metabolic process	regulation of biological process	response to stimulus	cell communication	cell differentiation
Q9Y2W6	TDRKH_HUMAN	TDRKH	metabolic process	144439			1	Tudor and KH domain-containing protein OS=Homo sapiens GN=TDRKH PE=1 SV=1	614	2	1	4.28651	1.47573					2.88112	5	2.0998	0.561427					1.33061	IPI00009982.1	IPI00009982.1	Q9Y2W6-1	2		Isoform 1 of Tudor and KH domain-containing protein	mitochondrion,membrane,cytoplasm	RNA binding		PF00013,PF00567	regulation of biological process
P04003	C4BPA_HUMAN	C4BPA	metabolic process	1012			1	C4b-binding protein alpha chain OS=Homo sapiens GN=C4BPA PE=1 SV=2	605	2	1			0.848485	6.15079			3.49964	7			-0.237039	2.62077			1.19187	IPI00021727.1	IPI00021727.1	P04003	0	S	C4b-binding protein alpha chain	extracellular,cytoplasm,nucleus	protein binding		PF00084	regulation of biological process	response to stimulus	defense response
Q8WXI9	P66B_HUMAN	GATAD2B	metabolic process	4779	743218		1	Transcriptional repressor p66-beta OS=Homo sapiens GN=GATAD2B PE=1 SV=1	601	2	1					3.84127	1.25053	2.5459	9					1.94158	0.322535	1.13206	IPI00103554.1	IPI00103554.1	Q8WXI9	0		Transcriptional repressor p66-beta	organelle lumen,nucleus	protein binding,DNA binding,metal ion binding,transcription regulator activity		PF00412,PF00320	regulation of biological process
Q3YBM2	T176B_HUMAN	TMEM176B	development	647090	731580		1	Transmembrane protein 176B OS=Homo sapiens GN=TMEM176B PE=2 SV=1	274	2	1			3.45051	1.38889			2.4197	7			1.78681	0.473931			1.13037	IPI00106808.3	IPI00106808.3	Q3YBM2	4		Transmembrane protein 176B	membrane,cytoplasm,nucleus	signal transducer activity,nucleotide binding,receptor activity,catalytic activity		PF06077	metabolic process	cell communication	cell differentiation
Q9H2P0	ADNP_HUMAN	ADNP	cell death	570355			0.9999	Activity-dependent neuroprotector homeobox protein OS=Homo sapiens GN=ADNP PE=1 SV=1	1116	2	1					1.45918	3.11385	2.28651	9					0.545161	1.6387	1.09193	IPI00022215.1	IPI00022215.1	Q9H2P0	0		Activity-dependent neuroprotector homeobox protein	extracellular,cytoplasm,organelle lumen,nucleus	protein binding,DNA binding,metal ion binding,nucleotide binding,transcription regulator activity,catalytic activity		PF00046	development	cell organization and biogenesis	metabolic process	regulation of biological process	response to stimulus	cell communication	cell differentiation	reproduction
P02747	C1QC_HUMAN	C1QC	development	467753			1	Complement C1q subcomponent subunit C OS=Homo sapiens GN=C1QC PE=1 SV=3	249	2	1			1.17845	3.7963			2.48737	7			0.236892	1.92459			1.08074	IPI00022394.2	IPI00022394.2	P02747	0	S	Complement C1q subcomponent subunit C	extracellular,membrane,cytoplasm,organelle lumen,nucleus	protein binding		PF00386	metabolic process	transport	regulation of biological process	response to stimulus	defense response	cell differentiation
P35080	PROF2_HUMAN	PFN2	cell organization and biogenesis	91747			1	Profilin-2 OS=Homo sapiens GN=PFN2 PE=1 SV=3	142	2	1					0.540179	8.17143	4.3558	9					-0.888492	3.03059	1.07105	IPI00219468.4	IPI00219468.4	P35080-1	0		Isoform IIa of Profilin-2	cytoskeleton,cytoplasm	protein binding,catalytic activity		PF00235	metabolic process	regulation of biological process
Q9Y619	ORNT1_HUMAN	SLC25A15	cell organization and biogenesis	646645			1	Mitochondrial ornithine transporter 1 OS=Homo sapiens GN=SLC25A15 PE=1 SV=1	305	2	1			3.87879	1.13636			2.50758	7			1.95561	0.184425			1.07002	IPI00003389.1	IPI00003389.1	Q9Y619	2		Mitochondrial ornithine transporter 1	membrane,mitochondrion,cytoplasm	transporter activity		PF00153	transport	metabolic process
Q9H583	HEAT1_HUMAN	HEATR1	cell organization and biogenesis	708114			1	HEAT repeat-containing protein 1 OS=Homo sapiens GN=HEATR1 PE=1 SV=3	2171	2	1			1.42545	3.05556			2.24051	7			0.511422	1.61143			1.06143	IPI00024279.4	IPI00024279.4	Q9H583	10		HEAT repeat-containing protein 1	organelle lumen,nucleus	protein binding,transporter activity,metal ion binding,nucleotide binding,catalytic activity			metabolic process	transport
O75127	PTCD1_HUMAN	PTCD1		632313	599225		1	Pentatricopeptide repeat-containing protein 1 OS=Homo sapiens GN=PTCD1 PE=1 SV=2	709	2	1			3.33737	1.28205			2.30971	7			1.73871	0.358454			1.04858	IPI00171925.5	IPI00171925.5	O75127	0		Pentatricopeptide repeat-containing protein 1				PF01535
Q9NUI1	DECR2_HUMAN	DECR2	metabolic process	628831			1	Peroxisomal 2,4-dienoyl-CoA reductase OS=Homo sapiens GN=DECR2 PE=1 SV=1	296	2	1					4.51786	0.92	2.71893	9					2.17564	-0.120294	1.02767	IPI00010190.3	IPI00010190.3	Q9NUI1-1	3		Isoform 1 of Peroxisomal 2,4-dienoyl-CoA reductase	cytoplasm	catalytic activity		PF00106
Q16576	RBBP7_HUMAN	RBBP7	cell proliferation	495755			1	Histone-binding protein RBBP7 OS=Homo sapiens GN=RBBP7 PE=1 SV=1	431	2	1	3.26661	1.24827					2.25744	5	1.7078	0.319926					1.01386	IPI00395865.4	IPI00395865.4	Q16576	0		Histone-binding protein RBBP7	organelle lumen,nucleus	protein binding,nucleotide binding,transcription regulator activity		PF00400	development	cell organization and biogenesis	metabolic process	transport	regulation of biological process	cell communication	cell growth
Q99797	MIPEP_HUMAN	MIPEP	cell organization and biogenesis	507498			1	Mitochondrial intermediate peptidase OS=Homo sapiens GN=MIPEP PE=1 SV=2	722	2	1			3.75758	1.06838			2.41298	7			1.9098	0.0954196			1.00261	IPI00241860.4	IPI00241860.4	Q99797	1		Mitochondrial intermediate peptidase	mitochondrion,cytoplasm,organelle lumen	metal ion binding,catalytic activity		PF01432	metabolic process	transport
Q9P287	BCCIP_HUMAN	BCCIP	cell death	715543			1	BRCA2 and CDKN1A-interacting protein OS=Homo sapiens GN=BCCIP PE=1 SV=1	318	2	1			1.37712	2.89352			2.13532	7			0.461653	1.53282			0.997239	IPI00002203.6	IPI00002203.6	Q9P287-1	0		Isoform 1 of BRCA2 and CDKN1A-interacting protein	nucleus	protein binding,catalytic activity,enzyme regulator activity			metabolic process	regulation of biological process	response to stimulus	cell differentiation
O14684	PTGES_HUMAN	PTGES	cell proliferation	146688			1	Prostaglandin E synthase OS=Homo sapiens GN=PTGES PE=1 SV=2	154	2	1			3.81818	1.04167			2.42992	7			1.93289	0.0588937			0.99589	IPI00297858.3	IPI00297858.3	O14684	2		Prostaglandin E synthase	extracellular,membrane,cytoplasm,organelle lumen,nucleus	catalytic activity		PF01124	metabolic process	regulation of biological process	response to stimulus	cell communication	defense response
Q96HR9	REEP6_HUMAN	REEP6		744099			1	Receptor expression-enhancing protein 6 OS=Homo sapiens GN=REEP6 PE=2 SV=1	187	4	1			6.19394	1.21528	1.44737	1.44941	2.5765	16			2.63086	0.281286	0.533432	0.535468	0.995261	IPI00647161.1	IPI00647161.1	Q96HR9	1	S	Receptor expression-enhancing protein 6	membrane	signal transducer activity,protein binding,receptor activity		PF03134
O75531	BAF_HUMAN	BANF1	metabolic process	433759			1	Barrier-to-autointegration factor OS=Homo sapiens GN=BANF1 PE=1 SV=1	91	2	1					3.14286	1.25714	2.2	9					1.65208	0.330149	0.991113	IPI00026087.1	IPI00026087.1	O75531	0		Barrier-to-autointegration factor	membrane,cytoplasm,chromosome,cytosol,nucleus	DNA binding,metal ion binding,catalytic activity		PF02961	response to stimulus	reproduction
Q9Y3T9	NOC2L_HUMAN	NOC2L	transport	405987			1	Nucleolar complex protein 2 homolog OS=Homo sapiens GN=NOC2L PE=1 SV=3	759	2	1			1.38843	2.77778			2.0831	7			0.473454	1.47393			0.973693	IPI00411886.4	IPI00411886.4	Q9Y3T9	4		Nucleolar complex protein 2 homolog	membrane,organelle lumen,nucleus	protein binding,signal transducer activity,transporter activity,metal ion binding,receptor activity,catalytic activity		PF03715	metabolic process	response to stimulus
Q15397	K0020_HUMAN	KIAA0020		493309			1	Pumilio domain-containing protein KIAA0020 OS=Homo sapiens GN=KIAA0020 PE=1 SV=3	657	2	1			3.27273	1.17521			2.22397	7			1.71049	0.232923			0.971708	Q15397	IPI00479940.6	Q15397	0		Pumilio domain-containing protein KIAA0020	endoplasmic reticulum,cytoplasm,organelle lumen,nucleus	protein binding,RNA binding,enzyme regulator activity
Q5DJT8	CT452_HUMAN	CT45A2		632281	677195		1	Cancer/testis antigen 45-2 OS=Homo sapiens GN=CT45-2 PE=2 SV=2,Cancer/testis antigen 45-1 OS=Homo sapiens GN=CT45-1 PE=2 SV=1,Cancer/testis antigen 45-5 OS=Homo sapiens GN=CT45-5 PE=2 SV=1,Cancer/testis antigen 45-4/6 OS=Homo sapiens GN=CT45-4 PE=2 SV=1,Cancer/testis antigen 45-3 OS=Homo sapiens GN=CT45-3 PE=2 SV=1	192	2	1					0.52381	7.33333	3.92857	9					-0.932886	2.87447	0.970792	IPI00556278.2	IPI00556278.2	Q5DJT8	0		Cancer/testis antigen family 45 member A2
Q6ZMB0	B3GN6_HUMAN	B3GNT6	metabolic process	352622			1	UDP-GlcNAc:betaGal beta-1,3-N-acetylglucosaminyltransferase 6 OS=Homo sapiens GN=B3GNT6 PE=1 SV=2	389	2	1			0.466667	8.19444			4.33056	7			-1.09954	3.03465			0.967555	IPI00152652.3	IPI00152652.3	Q6ZMB0-1	0	S	Isoform 1 of UDP-GlcNAc:betaGal beta-1,3-N-acetylglucosaminyltransferase 6	membrane,cytoplasm,Golgi	catalytic activity		PF01762
Q8NFJ5	RAI3_HUMAN	GPRC5A	cell communication	631733			1	Retinoic acid-induced protein 3 OS=Homo sapiens GN=GPRC5A PE=1 SV=2	362	2	1			1.20428	3.1746			2.18944	7			0.268173	1.66658			0.967375	IPI00022624.1	IPI00022624.1	Q8NFJ5	7		Retinoic acid-induced protein 3	membrane,endoplasmic reticulum,cytoplasm,Golgi	signal transducer activity,protein binding,receptor activity		PF00003
Q86VI3	IQGA3_HUMAN	IQGAP3	metabolic process	591495			1	Ras GTPase-activating-like protein IQGAP3 OS=Homo sapiens GN=IQGAP3 PE=1 SV=1	1652	2	1			0.674437	5.55556			3.115	7			-0.568245	2.47393			0.952843	IPI00328905.6	IPI00328905.6	Q86VI3	3		Ras GTPase-activating-like protein IQGAP3		protein binding,catalytic activity,enzyme regulator activity		PF00307,PF03836,PF00616	regulation of biological process	cell communication
Q9NWS8	RMND1_HUMAN	RMND1		744622	370292		1	Required for meiotic nuclear division protein 1 homolog OS=Homo sapiens GN=RMND1 PE=1 SV=2	455	2	1			3.18182	1.17521			2.17852	7			1.66985	0.232923			0.951387	IPI00329591.3	IPI00329591.3	Q9NWS8-1	0		Isoform 1 of Required for meiotic nuclear division protein 1 homolog	mitochondrion,cytoplasm			PF02582
P04626	ERBB2_HUMAN	ERBB2	cell death	446352			1	Receptor tyrosine-protein kinase erbB-2 OS=Homo sapiens GN=ERBB2 PE=1 SV=1	1271	2	1					2.88095	1.29412	2.08754	9					1.52655	0.371969	0.949257	IPI00300384.3	IPI00300384.3	P04626	1	S	Receptor tyrosine-protein kinase erbB-2	extracellular,membrane,cytoplasm,nucleus	signal transducer activity,protein binding,metal ion binding,nucleotide binding,receptor activity,catalytic activity		PF00069,PF00757,PF01030	cell proliferation	cell organization and biogenesis	development	metabolic process	regulation of biological process	response to stimulus	cell communication	cell differentiation	reproduction	cell motility
Q8N2F6	ARM10_HUMAN	ARMC10	cell organization and biogenesis	287412			1	Armadillo repeat-containing protein 10 OS=Homo sapiens GN=ARMC10 PE=1 SV=1	348	2	1			3.75758	0.992063			2.37482	7			1.9098	-0.0114956			0.949153	IPI00166394.1	IPI00166394.1	Q8N2F6-1	0	S	Isoform 1 of Armadillo repeat-containing protein 10	membrane,mitochondrion,endoplasmic reticulum,cytoplasm	catalytic activity		PF04826	metabolic process	regulation of biological process	cell growth
Q15102	PA1B3_HUMAN	PAFAH1B3	development	466831			0.9992	Platelet-activating factor acetylhydrolase IB subunit gamma OS=Homo sapiens GN=PAFAH1B3 PE=1 SV=1	234	2	1					1.1	3.38462	2.24231	9					0.137504	1.75899	0.948248	IPI00014808.1	IPI00014808.1	Q15102	0		Platelet-activating factor acetylhydrolase IB subunit gamma	cytoplasm,cytosol	protein binding,catalytic activity,enzyme regulator activity		PF00657	metabolic process	reproduction
P57678	GEMI4_HUMAN	GEMIN4	cell organization and biogenesis	499620			1	Component of gems 4 OS=Homo sapiens GN=GEMIN4 PE=1 SV=1	1072	2	1			1.09596	3.35648			2.22622	7			0.132195	1.74695			0.939572	IPI00027717.1	IPI00027717.1	P57678	3		Component of gems 4	spliceosome,cytoplasm,organelle lumen,nucleus,cytosol	protein binding			metabolic process
Q8TEQ6	GEMI5_HUMAN	GEMIN5	cell organization and biogenesis	483921			1	Gem-associated protein 5 OS=Homo sapiens GN=GEMIN5 PE=1 SV=2	1527	2	1			1.20746	3.00926			2.10836	7			0.271974	1.58941			0.930691	Q8TEQ6		Q8TEQ6	3		Gem-associated protein 5	spliceosome,membrane,cytoplasm,organelle lumen,cytosol,nucleus	protein binding,RNA binding		PF00400	metabolic process	cell differentiation
P16455	MGMT_HUMAN	MGMT	cell death	501522			1	Methylated-DNA--protein-cysteine methyltransferase OS=Homo sapiens GN=MGMT PE=1 SV=1	210	2	1					2.41327	1.485	1.94913	9					1.27099	0.570463	0.920725	IPI00940824.1	IPI00940824.1	P16455	0		Methylated-DNA--protein-cysteine methyltransferase	organelle lumen,nucleus	DNA binding,metal ion binding,catalytic activity		PF01035,PF02870	metabolic process	regulation of biological process	response to stimulus	cell differentiation
P51854	TKTL1_HUMAN	TKTL1	cell proliferation	102866			1	Transketolase-like protein 1 OS=Homo sapiens GN=TKTL1 PE=1 SV=2	604	2	1					0.589286	6	3.29464	9					-0.762961	2.58496	0.911001	IPI00644689.2	IPI00644689.2	P51854-3	2		Isoform 3 of Transketolase-like protein 1	extracellular,membrane,cytoplasm,nucleus	signal transducer activity,protein binding,metal ion binding,nucleotide binding,receptor activity,catalytic activity		PF00676,PF00456,PF02780,PF03894,PF02779	metabolic process	regulation of biological process	response to stimulus	cell communication	cellular homeostasis	coagulation
Q9P0S9	TM14C_HUMAN	TMEM14C	metabolic process	519557			1	Transmembrane protein 14C OS=Homo sapiens GN=TMEM14C PE=2 SV=1	114	2	1					2.61905	1.32	1.96952	9					1.38904	0.400538	0.89479	IPI00009346.1	IPI00009346.1	Q9P0S9	1	S	Transmembrane protein 14C	extracellular,membrane,mitochondrion,cytoplasm	protein binding,metal ion binding,catalytic activity,enzyme regulator activity		PF03647	cell communication
Q09328	MGT5A_HUMAN	MGAT5	metabolic process	4988			1	Alpha-1,6-mannosylglycoprotein 6-beta-N-acetylglucosaminyltransferase A OS=Homo sapiens GN=MGAT5 PE=1 SV=1	751	2	1			2.46061	1.38889			1.92475	7			1.29901	0.473931			0.886472	IPI00020407.1	IPI00020407.1	Q09328	1		Alpha-1,6-mannosylglycoprotein 6-beta-N-acetylglucosaminyltransferase A	membrane,cytoplasm,Golgi	DNA binding,transcription regulator activity,catalytic activity			regulation of biological process
P61599	NAT5_HUMAN	NAA20	metabolic process	368783	380973		1	N-acetyltransferase 5 OS=Homo sapiens GN=NAT5 PE=1 SV=1	181	2	1			2.29312	1.46605			1.87959	7			1.19731	0.551934			0.874623	IPI00007174.5	IPI00007174.5	P61599	0		N-alpha-acetyltransferase 20, NatB catalytic subunit	cytoplasm,nucleus	catalytic activity		PF00583
Q9UNX4	WDR3_HUMAN	WDR3	cell organization and biogenesis	310809			1	WD repeat-containing protein 3 OS=Homo sapiens GN=WDR3 PE=1 SV=1	955	2	1			1.06846	3.125			2.09673	7			0.0955361	1.64386			0.869696	IPI00009471.1	IPI00009471.1	Q9UNX4	1		WD repeat-containing protein 3	organelle lumen,nucleus			PF04003,PF00400	metabolic process
Q9Y6N9	USH1C_HUMAN	USH1C	development	502072	707013		1	Harmonin OS=Homo sapiens GN=USH1C PE=1 SV=3	559	2	1					3.92857	0.846154	2.38736	9					1.974	-0.241008	0.866498	Q9Y6N9-1	IPI00098011.1	Q9Y6N9-1	1		Harmonin	cytoskeleton,membrane,cytoplasm	protein binding,catalytic activity		PF00595	cell organization and biogenesis	metabolic process	response to stimulus	cell communication	cellular homeostasis	cell differentiation
Q5JTH9	RRP12_HUMAN	RRP12	cell organization and biogenesis	434251			1	RRP12-like protein OS=Homo sapiens GN=RRP12 PE=1 SV=2	1314	2	1			0.942761	3.47222			2.20749	7			-0.0850361	1.79586			0.855412	IPI00101186.6	IPI00101186.6	Q5JTH9-1	4		Isoform 1 of RRP12-like protein	membrane,cytoplasm,ribosome,organelle lumen,nucleus	protein binding,RNA binding,nucleotide binding,structural molecule activity,catalytic activity			metabolic process
Q9NNW7	TRXR2_HUMAN	TXNRD2	development	443430			0.9999	Thioredoxin reductase 2, mitochondrial OS=Homo sapiens GN=TXNRD2 PE=1 SV=3	531	2	1	1.03467	3.03578					2.03523	5	0.0491766	1.60207					0.825623	Q9NNW7-1		Q9NNW7-1	1		Thioredoxin reductase 2, mitochondrial	mitochondrion,cytoplasm	antioxidant activity,protein binding,nucleotide binding,catalytic activity		PF02852,PF00070	metabolic process	response to stimulus	cellular homeostasis
Q9NUL7	DDX28_HUMAN	DDX28		458313			1	Probable ATP-dependent RNA helicase DDX28 OS=Homo sapiens GN=DDX28 PE=2 SV=1	547	2	1			3.07576	1.01852			2.04714	7			1.62094	0.0264722			0.823707	Q9NUL7	IPI00144012.1	Q9NUL7	0		Probable ATP-dependent RNA helicase DDX28	extracellular,mitochondrion,cytoplasm,organelle lumen,nucleus	RNA binding,nucleotide binding,catalytic activity		PF00271,PF00270
O43933	PEX1_HUMAN	PEX1	cell organization and biogenesis	164682			1	Peroxisome biogenesis factor 1 OS=Homo sapiens GN=PEX1 PE=1 SV=1	1300	2	1			2.23285	1.38889			1.81087	7			1.15889	0.473931			0.81641	IPI00411291.1	IPI00411291.1	O43933	1		Peroxisome biogenesis factor 1	membrane,cytoplasm,cytosol	antioxidant activity,protein binding,transporter activity,metal ion binding,nucleotide binding,catalytic activity		PF00004	metabolic process	transport	response to stimulus
P45877	PPIC_HUMAN	PPIC	metabolic process	110364			0.9999	Peptidyl-prolyl cis-trans isomerase C OS=Homo sapiens GN=PPIC PE=1 SV=1	215	2	1			1.25253	2.45098			1.85175	7			0.32484	1.29336			0.809099	IPI00024129.1	IPI00024129.1	P45877	0	S	Peptidyl-prolyl cis-trans isomerase C	extracellular,cytoplasm	protein binding,catalytic activity		PF00160	cell communication
O60220	TIM8A_HUMAN	TIMM8A	development	447877			1	Mitochondrial import inner membrane translocase subunit Tim8 A OS=Homo sapiens GN=TIMM8A PE=1 SV=1	99	2	1					2.44958	1.24667	1.84812	9					1.29253	0.318076	0.805305	IPI00028376.1	IPI00028376.1	O60220	0		Mitochondrial import inner membrane translocase subunit Tim8 A	membrane,mitochondrion,cytoplasm,organelle lumen	protein binding,metal ion binding,nucleotide binding,catalytic activity		PF02953	cell organization and biogenesis	metabolic process	transport	response to stimulus
P54652	HSP72_HUMAN	HSPA2	cell organization and biogenesis	432648			1	Heat shock-related 70 kDa protein 2 OS=Homo sapiens GN=HSPA2 PE=1 SV=1	647	2	1			0.787879	3.85802			2.32295	7			-0.343954	1.94786			0.801954	IPI00007702.1	IPI00007702.1	P54652	0		Heat shock-related 70 kDa protein 2	cell surface,mitochondrion,proteasome,cytoplasm,nucleus,cytosol	signal transducer activity,protein binding,RNA binding,metal ion binding,nucleotide binding,catalytic activity		PF06723,PF00012	development	metabolic process	response to stimulus	cell communication	reproduction	cell differentiation
Q9Y3C6	PPIL1_HUMAN	PPIL1	metabolic process	27693			0.9999	Peptidyl-prolyl cis-trans isomerase-like 1 OS=Homo sapiens GN=PPIL1 PE=1 SV=1	169	2	1			2.16364	1.38889			1.77626	7			1.11346	0.473931			0.793695	IPI00007019.1	IPI00007019.1	Q9Y3C6	0		Peptidyl-prolyl cis-trans isomerase-like 1	spliceosome,membrane,nucleus	transporter activity,catalytic activity		PF00160	transport
Q6UVK1	CSPG4_HUMAN	CSPG4	cell proliferation	513044			0.9999	Chondroitin sulfate proteoglycan 4 OS=Homo sapiens GN=CSPG4 PE=1 SV=1	2352	2	1	2.22494	1.34397					1.78445	5	1.15377	0.426498					0.790132	Q6UVK1		Q6UVK1	2	S	Chondroitin sulfate proteoglycan 4	extracellular,cell surface,membrane	signal transducer activity,protein binding,transporter activity,metal ion binding,nucleotide binding,catalytic activity		PF00054	development	metabolic process	transport	regulation of biological process	cell communication	cell motility	cell differentiation
Q6UX53	MET7B_HUMAN	METTL7B	metabolic process	51483			1	Methyltransferase-like protein 7B OS=Homo sapiens GN=METTL7B PE=2 SV=2	248	2	1					1.46667	2.035	1.75083	9					0.552541	1.02503	0.788785	Q6UX53	IPI00090807.5	Q6UX53	0	S	Methyltransferase-like protein 7B		catalytic activity		PF05401,PF01739,PF01209,PF05219,PF05148	response to stimulus
P31483	TIA1_HUMAN	TIA1	cell death	516075			1	Nucleolysin TIA-1 isoform p40 OS=Homo sapiens GN=TIA1 PE=1 SV=3	391	2	1					2.05495	1.452	1.75347	9					1.0391	0.538041	0.788571	IPI00291398.2	IPI00291398.2	P31483-1	0		Isoform Long of Nucleolysin TIA-1 isoform p40	cytoplasm,nucleus	protein binding,RNA binding,nucleotide binding,catalytic activity		PF00076,PF04847	metabolic process	regulation of biological process	response to stimulus	cell communication	defense response	cellular homeostasis	cell differentiation
Q9BRF8	CSTP1_HUMAN	CPPED1	metabolic process	460002			1	Uncharacterized metallophosphoesterase CSTP1 OS=Homo sapiens GN=CSTP1 PE=1 SV=2	318	2	1					1.09361	2.69424	1.89392	9					0.129103	1.42988	0.779489	IPI00305010.3	IPI00305010.3	Q9BRF8-1	1		Isoform 1 of Calcineurin-like phosphoesterase domain-containing protein 1	membrane	DNA binding,metal ion binding,catalytic activity		PF00149	regulation of biological process
P23921	RIR1_HUMAN	RRM1	cell organization and biogenesis	445705			1	Ribonucleoside-diphosphate reductase large subunit OS=Homo sapiens GN=RRM1 PE=1 SV=1	802	2	1			0.942761	3.09829			2.02053	7			-0.0850361	1.63147			0.773218	IPI00013871.1	IPI00013871.1	P23921	1		Ribonucleoside-diphosphate reductase large subunit	cytoplasm,cytosol	protein binding,metal ion binding,nucleotide binding,catalytic activity		PF02867,PF03477,PF00317	metabolic process
P06241	FYN_HUMAN	FYN	cell proliferation	664520	656567		0.991	Proto-oncogene tyrosine-protein kinase Fyn OS=Homo sapiens GN=FYN PE=1 SV=3,Proto-oncogene tyrosine-protein kinase Yes OS=Homo sapiens GN=YES1 PE=1 SV=3	544	2	1	1.41587	2.06235					1.73911	5	0.501689	1.04429					0.77299	IPI00219012.4	IPI00219012.4	P06241-1	1		Isoform 1 of Tyrosine-protein kinase Fyn	membrane,mitochondrion,cytoplasm,cytosol,endosome	signal transducer activity,protein binding,metal ion binding,nucleotide binding,catalytic activity		PF00069,PF00018,PF00017	cell organization and biogenesis	development	metabolic process	transport	regulation of biological process	response to stimulus	defense response	cell communication	reproduction	cell motility	cell differentiation
Q9HAV4	XPO5_HUMAN	XPO5	cell organization and biogenesis	203206			1	Exportin-5 OS=Homo sapiens GN=XPO5 PE=1 SV=1	1220	2	1			2.10101	1.38889			1.74495	7			1.07108	0.473931			0.772507	IPI00640703.3	IPI00640703.3	Q9HAV4	1		Exportin-5	membrane,cytoplasm,organelle lumen,nucleus	protein binding,DNA binding,RNA binding,transporter activity,nucleotide binding,transcription regulator activity		PF03810	metabolic process	transport	regulation of biological process	response to stimulus
P36507	MP2K2_HUMAN	MAP2K2	metabolic process	465627			0.9831	Dual specificity mitogen-activated protein kinase kinase 2 OS=Homo sapiens GN=MAP2K2 PE=1 SV=1	405	2	1	1.31014	2.21359					1.76187	5	0.38972	1.14639					0.768055	IPI00003783.1	IPI00003783.1	P36507	0		Dual specificity mitogen-activated protein kinase kinase 2	extracellular,cytoplasm,cytosol	protein binding,nucleotide binding,catalytic activity		PF00069	cell communication
P13984	T2FB_HUMAN	GTF2F2	cell organization and biogenesis	654582			1	General transcription factor IIF subunit 2 OS=Homo sapiens GN=GTF2F2 PE=1 SV=2	253	2	1			1.92837	1.49573			1.71205	7			0.947385	0.580846			0.764116	IPI00477686.2	IPI00477686.2	P13984	0		General transcription factor IIF subunit 2	cytoskeleton,cytoplasm,organelle lumen,nucleus	protein binding,DNA binding,metal ion binding,nucleotide binding,transcription regulator activity,catalytic activity		PF02270	metabolic process	regulation of biological process	cell differentiation
O60231	DHX16_HUMAN	DHX16	metabolic process	485060			1	Putative pre-mRNA-splicing factor ATP-dependent RNA helicase DHX16 OS=Homo sapiens GN=DHX16 PE=1 SV=2	1055	2	1					1.40306	2.05333	1.7282	9					0.488578	1.03797	0.763273	IPI00552073.1	IPI00552073.1	O60231	0		Putative pre-mRNA-splicing factor ATP-dependent RNA helicase DHX16	membrane,nucleus	protein binding,metal ion binding,nucleotide binding,catalytic activity		PF01043,PF00271,PF04408	transport	regulation of biological process
Q15637	SF01_HUMAN	SF1	cell proliferation	502829			1	Splicing factor 1 OS=Homo sapiens GN=SF1 PE=1 SV=4	647	2	1					2.18878	1.29684	1.74281	9					1.13012	0.375003	0.752563	IPI00386114.1	IPI00386114.1	Q15637-1	0		Isoform 1 of Splicing factor 1	spliceosome,membrane,cytoplasm,ribosome,organelle lumen,nucleus	protein binding,transporter activity,RNA binding,metal ion binding,transcription regulator activity			cell organization and biogenesis	metabolic process	transport	regulation of biological process	cell differentiation
P05543	THBG_HUMAN	SERPINA7	development	76838			0.9999	Thyroxine-binding globulin OS=Homo sapiens GN=SERPINA7 PE=1 SV=2	421	2	1			1.01818	2.77778			1.89798	7			0.0259952	1.47393			0.749963	IPI00292946.1	IPI00292946.1	P05543	1	S	Thyroxine-binding globulin	extracellular	enzyme regulator activity		PF00079	response to stimulus
Q8TDD1	DDX54_HUMAN	DDX54	cell organization and biogenesis	506861			1	ATP-dependent RNA helicase DDX54 OS=Homo sapiens GN=DDX54 PE=1 SV=2	893	2	1			0.930596	3.0303			1.98045	7			-0.103773	1.59946			0.747845	IPI00879999.1	IPI00879999.1	Q8TDD1	0		ATP-dependent RNA helicase DDX54	organelle lumen,nucleus	protein binding,signal transducer activity,RNA binding,nucleotide binding,transcription regulator activity,catalytic activity		PF00271,PF00270	metabolic process	regulation of biological process	cell communication
Q16540	RM23_HUMAN	MRPL23	metabolic process	3254			1	39S ribosomal protein L23, mitochondrial OS=Homo sapiens GN=MRPL23 PE=1 SV=1	155	2	1					1.92063	1.44571	1.68317	9					0.941583	0.531782	0.736683	IPI00293476.3	IPI00293476.3	Q16540	0		39S ribosomal protein L23, mitochondrial	mitochondrion,cytoplasm,ribosome,organelle lumen	RNA binding,nucleotide binding,structural molecule activity		PF00276
O96019	ACL6A_HUMAN	ACTL6A	development	435326			1	Actin-like protein 6A OS=Homo sapiens GN=ACTL6A PE=1 SV=1	435	2	1					1.27679	2.17412	1.72545	9					0.352516	1.12043	0.736473	IPI00003627.1	IPI00003627.1	O96019-1	1		Isoform 1 of Actin-like protein 6A	cytoskeleton,membrane,organelle lumen,nucleus	protein binding,signal transducer activity,transporter activity,metal ion binding,nucleotide binding,receptor activity,structural molecule activity,catalytic activity		PF00022	cell organization and biogenesis	metabolic process	transport	regulation of biological process	response to stimulus	cell communication	cell growth
P61764	STXB1_HUMAN	STXBP1	development	288229			1	Syntaxin-binding protein 1 OS=Homo sapiens GN=STXBP1 PE=1 SV=1	602	2	1			0.989899	2.77778			1.88384	7			-0.0146468	1.47393			0.729642	IPI00084828.1	IPI00084828.1	P61764-1, Q64320-1	2		Isoform 1 of Syntaxin-binding protein 1	membrane,mitochondrion,cytoplasm,cytosol	protein binding		PF00995	cell organization and biogenesis	transport	regulation of biological process	cell communication	cell differentiation
Q9UK45	LSM7_HUMAN	LSM7	metabolic process	512610			1	U6 snRNA-associated Sm-like protein LSm7 OS=Homo sapiens GN=LSM7 PE=1 SV=1	105	2	1					1.84874	1.485	1.66687	9					0.886542	0.570463	0.728502	IPI00007163.1	IPI00007163.1	Q9UK45	0		U6 snRNA-associated Sm-like protein LSm7	organelle lumen,nucleus	protein binding,RNA binding		PF01423
Q9Y2W2	WBP11_HUMAN	WBP11	cell organization and biogenesis	655138			1	WW domain-binding protein 11 OS=Homo sapiens GN=WBP11 PE=1 SV=1	650	2	1	2.01761	1.34397					1.68079	5	1.01265	0.426498					0.719574	IPI00170786.1	IPI00170786.1	Q9Y2W2	0		WW domain-binding protein 11	extracellular,cytoskeleton,membrane,cytoplasm,organelle lumen,nucleus	signal transducer activity,protein binding,DNA binding,transporter activity,nucleotide binding,motor activity,receptor activity,structural molecule activity,catalytic activity,enzyme regulator activity			transport	metabolic process	cell communication
Q6JQN1	ACD10_HUMAN	ACAD10	metabolic process	331141			1	Acyl-CoA dehydrogenase family member 10 OS=Homo sapiens GN=ACAD10 PE=2 SV=1	1073	2	1			3.87879	0.694444			2.28662	7			1.95561	-0.526069			0.714769	IPI00418639.4	IPI00418639.4	Q6JQN1-1	2		Isoform 1 of Acyl-CoA dehydrogenase family member 10	mitochondrion,cytoplasm	nucleotide binding,catalytic activity		PF00441,PF00702,PF02770,PF01636
Q9H307	PININ_HUMAN	PNN	metabolic process	409965			1	Pinin OS=Homo sapiens GN=PNN PE=1 SV=4	726	2	1	2.03457	1.31761					1.67609	5	1.02472	0.397929					0.711326	IPI00789041.2	IPI00789041.2	Q9H307-1	0		Isoform 1 of Pinin	spliceosome,cytoskeleton,membrane,cytoplasm,organelle lumen,nucleus	protein binding,DNA binding,structural molecule activity,catalytic activity		PF04696,PF04697	regulation of biological process
Q96CF2	CHM4C_HUMAN	CHMP4C	metabolic process	183861			1	Charged multivesicular body protein 4c OS=Homo sapiens GN=CHMP4C PE=1 SV=1	236	2	1			2.34343	1.13636			1.7399	7			1.22862	0.184425			0.706524	IPI00060414.3	IPI00060414.3	Q96CF2	0		Charged multivesicular body protein 4c	membrane,cytoplasm,cytosol,endosome	signal transducer activity,protein binding,nucleotide binding,transcription regulator activity,catalytic activity		PF03357	transport	regulation of biological process	response to stimulus	cell communication
Q07817	BCLX_HUMAN	BCL2L1	cell death	516966			1	Apoptosis regulator Bcl-X OS=Homo sapiens GN=BCL2L1 PE=1 SV=1	236	2	1					1.96429	1.34588	1.65508	9					0.974005	0.428552	0.701279	IPI00019983.1	IPI00019983.1	Q07817-1	1		Isoform Bcl-X(L) of Bcl-2-like protein 1	membrane,mitochondrion,cytoplasm,nucleus,cytosol	protein binding,signal transducer activity,metal ion binding,catalytic activity,enzyme regulator activity		PF02180,PF00452	cell proliferation	development	cell organization and biogenesis	transport	regulation of biological process	response to stimulus	cell communication	cellular homeostasis	reproduction	cell differentiation
Q96EL2	RT24_HUMAN	MRPS24	cell organization and biogenesis	284286			0.9999	28S ribosomal protein S24, mitochondrial OS=Homo sapiens GN=MRPS24 PE=1 SV=1	170	2	1			2.84504	0.925926			1.88548	7			1.50845	-0.111031			0.698708	IPI00101258.1	IPI00101258.1	Q96EL2	0		28S ribosomal protein S24, mitochondrial	mitochondrion,cytoplasm,ribosome,organelle lumen	protein binding,RNA binding,translation regulator activity,structural molecule activity,catalytic activity			metabolic process
P30499	1C01_HUMAN	HLA-C	response to stimulus	656020	102788	77961	1	HLA class I histocompatibility antigen, Cw-1 alpha chain OS=Homo sapiens GN=HLA-C PE=2 SV=1	371	2	1					2.18254	1.20593	1.69423	9					1.12601	0.270141	0.698075	IPI00026650.1	IPI00026650.1	P30499	1	S	HLA class I histocompatibility antigen, Cw-1 alpha chain	extracellular,cytoskeleton,membrane	signal transducer activity,motor activity,receptor activity		PF00129	cell motility
P35250	RFC2_HUMAN	RFC2	metabolic process	647062			1	Replication factor C subunit 2 OS=Homo sapiens GN=RFC2 PE=1 SV=3	359	2	1			1.45939	1.78571			1.62255	7			0.545369	0.836501			0.690935	IPI00017412.1	IPI00017412.1	P35250-1	0		Isoform 1 of Replication factor C subunit 2	organelle lumen,chromosome,nucleus	protein binding,DNA binding,RNA binding,nucleotide binding,catalytic activity		PF03215,PF01443,PF00004	response to stimulus	defense response	reproduction
Q5JTD0	TJAP1_HUMAN	TJAP1	metabolic process	520145			1	Tight junction-associated protein 1 OS=Homo sapiens GN=TJAP1 PE=1 SV=1	564	2	1	2.1238	1.22179					1.6728	5	1.08665	0.288994					0.687823	IPI00010544.3	IPI00010544.3	Q5JTD0-1	0		Isoform 1 of Tight junction-associated protein 1	membrane,cytoplasm,Golgi,ribosome	protein binding,RNA binding,nucleotide binding,structural molecule activity,catalytic activity,enzyme regulator activity			regulation of biological process	cell communication
Q9HBH1	DEFM_HUMAN	PDF	cell proliferation	130849			1	Peptide deformylase, mitochondrial OS=Homo sapiens GN=PDF PE=1 SV=1	247	2	1			3.73333	0.694444			2.21389	7			1.90046	-0.526069			0.687198	IPI00007060.1	IPI00007060.1	Q9HBH1	0	S	Peptide deformylase, mitochondrial	mitochondrion,cytoplasm	metal ion binding,catalytic activity		PF01327	metabolic process	regulation of biological process
Q7L8L6	FAKD5_HUMAN	FASTKD5	cell death	741168			0.9999	FAST kinase domain-containing protein 5 OS=Homo sapiens GN=FASTKD5 PE=1 SV=1	774	2	1			2.12121	1.21528			1.66824	7			1.08489	0.281286			0.683088	IPI00414973.1	IPI00414973.1	Q7L8L6	2		FAST kinase domain-containing protein 5		nucleotide binding,catalytic activity		PF06743	cell differentiation
P40261	NNMT_HUMAN	NNMT		503911			0.9999	Nicotinamide N-methyltransferase OS=Homo sapiens GN=NNMT PE=1 SV=1	268	2	1			1.38843	1.85185			1.62014	7			0.473454	0.888969			0.681211	IPI00027681.1	IPI00027681.1	P40261	0		Nicotinamide N-methyltransferase	cytoplasm	catalytic activity		PF01234
Q8NFH5	NUP53_HUMAN	NUP35	cell organization and biogenesis	180591			1	Nucleoporin NUP53 OS=Homo sapiens GN=NUP35 PE=1 SV=1	331	2	1			2.18182	1.17521			1.67852	7			1.12553	0.232923			0.679227	IPI00329650.1	IPI00329650.1	Q8NFH5	0		Nucleoporin NUP53	membrane,nucleus	transporter activity		PF05172	transport	metabolic process
Q8IWX8	CHERP_HUMAN	CHERP	cell proliferation	740364			0.9998	Calcium homeostasis endoplasmic reticulum protein OS=Homo sapiens GN=CHERP PE=1 SV=2	928	2	1					1.17857	2.17412	1.67634	9					0.237039	1.12043	0.678735	Q8IWX8	IPI00333010.7	Q8IWX8	0		Calcium homeostasis endoplasmic reticulum protein	endoplasmic reticulum,cytoplasm,nucleus	signal transducer activity,DNA binding,RNA binding,receptor activity		PF01585,PF04818,PF01805	development	metabolic process	regulation of biological process	cellular homeostasis
Q16594	TAF9_HUMAN	TAF9	cell death	653163			1	Transcription initiation factor TFIID subunit 9 OS=Homo sapiens GN=TAF9 PE=1 SV=1,Transcription initiation factor TFIID subunit 9B OS=Homo sapiens GN=TAF9B PE=1 SV=1	268	2	1			1.84453	1.38889			1.61671	7			0.883255	0.473931			0.678593	IPI00002993.1	IPI00002993.1	Q16594	0		Transcription initiation factor TFIID subunit 9	organelle lumen,chromosome,nucleus	protein binding,DNA binding,nucleotide binding,transcription regulator activity,catalytic activity		PF02291	cell organization and biogenesis	metabolic process	regulation of biological process	response to stimulus	cell growth	cell differentiation
O95347	SMC2_HUMAN	SMC2	cell organization and biogenesis	119023			1	Structural maintenance of chromosomes protein 2 OS=Homo sapiens GN=SMC2 PE=1 SV=2	1212	2	1			0.973262	2.62346			1.79836	7			-0.0390998	1.39147			0.676185	IPI00007927.4	IPI00007927.4	O95347-1	1	S	Isoform 1 of Structural maintenance of chromosomes protein 2	cytoskeleton,membrane,cytoplasm,chromosome,nucleus	protein binding,nucleotide binding,motor activity,catalytic activity		PF05262,PF00769,PF05557,PF02591,PF01576,PF00261,PF05911,PF05622,PF00005,PF05483,PF06519,PF02029,PF02463,PF02483,PF06470,PF04111	cell division	metabolic process
O60885	BRD4_HUMAN	BRD4	metabolic process	187763			1	Bromodomain-containing protein 4 OS=Homo sapiens GN=BRD4 PE=1 SV=2,Bromodomain-containing protein 3 OS=Homo sapiens GN=BRD3 PE=1 SV=1,Bromodomain testis-specific protein OS=Homo sapiens GN=BRDT PE=1 SV=3	1380	2	1					1.22485	2.08333	1.65409	9					0.292601	1.05889	0.675748	IPI00440727.1	IPI00440727.1	O60885-1	0		Isoform 1 of Bromodomain-containing protein 4	cytoskeleton,membrane,cytoplasm,organelle lumen,chromosome,nucleus	protein binding,signal transducer activity,DNA binding,receptor activity,structural molecule activity		PF00439	regulation of biological process	cell communication
P52294	IMA1_HUMAN	KPNA1	cell organization and biogenesis	161008			1	Importin subunit alpha-1 OS=Homo sapiens GN=KPNA1 PE=1 SV=2	545	2	1			1.427	1.77469			1.60084	7			0.512983	0.827568			0.670275	P52294		P52294	3		Importin subunit alpha-1	membrane,cytoplasm,organelle lumen,nucleus,cytosol	protein binding,transporter activity		PF01749,PF00514	metabolic process	transport	regulation of biological process
Q7KZ85	SPT6H_HUMAN	SUPT6H	cell organization and biogenesis	250429			1	Transcription elongation factor SPT6 OS=Homo sapiens GN=SUPT6H PE=1 SV=2	1748	2	1					1.22768	2.05333	1.64051	9					0.295933	1.03797	0.66695	IPI00784161.1	IPI00784161.1	Q7KZ85-1	0		Isoform 1 of Transcription elongation factor SPT6	nucleus	protein binding,DNA binding,RNA binding,transcription regulator activity,catalytic activity		PF00017	metabolic process	regulation of biological process	cell communication
Q9UNF1	MAGD2_HUMAN	MAGED2	cell organization and biogenesis	522665			1	Melanoma-associated antigen D2 OS=Homo sapiens GN=MAGED2 PE=1 SV=2	614	2	1					1.02747	2.44444	1.73596	9					0.0390998	1.28951	0.664303	IPI00009542.1	IPI00009542.1	Q9UNF1-1	2		Isoform 1 of Melanoma-associated antigen D2	extracellular,membrane,cytoplasm,ribosome	structural molecule activity,catalytic activity		PF01454	metabolic process	response to stimulus
Q9BW60	ELOV1_HUMAN	ELOVL1	metabolic process	25597			1	Elongation of very long chain fatty acids protein 1 OS=Homo sapiens GN=ELOVL1 PE=1 SV=1	283	2	1					1.69231	1.48	1.58615	9					0.758992	0.565597	0.662295	IPI00010187.1	IPI00010187.1	Q9BW60	6		Elongation of very long chain fatty acids protein 1	extracellular,membrane,endoplasmic reticulum,cytoplasm	protein binding		PF01151
Q9BQ95	ECSIT_HUMAN	ECSIT	development	515146			1	Evolutionarily conserved signaling intermediate in Toll pathway, mitochondrial OS=Homo sapiens GN=ECSIT PE=1 SV=1	437	2	1			2.68687	0.925926			1.8064	7			1.42593	-0.111031			0.657447	IPI00106506.2	IPI00106506.2	Q9BQ95-1	0	S	Isoform 1 of Evolutionarily conserved signaling intermediate in Toll pathway, mitochondrial	mitochondrion,cytoplasm,organelle lumen,nucleus	protein binding,signal transducer activity,DNA binding,RNA binding,transcription regulator activity,catalytic activity		PF06239	metabolic process	regulation of biological process	response to stimulus	defense response	cell communication
O95260	ATE1_HUMAN	ATE1	transport	632080			1	Arginyl-tRNA--protein transferase 1 OS=Homo sapiens GN=ATE1 PE=1 SV=2	525	2	1	1.92154	1.29366					1.6076	5	0.942261	0.371456					0.656859	IPI00029472.2	IPI00029472.2	O95260-1	1		Isoform ATE1-1 of Arginyl-tRNA--protein transferase 1	membrane,cytoplasm,nucleus	transporter activity,metal ion binding,nucleotide binding,catalytic activity		PF04377,PF04376	metabolic process	regulation of biological process	response to stimulus
Q9NXF1	TEX10_HUMAN	TEX10	transport	494648			1	Testis-expressed sequence 10 protein OS=Homo sapiens GN=TEX10 PE=1 SV=2	941	2	1			1.43874	1.71569			1.57721	7			0.524801	0.778786			0.651793	IPI00549664.4	IPI00549664.4	Q9NXF1	3		Testis-expressed sequence 10 protein	extracellular,membrane,organelle lumen,nucleus	transporter activity
P80188	NGAL_HUMAN	LCN2	metabolic process	204238			1	Neutrophil gelatinase-associated lipocalin OS=Homo sapiens GN=LCN2 PE=1 SV=2	201	4	1			3.69697	1.17521	1	1.3728	1.81125	16			1.88634	0.232923	-3.09149e-10	0.457121	0.644097	IPI00299547.4	IPI00299547.4	P80188	0	S	Neutrophil gelatinase-associated lipocalin	extracellular,cytoplasm	transporter activity		PF00061	transport
Q2NL82	TSR1_HUMAN	TSR1	cell organization and biogenesis	388170			1	Pre-rRNA-processing protein TSR1 homolog OS=Homo sapiens GN=TSR1 PE=1 SV=1	815	2	1			1.17032	2.08333			1.62683	7			0.226908	1.05889			0.642901	IPI00292894.5	IPI00292894.5	Q2NL82	1		Pre-rRNA-processing protein TSR1 homolog	cytoplasm,ribosome,organelle lumen,nucleus	antioxidant activity,protein binding,RNA binding,nucleotide binding,structural molecule activity,catalytic activity,enzyme regulator activity		PF04950	metabolic process	cellular homeostasis
P52888	THOP1_HUMAN	THOP1	metabolic process	78769			1	Thimet oligopeptidase OS=Homo sapiens GN=THOP1 PE=1 SV=2	698	2	1			1.23737	1.96078			1.59908	7			0.307281	0.971431			0.639356	IPI00549189.4	IPI00549189.4	P52888	0		Thimet oligopeptidase	cytoplasm	protein binding,metal ion binding,catalytic activity		PF01432	cell communication
P16949	STMN1_HUMAN	STMN1	cell organization and biogenesis	209983			1	Stathmin OS=Homo sapiens GN=STMN1 PE=1 SV=3	151	4	1			1.33333	1.2037	1.17857	3.10933	1.70624	16			0.415037	0.26748	0.237039	1.63661	0.639041	IPI00479997.4	IPI00479997.4	P16949	0		Stathmin	cytoskeleton,membrane,cytoplasm,cytosol	protein binding,signal transducer activity,nucleotide binding,catalytic activity		PF00836	development	metabolic process	response to stimulus	cell communication	cell differentiation
Q9BTC0	DIDO1_HUMAN	DIDO1	cell death	517172			1	Death-inducer obliterator 1 OS=Homo sapiens GN=DIDO1 PE=1 SV=5	2268	2	1					1.04762	2.30154	1.67458	9					0.0671142	1.2026	0.634856	IPI00619921.3	IPI00619921.3	Q9BTC0-4	0		Isoform 4 of Death-inducer obliterator 1	extracellular,cytoskeleton,membrane,cytoplasm,ribosome,nucleus	protein binding,DNA binding,RNA binding,metal ion binding,nucleotide binding,structural molecule activity,catalytic activity		PF00628	cell organization and biogenesis	metabolic process	regulation of biological process	response to stimulus	cell communication	cell differentiation
Q9NPJ6	MED4_HUMAN	MED4	cell organization and biogenesis	181112	486835		1	Mediator of RNA polymerase II transcription subunit 4 OS=Homo sapiens GN=MED4 PE=1 SV=1	274	2	1			1.44949	1.64931			1.5494	7			0.53555	0.721859			0.628705	IPI00556494.3	IPI00556494.3	Q9NPJ6	0		Mediator of RNA polymerase II transcription subunit 4	cytoplasm,organelle lumen,nucleus	signal transducer activity,protein binding,transcription regulator activity,receptor activity			metabolic process	regulation of biological process	cell communication	cell differentiation
P43652	AFAM_HUMAN	AFM	transport	168718			1	Afamin OS=Homo sapiens GN=AFM PE=1 SV=1	607	2	1			0.913753	2.60417			1.75896	7			-0.130124	1.38082			0.625349	IPI00019943.1	IPI00019943.1	P43652	1	S	Afamin	extracellular	transporter activity		PF00273
P15374	UCHL3_HUMAN	UCHL3	metabolic process	162241			1	Ubiquitin carboxyl-terminal hydrolase isozyme L3 OS=Homo sapiens GN=UCHL3 PE=1 SV=1	233	2	1			2.07879	1.14379			1.61129	7			1.05574	0.193823			0.624783	IPI00011250.3	IPI00011250.3	P15374	0		Ubiquitin carboxyl-terminal hydrolase isozyme L3	cytoplasm	protein binding,catalytic activity		PF01088
P06732	KCRM_HUMAN	CKM	metabolic process	334347			0.9933	Creatine kinase M-type OS=Homo sapiens GN=CKM PE=1 SV=2	386	2	1	0.339095	7.00218					3.67064	5	-1.56024	2.8078					0.623783	IPI00027487.3	IPI00027487.3	P06732	0		Creatine kinase M-type	membrane,cytoplasm,cytosol	transporter activity,nucleotide binding,catalytic activity		PF00217,PF02807	transport
P49790	NU153_HUMAN	NUP153	cell organization and biogenesis	718703	741785		0.9999	Nuclear pore complex protein Nup153 OS=Homo sapiens GN=NUP153 PE=1 SV=2	1494	2	1			1.40326	1.68651			1.54489	7			0.488786	0.754039			0.621412	IPI00292059.2	IPI00292059.2	P49790	0		Nuclear pore complex protein Nup153	membrane,organelle lumen,nucleus	protein binding,DNA binding,transporter activity,metal ion binding,nucleotide binding,transcription regulator activity,catalytic activity		PF00641	transport	metabolic process	regulation of biological process
P24941	CDK2_HUMAN	CDK2	cell proliferation	19192	77961		1	Cell division protein kinase 2 OS=Homo sapiens GN=CDK2 PE=1 SV=2	302	2	1					1.27679	1.85263	1.56471	9					0.352516	0.889576	0.621046	IPI00031681.1	IPI00031681.1	P24941	0		Cell division protein kinase 2	extracellular,cytoskeleton,membrane,cytoplasm,organelle lumen,chromosome,cytosol,nucleus	protein binding,signal transducer activity,metal ion binding,nucleotide binding,catalytic activity,enzyme regulator activity		PF00069	cell organization and biogenesis	transport	cell division	metabolic process	regulation of biological process	response to stimulus	cell communication
Q9NRG9	AAAS_HUMAN	AAAS	cell organization and biogenesis	369144			1	Aladin OS=Homo sapiens GN=AAAS PE=1 SV=1	553	2	1					1.26587	1.86353	1.5647	9					0.340133	0.898038	0.619085	IPI00024143.4	IPI00024143.4	Q9NRG9	0		Aladin	membrane,nucleus	catalytic activity		PF00400	transport	metabolic process	regulation of biological process	response to stimulus	reproduction
Q9P0J1	PDP1_HUMAN	PDP1	metabolic process	22265			1	[Pyruvate dehydrogenase [acetyl-transferring]]-phosphatase 1, mitochondrial OS=Homo sapiens GN=PDP1 PE=1 SV=3	544	2	1					0.964286	2.43692	1.7006	9					-0.0524674	1.28506	0.616297	IPI00218971.4	IPI00218971.4	Q9P0J1	1		[Pyruvate dehydrogenase [acetyl-transferring]]-phosphatase 1, mitochondrial	mitochondrion,cytoplasm,organelle lumen	protein binding,metal ion binding,catalytic activity		PF00481	regulation of biological process
Q9UBI1	COMD3_HUMAN	COMMD3	metabolic process	534398			1	COMM domain-containing protein 3 OS=Homo sapiens GN=COMMD3 PE=1 SV=1	198	2	1					1.32589	1.76	1.54295	9					0.406964	0.815575	0.61127	IPI00015773.3	IPI00015773.3	Q9UBI1	0		COMM domain-containing protein 3		signal transducer activity,protein binding,metal ion binding,structural molecule activity,catalytic activity		PF07258	cell communication
Q96A35	RM24_HUMAN	MRPL24	metabolic process	418233			0.9998	39S ribosomal protein L24, mitochondrial OS=Homo sapiens GN=MRPL24 PE=1 SV=1	219	2	1					1.57143	1.485	1.52821	9					0.652077	0.570463	0.61127	IPI00514506.3	IPI00514506.3	Q96A35	0		39S ribosomal protein L24, mitochondrial	mitochondrion,cytoplasm,ribosome	RNA binding,structural molecule activity		PF00467
Q9NUQ2	PLCE_HUMAN	AGPAT5	metabolic process	624002			1	1-acyl-sn-glycerol-3-phosphate acyltransferase epsilon OS=Homo sapiens GN=AGPAT5 PE=1 SV=3	369	2	1			2.29091	1.01852			1.65471	7			1.19592	0.0264722			0.611196	IPI00028491.4	IPI00028491.4	Q9NUQ2	0	S	1-acyl-sn-glycerol-3-phosphate acyltransferase epsilon	membrane,mitochondrion,cytoplasm,cytosol	metal ion binding,catalytic activity		PF01553
O00469	PLOD2_HUMAN	PLOD2	metabolic process	477866			1	Procollagen-lysine,2-oxoglutarate 5-dioxygenase 2 OS=Homo sapiens GN=PLOD2 PE=1 SV=2	747	2	1					0.933036	2.48471	1.70887	9					-0.0999958	1.31308	0.60654	IPI00472165.1	IPI00472165.1	O00469-1	1	S	Isoform 1 of Procollagen-lysine,2-oxoglutarate 5-dioxygenase 2	membrane,endoplasmic reticulum,cytoplasm	protein binding,metal ion binding,catalytic activity,enzyme regulator activity		PF03171	response to stimulus	coagulation
P29083	T2EA_HUMAN	GTF2E1	cell organization and biogenesis	445272			1	General transcription factor IIE subunit 1 OS=Homo sapiens GN=GTF2E1 PE=1 SV=2	445	2	1			1.7741	1.30208			1.53809	7			0.827091	0.380822			0.603956	IPI00019977.2	IPI00019977.2	P29083	0		General transcription factor IIE subunit 1	cytoplasm,organelle lumen,nucleus	protein binding,metal ion binding,nucleotide binding,transcription regulator activity,catalytic activity		PF02002	metabolic process	regulation of biological process	cell differentiation
O75063	FA20B_HUMAN	FAM20B	metabolic process	711441			1	Protein FAM20B OS=Homo sapiens GN=FAM20B PE=2 SV=1	415	2	1			1.22411	1.88492			1.55451	7			0.291728	0.914504			0.603116	IPI00006657.1	IPI00006657.1	O75063	0	S	Protein FAM20B	extracellular	catalytic activity		PF06702
O00154	BACH_HUMAN	ACOT7	transport	126137			1	Cytosolic acyl coenzyme A thioester hydrolase OS=Homo sapiens GN=ACOT7 PE=1 SV=3	385	2	1			1.00561	2.28175			1.64368	7			0.0080733	1.19014			0.599106	IPI00010415.2	IPI00010415.2	O00154-1	0		Isoform 1 of Cytosolic acyl coenzyme A thioester hydrolase	membrane,mitochondrion,cytoplasm	transporter activity,metal ion binding,catalytic activity		PF03061	metabolic process	response to stimulus
P14678	RSMB_HUMAN	SNRPB	cell organization and biogenesis	83753			1	Small nuclear ribonucleoprotein-associated proteins B and B' OS=Homo sapiens GN=SNRPB PE=1 SV=2,Small nuclear ribonucleoprotein-associated protein N OS=Homo sapiens GN=SNRPN PE=1 SV=1	243	2	1					1.15789	1.98	1.56895	9					0.211504	0.9855	0.598502	IPI00027285.1	IPI00027285.1	P14678-1	0		Isoform SM-B' of Small nuclear ribonucleoprotein-associated proteins B and B'	spliceosome,cytoplasm,ribosome,organelle lumen,cytosol,nucleus	protein binding,RNA binding,translation regulator activity,structural molecule activity,catalytic activity		PF01423	metabolic process	regulation of biological process
Q53S58	TM177_HUMAN	TMEM177		439991			0.9997	Transmembrane protein 177 OS=Homo sapiens GN=TMEM177 PE=2 SV=1	315	2	1					1.8609	1.232	1.54645	9					0.896002	0.301002	0.598502	IPI00012251.5	IPI00012251.5	Q53S58	4		Transmembrane protein 177	membrane
Q12996	CSTF3_HUMAN	CSTF3	metabolic process	44402			1	Cleavage stimulation factor 77 kDa subunit OS=Homo sapiens GN=CSTF3 PE=1 SV=1	726	4	1			1.39152	1.47569	1.34694	1.89895	1.52827	16			0.476657	0.561394	0.429684	0.9252	0.598234	IPI00015195.1	IPI00015195.1	Q12996	0		Cleavage stimulation factor subunit 3	cytoplasm,nucleus	protein binding,DNA binding,RNA binding,metal ion binding,nucleotide binding,catalytic activity		PF05843	regulation of biological process	cell communication
P57740	NU107_HUMAN	NUP107	cell organization and biogenesis	524574			1	Nuclear pore complex protein Nup107 OS=Homo sapiens GN=NUP107 PE=1 SV=1	937	2	1			1.27273	1.79739			1.53506	7			0.347923	0.8459			0.596912	IPI00028005.1	IPI00028005.1	P57740	2		Nuclear pore complex protein Nup107	membrane,chromosome,nucleus	protein binding,signal transducer activity,transporter activity,nucleotide binding,receptor activity,catalytic activity		PF04121	metabolic process	transport	cell communication
Q6S8J3	A26CA_HUMAN	POTEE	metabolic process	686146			0.9797	ANKRD26-like family C member 1A OS=Homo sapiens GN=A26C1A PE=1 SV=3	1089	2	1			1.14219	1.99653			1.56936	7			0.191804	0.997493			0.594649	IPI00479743.3	IPI00479743.3	Q6S8J3-1	0		Isoform 1 of POTE ankyrin domain family member E		protein binding,nucleotide binding,catalytic activity		PF00022,PF00023	response to stimulus
Q96GW9	SYMM_HUMAN	MARS2	metabolic process	744330			1	Methionyl-tRNA synthetase, mitochondrial OS=Homo sapiens GN=MARS2 PE=1 SV=2	601	2	1			3.07576	0.735294			1.90553	7			1.62094	-0.443607			0.588668	IPI00062839.4	IPI00062839.4	Q96GW9	2		Methionyl-tRNA synthetase, mitochondrial	mitochondrion,cytoplasm,organelle lumen	nucleotide binding,catalytic activity		PF00133,PF01406
Q8TEM1	PO210_HUMAN	NUP210	cell organization and biogenesis	475525			1	Nuclear pore membrane glycoprotein 210 OS=Homo sapiens GN=NUP210 PE=1 SV=3	1911	2	1					1.2479	1.80889	1.52839	9					0.319501	0.855104	0.587303	IPI00291755.6	IPI00291755.6	Q8TEM1-1	5	S	Isoform 1 of Nuclear pore membrane glycoprotein 210	membrane,endoplasmic reticulum,cytoplasm,nucleus	protein binding,catalytic activity		PF02368	transport	metabolic process
P48147	PPCE_HUMAN	PREP	metabolic process	436564			1	Prolyl endopeptidase OS=Homo sapiens GN=PREP PE=1 SV=2	719	2	1					0.92236	2.43692	1.67964	9					-0.116598	1.28506	0.584231	IPI00008164.2	IPI00008164.2	P48147	1		Prolyl endopeptidase	cytoplasm,cytosol,nucleus	catalytic activity		PF00326,PF02897
Q96FJ0	STALP_HUMAN	STAMBPL1	metabolic process	16229	736510		0.9998	AMSH-like protease OS=Homo sapiens GN=STAMBPL1 PE=1 SV=2	442	2	1			2.23285	1.00309			1.61797	7			1.15889	0.00444591			0.581668	IPI00290975.5	IPI00290975.5	Q96FJ0-1	0		Isoform 1 of AMSH-like protease		metal ion binding,catalytic activity		PF01398
Q8NEY4	VATC2_HUMAN	ATP6V1C2	metabolic process	580464			0.9921	V-type proton ATPase subunit C 2 OS=Homo sapiens GN=ATP6V1C2 PE=2 SV=2	433	2	1					1.68367	1.32	1.50184	9					0.751612	0.400538	0.576075	IPI00719217.2	IPI00719217.2	Q8NEY4-1	1		Isoform 1 of V-type proton ATPase subunit C 2	membrane	protein binding,transporter activity,metal ion binding,nucleotide binding,catalytic activity		PF03223	transport	cell communication
