# Supplementary material for: IFITM3 promotes malignant progression, cancer stemness and chemoresistance of gastric cancer by targeting MET/AKT/FOXO3/c-MYC axis
Source: Cell Biosci. 2022 Aug 8;12:124. doi: 10.1186/s13578-022-00858-8 (PMC9361616; doi:10.1186/s13578-022-00858-8)
Supplement: Supplementary file 3 — Additional file 3: Table S2. The repeated presented protein candidates in iTRAQ quantitative proteomic analysis. [file 13578_2022_858_MOESM3_ESM.xlsx]

## Sheet: 工作表1
Table S2. The repeated presented protein candidates in iTRAQ quantitative proteomic analysis
Acc. NO.	Prot. I.D	protein probability	description	protein length	GC1 T/N	GC2 T/N	GC3 T/N	GC4 T/N	GC5 T/N	GC6 T/N
Q04695	K1C17_HUMAN	0.9986	Keratin, type I cytoskeletal 17 OS=Homo sapiens GN=KRT17 PE=1 SV=2	438	7.20577	1.3835	1.69697	29.1667	11.4714	4.4
P00966	ASSY_HUMAN	1	Argininosuccinate synthase OS=Homo sapiens GN=ASS1 PE=1 SV=2	418	2.0016	2.1561	6.59933	1.78571	2.13265	8.17143
P09327	VILI_HUMAN	1	Villin-1 OS=Homo sapiens GN=VIL1 PE=1 SV=3	838	5.41524	0.206235	4.52525	4.44444	4.45238	4.048
P27216	ANX13_HUMAN	0.9999	Annexin A13 OS=Homo sapiens GN=ANXA13 PE=1 SV=2	320	1.42459	0.553398	5.51515	7.87037	4.16429	1.35385
P04264	K2C1_HUMAN	1	Keratin, type II cytoskeletal 1 OS=Homo sapiens GN=KRT1 PE=1 SV=5	653	2.20412	7.90569	1.54724	0.715488	1.04762	3.74
P11387	TOP1_HUMAN	1	DNA topoisomerase 1 OS=Homo sapiens GN=TOP1 PE=1 SV=2	775	2.52834	3.32039	1.17032	1.38889	2.07143	2.64
Q16629	SFRS7_HUMAN	1	Splicing factor, arginine/serine-rich 7 OS=Homo sapiens GN=SFRS7 PE=1 SV=1	241	2.81368	7.11512	0.61708	1.69753	1.25714	2.27765
O94925	GLSK_HUMAN	1	Glutaminase kidney isoform, mitochondrial OS=Homo sapiens GN=GLS PE=1 SV=1	678	1.35381	0.93697	4	1.25	3.37857	2.8
P49736	MCM2_HUMAN	1	DNA replication licensing factor MCM2 OS=Homo sapiens GN=MCM2 PE=1 SV=4	916	2.82226	0.668943	1.91831	2.08333	2.55357	2.64
Q99715	COCA1_HUMAN	1	Collagen alpha-1(XII) chain OS=Homo sapiens GN=COL12A1 PE=1 SV=2	3102	2.18357	0.474341	1.15152	8.7963	1.96429	2.24889
Q07955	SFRS1_HUMAN	1	Splicing factor, arginine/serine-rich 1 OS=Homo sapiens GN=SFRS1 PE=1 SV=2	252	3.69527	5.53398	0.394644	2.03704	1.45918	1.85263
Q15233	NONO_HUMAN	1	Non-POU domain-containing octamer-binding protein OS=Homo sapiens GN=NONO PE=1 SV=4	477	2.47777	2.73106	1.07475	1.38889	2.4881	1.76
P02786	TFR1_HUMAN	1	Transferrin receptor protein 1 OS=Homo sapiens GN=TFRC PE=1 SV=2	770	1.58736	0.893687	4.10101	1.89394	1.57143	2.53647
P19338	NUCL_HUMAN	1	Nucleolin OS=Homo sapiens GN=NCL PE=1 SV=3	719	2.4553	1.22977	1.66008	1.5873	2.21429	2.40533
P62158	CALM_HUMAN	1	Calmodulin OS=Homo sapiens GN=CALM1 PE=1 SV=2	151	2.05879	6.09867	1.69697	0.568182	2.30102	1.485
P42765	THIM_HUMAN	1	3-ketoacyl-CoA thiolase, mitochondrial OS=Homo sapiens GN=ACAA2 PE=1 SV=2	402	2.498	1.7129	2.44563	0.543478	2.84066	2.464
Q14839	CHD4_HUMAN	0.9999	Chromodomain-helicase-DNA-binding protein 4 OS=Homo sapiens GN=CHD4 PE=1 SV=1	1936	2.6688	4.04069	0.905051	1.31579	1.41429	2.12235
O00567	NOL5A_HUMAN	1	Nucleolar protein 5A OS=Homo sapiens GN=NOL5A PE=1 SV=4	602	1.60128	2.08044	1.08255	1.47569	2.71978	2.32
Q9Y6C9	MTCH2_HUMAN	1	Mitochondrial carrier homolog 2 OS=Homo sapiens GN=MTCH2 PE=1 SV=1	307	1.70455	2.91005	2.63973	0.735294	2.2	1.584
Q13185	CBX3_HUMAN	1	Chromobox protein homolog 3 OS=Homo sapiens GN=CBX3 PE=1 SV=4	186	2.59973	1.39512	1.25701	1.78571	2.21429	1.80632
P31942	HNRH3_HUMAN	1	Heterogeneous nuclear ribonucleoprotein H3 OS=Homo sapiens GN=HNRNPH3 PE=1 SV=2	351	2.18842	1.58114	1.34986	1.54321	2.35714	1.76
P38159	HNRPG_HUMAN	1	Heterogeneous nuclear ribonucleoprotein G OS=Homo sapiens GN=RBMX PE=1 SV=3	396	2.4867	2.91902	0.77135	1.46605	1.96429	1.80632
Q9BXP5	ARS2_HUMAN	1	Arsenite-resistance protein 2 OS=Homo sapiens GN=ARS2 PE=1 SV=1	887	2.93287	1.31761	0.961616	1.5625	2.07143	2.365
Q14498	RBM39_HUMAN	1	RNA-binding protein 39 OS=Homo sapiens GN=RBM39 PE=1 SV=2	537	2.61752	2.442	0.905051	1.63399	1.42411	2.112
O60264	SMCA5_HUMAN	1	SWI/SNF-related matrix-associated actin-dependent regulator of chromatin subfamily A member 5 OS=Homo sapiens GN=SMARCA5 PE=1 SV=1	1066	3.05185	1.26491	1.04646	1.66667	1.69231	2.464
O60814	H2B1K_HUMAN	1	Histone H2B type 1-K OS=Homo sapiens GN=HIST1H2BK PE=1 SV=3,Histone H2B type F-S OS=Homo sapiens GN=H2BFS PE=1 SV=2,Histone H2B type 1-D OS=Homo sapiens GN=HIST1H2BD PE=1 SV=2,Histone H2B type 1-C/E/F/G/I OS=Homo sapiens GN=HIST1H2BC PE=1 SV=3,Histone H2B type 2-F OS=Homo sapiens GN=HIST2H2BF PE=1 SV=3,Histone H2B type 1-H OS=Homo sapiens GN=HIST1H2BH PE=1 SV=3,Histone H2B type 1-N OS=Homo sapien…	128	1.79622	4.54577	0.623886	1.0101	2.41327	2.24
Q9NR30	DDX21_HUMAN	1	Nucleolar RNA helicase 2 OS=Homo sapiens GN=DDX21 PE=1 SV=5	793	2.69015	1.09463	1.13131	2.77778	1.27679	2.31
P35659	DEK_HUMAN	1	Protein DEK OS=Homo sapiens GN=DEK PE=1 SV=1	380	1.87787	0.998613	2.0202	1.04167	3.92857	1.76
P09651	ROA1_HUMAN	1	Heterogeneous nuclear ribonucleoprotein A1 OS=Homo sapiens GN=HNRNPA1 PE=1 SV=4	377	1.61584	5.09478	0.930596	1.08025	1.76786	1.85263
Q99729	ROAA_HUMAN	1	Heterogeneous nuclear ribonucleoprotein A/B OS=Homo sapiens GN=HNRNPAB PE=1 SV=2	337	1.3303	2.319	1.08712	2.22222	1.96429	1.8019
P78527	PRKDC_HUMAN	1	DNA-dependent protein kinase catalytic subunit OS=Homo sapiens GN=PRKDC PE=1 SV=3	4180	1.96958	2.52982	0.994775	1.38889	1.39011	2.69867
Q9Y606	TRUA_HUMAN	1	tRNA pseudouridine synthase A OS=Homo sapiens GN=PUS1 PE=1 SV=3	433	1.09802	1.05409	2.32217	2.0202	3.02198	1.55692
Q8NFV4	ABHDB_HUMAN	1	Abhydrolase domain-containing protein 11 OS=Homo sapiens GN=ABHD11 PE=2 SV=1	319	0.883907	1.09463	4.31313	1.38889	2.58163	1.68667
P55769	NH2L1_HUMAN	1	NHP2-like protein 1 OS=Homo sapiens GN=NHP2L1 PE=1 SV=3	130	0.960769	0.741158	2.32217	1.85185	3.85714	1.936
O60832	DKC1_HUMAN	1	H/ACA ribonucleoprotein complex subunit 4 OS=Homo sapiens GN=DKC1 PE=1 SV=3	521	1.64131	1.77878	1.22559	1.75926	2.09524	1.70133
P51991	ROA3_HUMAN	1	Heterogeneous nuclear ribonucleoprotein A3 OS=Homo sapiens GN=HNRNPA3 PE=1 SV=2	383	3.20256	2.67577	0.981061	1.2963	1.57143	1.24667
Q9Y295	DRG1_HUMAN	1	Developmentally-regulated GTP-binding protein 1 OS=Homo sapiens GN=DRG1 PE=1 SV=1	372	3.43132	0.893687	1.48485	1.48148	1.67619	1.81176
P35908	K22E_HUMAN	1	Keratin, type II cytoskeletal 2 epidermal OS=Homo sapiens GN=KRT2 PE=1 SV=1	654	1.92154	7.90569	1.00275	0.653595	0.650246	3.03111
P13645	K1C10_HUMAN	1	Keratin, type I cytoskeletal 10 OS=Homo sapiens GN=KRT10 PE=1 SV=4	601	1.48919	4.45593	1.19786	0.657895	0.757653	4.65143
P55196	AFAD_HUMAN	1	Afadin OS=Homo sapiens GN=MLLT4 PE=1 SV=2	1839	2.58669	1.25401	1.56121	1.04167	1.26587	2.70769
Q92598	HS105_HUMAN	1	Heat shock protein 105 kDa OS=Homo sapiens GN=HSPH1 PE=1 SV=1	869	2.20412	0.763308	2.02899	1.85185	1.375	2.024
P31943	HNRH1_HUMAN	0.9948	Heterogeneous nuclear ribonucleoprotein H OS=Homo sapiens GN=HNRNPH1 PE=1 SV=4	455	1.60128	1.21221	1.24009	1.16959	3.3	1.87733
P58107	EPIPL_HUMAN	1	Epiplakin OS=Homo sapiens GN=EPPK1 PE=1 SV=1	5129	3.42274	1.05409	1.04429	2.31481	1.57143	1.26261
Q9H0A0	NAT10_HUMAN	1	N-acetyltransferase 10 OS=Homo sapiens GN=NAT10 PE=1 SV=1	1038	1.08087	1.39512	1.62319	2.31481	1.20476	2.52267
Q9Y3B7	RM11_HUMAN	0.9999	39S ribosomal protein L11, mitochondrial OS=Homo sapiens GN=MRPL11 PE=1 SV=1	195	0.819479	3.4258	2.10101	1.01852	2.16071	1.32
Q96PK6	RBM14_HUMAN	1	RNA-binding protein 14 OS=Homo sapiens GN=RBM14 PE=1 SV=2	678	2.50867	2.00277	0.957967	1.23457	2.14286	1.32
O60506	HNRPQ_HUMAN	1	Heterogeneous nuclear ribonucleoprotein Q OS=Homo sapiens GN=SYNCRIP PE=1 SV=2	631	3.08819	2.9364	0.763636	1.38889	1.43277	1.21524
Q13428	TCOF_HUMAN	1	Treacle protein OS=Homo sapiens GN=TCOF1 PE=1 SV=2	1507	2.20977	1.24827	0.694215	2.31481	1.24405	2.992
P57735	RAB25_HUMAN	1	Ras-related protein Rab-25 OS=Homo sapiens GN=RAB25 PE=1 SV=2	216	1.68135	1.27511	2.03636	1.08025	2.94643	1.17333
P35527	K1C9_HUMAN	1	Keratin, type I cytoskeletal 9 OS=Homo sapiens GN=KRT9 PE=1 SV=2	631	2.59973	2.7974	1.47071	0.315657	1.32331	3.61778
Q08J23	NSUN2_HUMAN	1	tRNA (cytosine-5-)-methyltransferase NSUN2 OS=Homo sapiens GN=NSUN2 PE=1 SV=2	777	5.52442	0.729756	1.06846	1.62037	2.01339	1.11158
Q07666	KHDR1_HUMAN	1	KH domain-containing, RNA-binding, signal transduction-associated protein 1 OS=Homo sapiens GN=KHDRBS1 PE=1 SV=1	449	1.21697	4.06578	0.875855	1.46605	1.42411	1.71111
Q08211	DHX9_HUMAN	1	ATP-dependent RNA helicase A OS=Homo sapiens GN=DHX9 PE=1 SV=4	1286	2.17437	2.07524	0.875855	1.64931	1.27679	1.85778
Q9NQG5	RPR1B_HUMAN	1	Regulation of nuclear pre-mRNA domain-containing protein 1B OS=Homo sapiens GN=RPRD1B PE=1 SV=1	331	1.51506	1.16505	3.39394	0.961538	1.52778	1.705
P14866	HNRPL_HUMAN	1	Heterogeneous nuclear ribonucleoprotein L OS=Homo sapiens GN=HNRNPL PE=1 SV=2	597	1.96958	2.71052	0.939394	1.38889	1.375	1.54
P23246	SFPQ_HUMAN	1	Splicing factor, proline- and glutamine-rich OS=Homo sapiens GN=SFPQ PE=1 SV=2	716	2.22494	1.91995	0.678788	1.63399	1.63187	1.90667
P53396	ACLY_HUMAN	1	ATP-citrate synthase OS=Homo sapiens GN=ACLY PE=1 SV=3	1115	2.20412	1.07517	0.666667	2.39198	3.60119	1.06857
O75643	U520_HUMAN	1	U5 small nuclear ribonucleoprotein 200 kDa helicase OS=Homo sapiens GN=SNRNP200 PE=1 SV=2	2163	2.17437	2.91902	0.773619	1.64931	1.09127	1.584
P62826	RAN_HUMAN	1	GTP-binding nuclear protein Ran OS=Homo sapiens GN=RAN PE=1 SV=3	219	1.58527	0.81783	1.27273	2.43056	2.05495	1.66222
Q00839	HNRPU_HUMAN	1	Heterogeneous nuclear ribonucleoprotein U OS=Homo sapiens GN=HNRNPU PE=1 SV=5	835	1.70318	2.52982	0.961616	1.47059	1.27679	1.76
Q6P2Q9	PRP8_HUMAN	1	Pre-mRNA-processing-splicing factor 8 OS=Homo sapiens GN=PRPF8 PE=1 SV=2	2365	2.01761	2.71052	0.82197	1.46605	1.10924	1.80632
O14979	HNRDL_HUMAN	1	Heterogeneous nuclear ribonucleoprotein D-like OS=Homo sapiens GN=HNRPDL PE=1 SV=3	426	3.6372	2.14583	0.797062	1.04167	1.2479	1.54
Q9UQE7	SMC3_HUMAN	1	Structural maintenance of chromosomes protein 3 OS=Homo sapiens GN=SMC3 PE=1 SV=2	1233	2.70216	1.58114	1.24242	1.21528	1.40602	1.36889
O75367	H2AY_HUMAN	1	Core histone macro-H2A.1 OS=Homo sapiens GN=H2AFY PE=1 SV=4	377	2.10454	2.76699	0.642792	1.04167	2.5989	1.22222
P37108	SRP14_HUMAN	1	Signal recognition particle 14 kDa protein OS=Homo sapiens GN=SRP14 PE=1 SV=2	138	1.69278	1.66898	1.23737	1.62037	1.51905	1.42476
P52815	RM12_HUMAN	0.9992	39S ribosomal protein L12, mitochondrial OS=Homo sapiens GN=MRPL12 PE=1 SV=2	201	1.12786	1.40546	2.45614	0.78125	2.18878	1.81867
O43719	HTSF1_HUMAN	1	HIV Tat-specific factor 1 OS=Homo sapiens GN=HTATSF1 PE=1 SV=1	765	1.48119	2.04618	1.04008	1.30208	1.85204	1.57474
P21283	VATC1_HUMAN	1	V-type proton ATPase subunit C 1 OS=Homo sapiens GN=ATP6V1C1 PE=1 SV=4	387	3.10837	1.86862	1.54941	1.23457	0.860544	1.22435
P02649	APOE_HUMAN	1	Apolipoprotein E OS=Homo sapiens GN=APOE PE=1 SV=1	321	0.545891	1.18585	1.41414	5.69444	2.01339	1.11158
P22626	ROA2_HUMAN	1	Heterogeneous nuclear ribonucleoproteins A2/B1 OS=Homo sapiens GN=HNRNPA2B1 PE=1 SV=2	358	2.27551	2.03289	0.875855	1.04167	1.9381	1.41778
P02751	FINC_HUMAN	1	Fibronectin OS=Homo sapiens GN=FN1 PE=1 SV=3	2416	1.96157	1.21626	1.33971	3.14815	0.860544	1.32
Q15717	ELAV1_HUMAN	1	ELAV-like protein 1 OS=Homo sapiens GN=ELAVL1 PE=1 SV=2	331	1.72938	1.13842	1.92837	1.38889	1.51905	1.42476
P51649	SSDH_HUMAN	1	Succinate-semialdehyde dehydrogenase, mitochondrial OS=Homo sapiens GN=ALDH5A1 PE=1 SV=2	542	0.640513	5.71642	2.24599	0.505051	1.64286	1.672
Q13263	TIF1B_HUMAN	1	Transcription intermediary factor 1-beta OS=Homo sapiens GN=TRIM28 PE=1 SV=5	846	1.39748	1.36553	1.15394	1.99653	1.25714	2.00444
Q9Y383	LC7L2_HUMAN	1	Putative RNA-binding protein Luc7-like 2 OS=Homo sapiens GN=LUC7L2 PE=1 SV=2	397	2.32607	1.58114	0.881119	1.32576	1.69231	1.50857
P17844	DDX5_HUMAN	1	Probable ATP-dependent RNA helicase DDX5 OS=Homo sapiens GN=DDX5 PE=1 SV=1	622	2.76928	1.14193	0.70303	1.73611	1.29082	2.15111
Q8WWI1	LMO7_HUMAN	1	LIM domain only protein 7 OS=Homo sapiens GN=LMO7 PE=1 SV=2	1705	2.58669	0.837073	2.34343	1.25	2.35714	0.710769
P43243	MATR3_HUMAN	1	Matrin-3 OS=Homo sapiens GN=MATR3 PE=1 SV=2	858	2.70216	1.58114	1.01818	1.02339	1.57143	1.496
Q92841	DDX17_HUMAN	1	Probable ATP-dependent RNA helicase DDX17 OS=Homo sapiens GN=DDX17 PE=1 SV=1	659	1.87579	2.91902	0.748663	1.23457	1.375	1.496
P08621	RU17_HUMAN	1	U1 small nuclear ribonucleoprotein 70 kDa OS=Homo sapiens GN=SNRNP70 PE=1 SV=2	443	2.46197	2.84605	0.542088	1.38889	1.01681	1.89895
Q5T9A4	ATD3B_HUMAN	1	ATPase family AAA domain-containing protein 3B OS=Homo sapiens GN=ATAD3B PE=1 SV=1,ATPase family AAA domain-containing protein 3A OS=Homo sapiens GN=ATAD3A PE=1 SV=2	657	2.64211	1.35526	1.73554	0.902778	1.48872	1.20421
Q96RP9	EFG1_HUMAN	0.9995	Elongation factor G 1, mitochondrial OS=Homo sapiens GN=GFM1 PE=1 SV=2	761	0.793679	3.72032	2.00957	0.724638	0.982143	2.34667
O96008	TOM40_HUMAN	0.9999	Mitochondrial import receptor subunit TOM40 homolog OS=Homo sapiens GN=TOMM40 PE=1 SV=1	366	1.79052	1.76715	1.57576	1.47569	1.06071	1.25714
P12270	TPR_HUMAN	1	Nucleoprotein TPR OS=Homo sapiens GN=TPR PE=1 SV=3	2393	1.8204	1.58114	1.28844	1.08025	1.71875	1.41778
Q7L014	DDX46_HUMAN	1	Probable ATP-dependent RNA helicase DDX46 OS=Homo sapiens GN=DDX46 PE=1 SV=2	1044	1.83004	1.58114	0.820202	1.53509	1.51531	1.76
Q9H444	CHM4B_HUMAN	1	Charged multivesicular body protein 4b OS=Homo sapiens GN=CHMP4B PE=1 SV=1	227	1.46037	0.790569	2.12121	0.954861	3.3	1.25053
P78347	GTF2I_HUMAN	1	General transcription factor II-I OS=Homo sapiens GN=GTF2I PE=1 SV=2	1011	1.39311	1.24232	1.62909	1.09127	2.11538	1.48211
Q10713	MPPA_HUMAN	1	Mitochondrial-processing peptidase subunit alpha OS=Homo sapiens GN=PMPCA PE=1 SV=2	532	1.17913	1.77878	2.54545	1.2963	0.785714	1.76
P30626	SORCN_HUMAN	1	Sorcin OS=Homo sapiens GN=SRI PE=1 SV=1	201	0.593416	0.93697	2.49242	1.64931	2.84066	1.46667
Q15393	SF3B3_HUMAN	1	Splicing factor 3B subunit 3 OS=Homo sapiens GN=SF3B3 PE=1 SV=4	1233	1.72938	1.66436	0.989899	1.5625	1.06303	2.00444
O43143	DHX15_HUMAN	1	Putative pre-mRNA-splicing factor ATP-dependent RNA helicase DHX15 OS=Homo sapiens GN=DHX15 PE=1 SV=2	805	2.02267	1.95317	0.745638	1.63399	1.17857	1.672
P51858	HDGF_HUMAN	1	Hepatoma-derived growth factor OS=Homo sapiens GN=HDGF PE=1 SV=1	243	1.5285	1.16867	1.19416	0.972222	1.76786	2.58133
P16435	NCPR_HUMAN	1	NADPH--cytochrome P450 reductase OS=Homo sapiens GN=POR PE=1 SV=2	686	2.00888	1.14193	1.35129	1.2963	2.21429	1.04923
O95777	LSM8_HUMAN	1	U6 snRNA-associated Sm-like protein LSm8 OS=Homo sapiens GN=LSM8 PE=1 SV=3	98	1.1209	0.948683	2.14354	1.00309	2.11538	1.925
Q01105	SET_HUMAN	1	Protein SET OS=Homo sapiens GN=SET PE=1 SV=3	294	1.35638	0.451754	2.18182	0.992063	3.83036	1.81176
O94832	MYO1D_HUMAN	1	Myosin-Id OS=Homo sapiens GN=MYO1D PE=1 SV=2	1019	3.52282	0.790569	1.90909	1.23457	1.81696	0.77
P51149	RAB7A_HUMAN	1	Ras-related protein Rab-7a OS=Homo sapiens GN=RAB7A PE=1 SV=1	210	1.76984	1.4374	1.55556	1.14379	1.67619	1.2
Q32P28	P3H1_HUMAN	1	Prolyl 3-hydroxylase 1 OS=Homo sapiens GN=LEPRE1 PE=1 SV=2	746	2.44559	0.737864	0.848485	2.87698	1.07143	1.91304
P61604	CH10_HUMAN	1	10 kDa heat shock protein, mitochondrial OS=Homo sapiens GN=HSPE1 PE=1 SV=2	104	1.38778	0.930081	3.69697	0.571895	2.03361	1.62462
Q9P2M7	CING_HUMAN	1	Cingulin OS=Homo sapiens GN=CGN PE=1 SV=2	1212	2.95093	0.632455	1.38272	1.49573	1.6369	1.39333
O14828	SCAM3_HUMAN	1	Secretory carrier-associated membrane protein 3 OS=Homo sapiens GN=SCAMP3 PE=1 SV=3	352	2.16346	1.77404	1.02906	1.24269	1.27679	1.4
Q13616	CUL1_HUMAN	1	Cullin-1 OS=Homo sapiens GN=CUL1 PE=1 SV=2	786	1.25639	1.9325	1.34986	1.07323	1.3619	1.80632
O94906	PRP6_HUMAN	1	Pre-mRNA-processing factor 6 OS=Homo sapiens GN=PRPF6 PE=1 SV=1	953	2.07324	1.66436	1.28844	1.14379	0.992481	1.71368
Q96HS1	PGAM5_HUMAN	1	Phosphoglycerate mutase family member 5 OS=Homo sapiens GN=PGAM5 PE=1 SV=2	293	1.60128	0.847038	2.24848	1.89394	1.26587	1.16
P07948	LYN_HUMAN	1	Tyrosine-protein kinase Lyn OS=Homo sapiens GN=LYN PE=1 SV=3	519	2.35388	1.18585	0.92803	1.15741	1.89881	1.48
P18754	RCC1_HUMAN	0.9999	Regulator of chromosome condensation OS=Homo sapiens GN=RCC1 PE=1 SV=1	427	1.34508	1.40546	0.768939	1.62037	1.9381	1.81867
Q9Y230	RUVB2_HUMAN	1	RuvB-like 2 OS=Homo sapiens GN=RUVBL2 PE=1 SV=3	469	1.00444	0.837073	1.61983	1.75926	1.57143	2.17412
Q92945	FUBP2_HUMAN	1	Far upstream element-binding protein 2 OS=Homo sapiens GN=KHSRP PE=1 SV=3	719	2.22494	1.26491	1.30536	1.30719	1.26587	1.34095
Q9UHX1	PUF60_HUMAN	1	Poly(U)-binding-splicing factor PUF60 OS=Homo sapiens GN=PUF60 PE=1 SV=1	566	1.52593	0.451754	1.80764	1.38889	1.92857	2.42
Q9BTT0	AN32E_HUMAN	1	Acidic leucine-rich nuclear phosphoprotein 32 family member E OS=Homo sapiens GN=ANP32E PE=1 SV=1	272	1.22581	1.24827	2.08264	1.38889	0.997253	1.82769
Q12874	SF3A3_HUMAN	1	Splicing factor 3A subunit 3 OS=Homo sapiens GN=SF3A3 PE=1 SV=1	508	2.28183	0.981396	1.27273	1.15741	1.46667	1.66737
Q02880	TOP2B_HUMAN	0.9965	DNA topoisomerase 2-beta OS=Homo sapiens GN=TOP2B PE=1 SV=3	1647	2.88231	1.58114	0.650505	1.27315	1.17857	1.80632
Q14160	LAP4_HUMAN	1	Protein LAP4 OS=Homo sapiens GN=SCRIB PE=1 SV=3	1651	1.98159	0.744065	1.66162	0.898693	1.70238	2.10222
Q9UNZ2	NSF1C_HUMAN	1	NSFL1 cofactor p47 OS=Homo sapiens GN=NSFL1C PE=1 SV=2	375	1.72938	0.847038	1.62626	0.848765	2.88095	1.34588
O43390	HNRPR_HUMAN	1	Heterogeneous nuclear ribonucleoprotein R OS=Homo sapiens GN=HNRNPR PE=1 SV=1	641	1.83004	2.48464	0.698752	1.38889	1.22222	1.452
Q1KMD3	HNRL2_HUMAN	1	Heterogeneous nuclear ribonucleoprotein U-like protein 2 OS=Homo sapiens GN=HNRNPUL2 PE=1 SV=1	757	1.67245	2.01236	0.518519	1.45833	1.3619	2.255
P31939	PUR9_HUMAN	1	Bifunctional purine biosynthesis protein PURH OS=Homo sapiens GN=ATIC PE=1 SV=3	600	1.96958	0.92233	1.7741	1.92308	0.992481	1.26261
P23526	SAHH_HUMAN	1	Adenosylhomocysteinase OS=Homo sapiens GN=AHCY PE=1 SV=4	438	0.861379	0.995531	2.16364	1.60256	0.951128	2.70286
Q9HDC9	APMAP_HUMAN	1	Adipocyte plasma membrane-associated protein OS=Homo sapiens GN=APMAP PE=1 SV=2	422	1.03194	0.973008	1.73554	1.14379	2.25238	1.69714
P05141	ADT2_HUMAN	1	ADP/ATP translocase 2 OS=Homo sapiens GN=SLC25A5 PE=1 SV=6	302	0.960769	10.5409	1.563	0.408497	0.997253	1.13882
Q14444	CAPR1_HUMAN	1	Caprin-1 OS=Homo sapiens GN=CAPRIN1 PE=1 SV=2	718	1.07606	0.604553	1.27273	1.60256	2.16071	2.54222
Q14126	DSG2_HUMAN	1	Desmoglein-2 OS=Homo sapiens GN=DSG2 PE=1 SV=2	1132	2.56205	0.404477	1.6317	1.27315	2.2	1.49217
Q96AX1	VP33A_HUMAN	1	Vacuolar protein sorting-associated protein 33A OS=Homo sapiens GN=VPS33A PE=1 SV=1	604	2.04686	3.33796	1.10956	0.966184	1.03714	0.924
O75533	SF3B1_HUMAN	0.9992	Splicing factor 3B subunit 1 OS=Homo sapiens GN=SF3B1 PE=1 SV=2	1321	2.3699	0.981396	0.936259	1.54321	1.32589	1.54
O95302	FKBP9_HUMAN	1	FK506-binding protein 9 OS=Homo sapiens GN=FKBP9 PE=1 SV=2	578	2.00508	0.832178	1.09989	1.71569	1.20168	1.80889
P15924	DESP_HUMAN	1	Desmoplakin OS=Homo sapiens GN=DSP PE=1 SV=3	2907	1.46403	1.26491	1.33333	1.38889	2.07653	0.956522
P16401	H15_HUMAN	1	Histone H1.5 OS=Homo sapiens GN=HIST1H1B PE=1 SV=3	229	0.843602	1.01645	0.324421	4.51389	2.90714	1.86353
P42704	LPPRC_HUMAN	1	Leucine-rich PPR motif-containing protein, mitochondrial OS=Homo sapiens GN=LRPPRC PE=1 SV=3	1412	0.918996	1.99361	2.40404	0.771605	1	1.99467
Q12906	ILF3_HUMAN	1	Interleukin enhancer-binding factor 3 OS=Homo sapiens GN=ILF3 PE=1 SV=3	906	1.73853	1.09992	0.933333	1.24269	1.72857	1.76
P62805	H4_HUMAN	1	Histone H4 OS=Homo sapiens GN=HIST1H4A PE=1 SV=2	105	1.37849	1.12938	1.06061	0.785024	2.69388	1.90667
Q9Y2Q3	GSTK1_HUMAN	1	Glutathione S-transferase kappa 1 OS=Homo sapiens GN=GSTK1 PE=1 SV=3	229	0.686264	2.37171	4.73737	0.496032	2.55357	0.672941
Q9UM54	MYO6_HUMAN	1	Myosin-VI OS=Homo sapiens GN=MYO6 PE=1 SV=4	1311	3.52282	1.47573	0.59893	1.32275	1.67619	0.9504
Q86UP2	KTN1_HUMAN	1	Kinectin OS=Homo sapiens GN=KTN1 PE=1 SV=1	1374	1.55553	2.37171	1.61983	0.636574	1.12245	1.51556
P24534	EF1B_HUMAN	1	Elongation factor 1-beta OS=Homo sapiens GN=EEF1B2 PE=1 SV=3	228	1.52593	1.1068	1.5338	1.01852	1.2479	1.91529
P26599	PTBP1_HUMAN	1	Polypyrimidine tract-binding protein 1 OS=Homo sapiens GN=PTBP1 PE=1 SV=1	538	0.920737	0.741158	2.24848	1.62037	1.62381	1.52842
Q13435	SF3B2_HUMAN	1	Splicing factor 3B subunit 2 OS=Homo sapiens GN=SF3B2 PE=1 SV=1	883	1.77742	1.18585	1.14107	1.00309	1.57143	1.61333
Q13765	NACA_HUMAN	1	Nascent polypeptide-associated complex subunit alpha OS=Homo sapiens GN=NACA PE=1 SV=1	218	1.49453	0.582524	1.28844	1.48148	1.92857	1.89895
P27708	PYR1_HUMAN	1	CAD protein OS=Homo sapiens GN=CAD PE=1 SV=3	2253	0.783785	1.30211	1.18788	2.22222	1.51905	1.46667
P55011	S12A2_HUMAN	1	Solute carrier family 12 member 2 OS=Homo sapiens GN=SLC12A2 PE=1 SV=1	1228	1.29986	3.25012	1.62319	1.00309	0.843915	1.012
P30837	AL1B1_HUMAN	1	Aldehyde dehydrogenase X, mitochondrial OS=Homo sapiens GN=ALDH1B1 PE=1 SV=2	524	0.690553	1.01645	2.12121	0.944444	4.71429	0.88
Q7Z406	MYH14_HUMAN	1	Myosin-14 OS=Homo sapiens GN=MYH14 PE=1 SV=1	2020	1.19268	0.527046	1.9798	1.11111	2.79365	1.50857
P04179	SODM_HUMAN	1	Superoxide dismutase [Mn], mitochondrial OS=Homo sapiens GN=SOD2 PE=1 SV=2	225	1.21697	1.58114	2.26263	0.520833	1.38435	1.82769
P09874	PARP1_HUMAN	1	Poly [ADP-ribose] polymerase 1 OS=Homo sapiens GN=PARP1 PE=1 SV=4	1027	0.892143	1.29366	1.61983	1.02339	1.34694	2.22588
O94826	TOM70_HUMAN	1	Mitochondrial import receptor subunit TOM70 OS=Homo sapiens GN=TOMM70A PE=1 SV=1	616	0.739053	1.52258	2.06061	0.954861	1.61765	1.55294
O60841	IF2P_HUMAN	1	Eukaryotic translation initiation factor 5B OS=Homo sapiens GN=EIF5B PE=1 SV=3	1236	1.26647	2.72307	1.02403	1.64931	0.949405	1.00571
P02748	CO9_HUMAN	1	Complement component C9 OS=Homo sapiens GN=C9 PE=1 SV=2	566	0.603912	1.09463	0.933333	8.33333	1.43277	0.754286
Q9NSE4	SYIM_HUMAN	1	Isoleucyl-tRNA synthetase, mitochondrial OS=Homo sapiens GN=IARS2 PE=1 SV=2	1025	0.777765	3.00416	2.14354	0.661376	1.03571	1.60471
P00751	CFAB_HUMAN	1	Complement factor B OS=Homo sapiens GN=CFB PE=1 SV=2	774	0.894509	1.81831	0.964187	2.41228	1.34694	1.07556
P26640	SYVC_HUMAN	1	Valyl-tRNA synthetase OS=Homo sapiens GN=VARS PE=1 SV=4	1280	1.32678	1.64988	1.30536	1.08025	1.15789	1.52842
O95433	AHSA1_HUMAN	1	Activator of 90 kDa heat shock protein ATPase homolog 1 OS=Homo sapiens GN=AHSA1 PE=1 SV=1	343	0.889601	0.527046	2.06061	1.49573	1.83333	2.05333
P12268	IMDH2_HUMAN	1	Inosine-5'-monophosphate dehydrogenase 2 OS=Homo sapiens GN=IMPDH2 PE=1 SV=2	521	1.39311	0.457698	0.787879	3.52564	1.3619	2.255
P01024	CO3_HUMAN	1	Complement C3 OS=Homo sapiens GN=C3 PE=1 SV=2	1684	0.786084	1.4147	0.898396	4.7619	1.57143	0.726957
P10809	CH60_HUMAN	1	60 kDa heat shock protein, mitochondrial OS=Homo sapiens GN=HSPD1 PE=1 SV=2	581	1.0738	0.910352	2.64528	0.868056	1.57143	1.52533
Q9UJZ1	STML2_HUMAN	1	Stomatin-like protein 2 OS=Homo sapiens GN=STOML2 PE=1 SV=1	361	1.24335	1.51239	2.1882	0.730994	1.57143	1.12444
Q9NVJ2	ARL8B_HUMAN	0.9722	ADP-ribosylation factor-like protein 8B OS=Homo sapiens GN=ARL8B PE=1 SV=1	189	2.52202	1.65643	1.22182	0.966184	1.28571	0.838095
P50453	SPB9_HUMAN	1	Serpin B9 OS=Homo sapiens GN=SERPINB9 PE=1 SV=1	381	1.38351	1.86016	1.08712	1.28968	1.43277	1.02667
P24821	TENA_HUMAN	1	Tenascin OS=Homo sapiens GN=TNC PE=1 SV=2	2229	2.04163	0.395284	0.702194	4.41919	1.12245	1.88571
P50213	IDH3A_HUMAN	1	Isocitrate dehydrogenase [NAD] subunit alpha, mitochondrial OS=Homo sapiens GN=IDH3A PE=1 SV=1	371	1.00652	1.83412	1.58127	0.664251	1.94118	1.408
Q9HC35	EMAL4_HUMAN	1	Echinoderm microtubule-associated protein-like 4 OS=Homo sapiens GN=EML4 PE=1 SV=2	994	1.36109	2.56935	1.30536	1.02339	1.1131	1.01895
P55060	XPO2_HUMAN	1	Exportin-2 OS=Homo sapiens GN=CSE1L PE=1 SV=3	984	1.42027	1.09992	1.16274	1.23457	1.04762	2.24889
Q9Y265	RUVB1_HUMAN	1	RuvB-like 1 OS=Homo sapiens GN=RUVBL1 PE=1 SV=1	462	1.44115	0.903507	1.34343	1.55229	1.13492	1.71111
Q93008	USP9X_HUMAN	1	Probable ubiquitin carboxyl-terminal hydrolase FAF-X OS=Homo sapiens GN=USP9X PE=1 SV=2	2579	1.87247	3.663	0.694215	1.02657	0.897959	1.2
P13010	KU86_HUMAN	1	ATP-dependent DNA helicase 2 subunit 2 OS=Homo sapiens GN=XRCC5 PE=1 SV=3	742	1.24099	1.29366	1.22559	1.02339	1.83333	1.41778
P62937	PPIA_HUMAN	1	Peptidyl-prolyl cis-trans isomerase A OS=Homo sapiens GN=PPIA PE=1 SV=2	168	1.05227	0.570966	2.00957	1.75926	1.52232	1.61333
Q13838	UAP56_HUMAN	1	Spliceosome RNA helicase BAT1 OS=Homo sapiens GN=BAT1 PE=1 SV=1	434	1.40112	1.16867	1.09989	1.71569	1.38655	1.21524
Q9HD45	TM9S3_HUMAN	1	Transmembrane 9 superfamily member 3 OS=Homo sapiens GN=TM9SF3 PE=1 SV=2	597	1.12642	11.4632	0.694215	1.19048	0.752976	0.645333
P68371	TBB2C_HUMAN	1	Tubulin beta-2C chain OS=Homo sapiens GN=TUBB2C PE=1 SV=1	451	1.60128	0.92233	1.14219	1.46605	1.14835	1.8
P08238	HS90B_HUMAN	1	Heat shock protein HSP 90-beta OS=Homo sapiens GN=HSP90AB1 PE=1 SV=4	734	1.98559	0.431219	1.27273	1.21528	1.71429	2.24889
P38646	GRP75_HUMAN	1	Stress-70 protein, mitochondrial OS=Homo sapiens GN=HSPA9 PE=1 SV=2	688	1.2136	1.94049	2.09888	0.727513	0.883929	1.60471
Q9NYK5	RM39_HUMAN	1	39S ribosomal protein L39, mitochondrial OS=Homo sapiens GN=MRPL39 PE=1 SV=2	343	1.3664	1.7094	1.51252	1.04167	1.17857	1.17333
Q15942	ZYX_HUMAN	1	Zyxin OS=Homo sapiens GN=ZYX PE=1 SV=1	580	0.960769	1.20468	1.27273	1.0101	2.05495	1.66222
P12532	KCRU_HUMAN	1	Creatine kinase, ubiquitous mitochondrial OS=Homo sapiens GN=CKMT1A PE=1 SV=1	423	0.720577	3.07906	2.19835	1.04167	1.67619	0.596129
Q9BQL6	FERM1_HUMAN	1	Fermitin family homolog 1 OS=Homo sapiens GN=FERMT1 PE=1 SV=1	686	1.29704	0.367706	3.14439	2.38095	1.36759	1.03668
O95292	VAPB_HUMAN	0.9999	Vesicle-associated membrane protein-associated protein B/C OS=Homo sapiens GN=VAPB PE=1 SV=3	247	1.5285	1.11997	1.9552	1.06838	1.19925	1.17333
Q9NS69	TOM22_HUMAN	0.9994	Mitochondrial import receptor subunit TOM22 homolog OS=Homo sapiens GN=TOMM22 PE=1 SV=3	144	0.760609	1.18585	2.54545	0.757576	1.61508	1.76
Q8TE67	ES8L3_HUMAN	0.9996	Epidermal growth factor receptor kinase substrate 8-like protein 3 OS=Homo sapiens GN=EPS8L3 PE=1 SV=2	601	0.864692	0.279024	1.51515	2.43056	4.84524	1.14783
Q9NX63	CHCH3_HUMAN	1	Coiled-coil-helix-coiled-coil-helix domain-containing protein 3, mitochondrial OS=Homo sapiens GN=CHCHD3 PE=1 SV=1	230	1.09802	4.95423	2.2959	0.287356	1.24405	1.1
P20700	LMNB1_HUMAN	1	Lamin-B1 OS=Homo sapiens GN=LMNB1 PE=1 SV=2	594	1.38351	1.05409	0.961616	1.09649	3.28571	0.968
P61978	HNRPK_HUMAN	1	Heterogeneous nuclear ribonucleoprotein K OS=Homo sapiens GN=HNRNPK PE=1 SV=1	469	1.72938	1.01193	1.13131	1.24269	1.47321	1.34095
P49792	RBP2_HUMAN	1	E3 SUMO-protein ligase RanBP2 OS=Homo sapiens GN=RANBP2 PE=1 SV=2	3265	1.8735	1.83079	1.09091	1.47059	1	0.88
Q8NBX0	SCPDH_HUMAN	0.9997	Probable saccharopine dehydrogenase OS=Homo sapiens GN=SCCPDH PE=1 SV=1	435	0.849911	1.45951	2.40404	0.804094	1.89496	1.06526
O14980	XPO1_HUMAN	1	Exportin-1 OS=Homo sapiens GN=XPO1 PE=1 SV=1	1085	1.35219	1.77878	0.979021	1.26263	1.10924	1.46667
P51570	GALK1_HUMAN	1	Galactokinase OS=Homo sapiens GN=GALK1 PE=1 SV=1	397	1.87579	1.58114	1.16667	1.26263	0.936813	1.17333
Q9UKV3	ACINU_HUMAN	1	Apoptotic chromatin condensation inducer in the nucleus OS=Homo sapiens GN=ACIN1 PE=1 SV=1	1358	2.09109	1.01645	0.491228	1.71569	1.45055	1.848
P30084	ECHM_HUMAN	1	Enoyl-CoA hydratase, mitochondrial OS=Homo sapiens GN=ECHS1 PE=1 SV=4	294	0.606801	3.66158	1.65657	0.444444	3.3	0.88
P50454	SERPH_HUMAN	1	Serpin H1 OS=Homo sapiens GN=SERPINH1 PE=1 SV=2	424	2.00888	0.329404	1.19416	1.98413	1.71429	1.76
Q8NBQ5	DHB11_HUMAN	1	Estradiol 17-beta-dehydrogenase 11 OS=Homo sapiens GN=HSD17B11 PE=1 SV=2	304	0.747265	0.395284	2.49832	1.04167	3.37857	1.81867
O00571	DDX3X_HUMAN	1	ATP-dependent RNA helicase DDX3X OS=Homo sapiens GN=DDX3X PE=1 SV=3	671	1.87579	1.49792	0.581818	1.60819	0.995238	1.8019
P52272	HNRPM_HUMAN	1	Heterogeneous nuclear ribonucleoprotein M OS=Homo sapiens GN=HNRNPM PE=1 SV=3	740	1.58527	0.644167	1.09091	1.30719	2.35714	1.36889
P07910	HNRPC_HUMAN	1	Heterogeneous nuclear ribonucleoproteins C1/C2 OS=Homo sapiens GN=HNRNPC PE=1 SV=4	310	1.53723	1.03382	1.06846	1.25	1.67619	1.32
P12956	KU70_HUMAN	1	ATP-dependent DNA helicase 2 subunit 1 OS=Homo sapiens GN=XRCC6 PE=1 SV=2	617	1.25318	1.05409	1.12121	0.972222	2.2449	1.44941
Q9ULC5	ACSL5_HUMAN	1	Long-chain-fatty-acid--CoA ligase 5 OS=Homo sapiens GN=ACSL5 PE=2 SV=1	692	1.15292	1.02774	2.42424	1.11111	2.5989	0.5632
P07437	TBB5_HUMAN	1	Tubulin beta chain OS=Homo sapiens GN=TUBB PE=1 SV=2	450	1.28103	1.03382	0.994775	1.55229	1.96429	1.1616
P41091	IF2G_HUMAN	1	Eukaryotic translation initiation factor 2 subunit 3 OS=Homo sapiens GN=EIF2S3 PE=1 SV=3,Eukaryotic translation initiation factor 2 subunit 3-like protein OS=Homo sapiens PE=1 SV=2	478	1.29495	2.05548	1.25701	1.00309	0.823129	1.628
O14950	MRLC2_HUMAN	1	Myosin regulatory light chain MRLC2 OS=Homo sapiens GN=MYLC2B PE=1 SV=2,Myosin regulatory light chain MRLC3 OS=Homo sapiens GN=MRLC3 PE=1 SV=2	175	1.65951	0.702728	1.01818	1.15741	3.14286	1.04
P62081	RS7_HUMAN	1	40S ribosomal protein S7 OS=Homo sapiens GN=RPS7 PE=1 SV=1	197	1.26647	2.23219	1.16274	1.04167	0.982143	1.32
Q8N163	K1967_HUMAN	1	Protein KIAA1967 OS=Homo sapiens GN=KIAA1967 PE=1 SV=2	935	0.960769	0.93697	1.27273	1.30719	2.2449	1.32
P06733	ENOA_HUMAN	1	Alpha-enolase OS=Homo sapiens GN=ENO1 PE=1 SV=2	440	1.77742	1.11997	0.636364	1.50463	1.06071	2.17067
P12004	PCNA_HUMAN	1	Proliferating cell nuclear antigen OS=Homo sapiens GN=PCNA PE=1 SV=1	265	0.925185	0.150585	1.77075	2.46914	2.16071	3.33143
P60983	GMFB_HUMAN	1	Glia maturation factor beta OS=Homo sapiens GN=GMFB PE=1 SV=2	144	1.35381	0.790569	2.30976	1.47569	1.14286	1.04762
Q15459	SF3A1_HUMAN	1	Splicing factor 3 subunit 1 OS=Homo sapiens GN=SF3A1 PE=1 SV=1	803	1.21944	0.790569	1.42545	1.22549	1.96429	1.32
P36873	PP1G_HUMAN	0.9995	Serine/threonine-protein phosphatase PP1-gamma catalytic subunit OS=Homo sapiens GN=PPP1CC PE=1 SV=1	328	1.10858	0.995531	1.51252	1.31173	1.27679	1.50857
Q15029	U5S1_HUMAN	1	116 kDa U5 small nuclear ribonucleoprotein component OS=Homo sapiens GN=EFTUD2 PE=1 SV=1	985	1.19135	1.25173	1.09091	1.5625	0.992481	1.66737
P04004	VTNC_HUMAN	1	Vitronectin OS=Homo sapiens GN=VTN PE=1 SV=1	484	1.55553	0.81783	0.777778	6.73077	0.785714	0.788966
P49959	MRE11_HUMAN	1	Double-strand break repair protein MRE11A OS=Homo sapiens GN=MRE11A PE=1 SV=3	717	1.5285	0.790569	1.19416	1.47059	1.65873	1.15789
P99999	CYC_HUMAN	1	Cytochrome c OS=Homo sapiens GN=CYCS PE=1 SV=2	107	0.508642	12.8467	2.23285	0.422705	0.611111	1.056
P10619	PPGB_HUMAN	1	Lysosomal protective protein OS=Homo sapiens GN=CTSA PE=1 SV=2	486	2.11369	0.752923	1.08255	0.859788	1.7398	1.54
Q6XQN6	PNCB_HUMAN	1	Nicotinate phosphoribosyltransferase OS=Homo sapiens GN=NAPRT1 PE=1 SV=2	545	1.77742	0.612053	1.21616	1.28968	1.44048	1.60696
O75223	GGCT_HUMAN	1	Gamma-glutamylcyclotransferase OS=Homo sapiens GN=GGCT PE=1 SV=1	191	0.800641	0.663058	2.81061	1.81624	1.57143	0.916667
Q13363	CTBP1_HUMAN	1	C-terminal-binding protein 1 OS=Homo sapiens GN=CTBP1 PE=1 SV=2	446	1.83799	2.14583	0.763636	0.854701	1.15789	1.29905
P12236	ADT3_HUMAN	1	ADP/ATP translocase 3 OS=Homo sapiens GN=SLC25A6 PE=1 SV=4	302	1.08609	3.35992	1.05212	0.823045	1	1.21524
Q99873	ANM1_HUMAN	1	Protein arginine N-methyltransferase 1 OS=Homo sapiens GN=PRMT1 PE=1 SV=2	366	1.37253	0.843273	0.878788	2.25694	0.995238	1.68
P25685	DNJB1_HUMAN	1	DnaJ homolog subfamily B member 1 OS=Homo sapiens GN=DNAJB1 PE=1 SV=4	345	1.10858	2.41821	1.12121	0.925926	1.29412	1.06333
O15269	SPTC1_HUMAN	1	Serine palmitoyltransferase 1 OS=Homo sapiens GN=SPTLC1 PE=1 SV=1	479	2.1238	1.03118	0.989899	1.31173	1.47321	0.913846
Q8NC51	PAIRB_HUMAN	1	Plasminogen activator inhibitor 1 RNA-binding protein OS=Homo sapiens GN=SERBP1 PE=1 SV=2	414	1.13869	1.11997	0.848485	1.68129	1.32589	1.584
Q6NVY1	HIBCH_HUMAN	1	3-hydroxyisobutyryl-CoA hydrolase, mitochondrial OS=Homo sapiens GN=HIBCH PE=1 SV=2	391	0.873426	2.52982	2.33333	0.607639	1.46429	0.831111
P08729	K2C7_HUMAN	1	Keratin, type II cytoskeletal 7 OS=Homo sapiens GN=KRT7 PE=1 SV=3	475	0.936134	0.279024	0.159091	10.3175	8.08163	1.1
P62917	RL8_HUMAN	1	60S ribosomal protein L8 OS=Homo sapiens GN=RPL8 PE=1 SV=2	261	1.65951	4.26907	0.77135	0.992063	0.698413	0.994783
P13693	TCTP_HUMAN	1	Translationally-controlled tumor protein OS=Homo sapiens GN=TPT1 PE=1 SV=1	175	2.14325	1.19783	1.38272	1.11111	0.703008	1.35667
P62857	RS28_HUMAN	1	40S ribosomal protein S28 OS=Homo sapiens GN=RPS28 PE=1 SV=1	70	1.24099	1.50585	1.07475	1.38889	1.27211	1.056
P49321	NASP_HUMAN	1	Nuclear autoantigenic sperm protein OS=Homo sapiens GN=NASP PE=1 SV=2	798	1.11449	0.46504	1.1596	1.4881	2	2.05333
P62263	RS14_HUMAN	1	40S ribosomal protein S14 OS=Homo sapiens GN=RPS14 PE=1 SV=3	153	1.72938	1.83079	0.711632	1.19949	0.956522	1.41778
Q03519	TAP2_HUMAN	0.9981	Antigen peptide transporter 2 OS=Homo sapiens GN=TAP2 PE=1 SV=1	695	0.931655	1.31761	1.92837	1.2963	2.21429	0.537778
P51114	FXR1_HUMAN	0.9997	Fragile X mental retardation syndrome-related protein 1 OS=Homo sapiens GN=FXR1 PE=1 SV=3	629	1.46204	1.66019	1.09091	0.883838	0.864286	1.80632
P45880	VDAC2_HUMAN	1	Voltage-dependent anion-selective channel protein 2 OS=Homo sapiens GN=VDAC2 PE=1 SV=2	298	1.21697	4.84882	1.49495	0.622605	0.712054	0.926316
Q8NBJ7	SUMF2_HUMAN	0.999	Sulfatase-modifying factor 2 OS=Homo sapiens GN=SUMF2 PE=1 SV=1	305	1.70803	1.24232	1.38843	1.02657	1.1131	1.07556
Q96AQ6	PBIP1_HUMAN	1	Pre-B-cell leukemia transcription factor-interacting protein 1 OS=Homo sapiens GN=PBXIP1 PE=1 SV=1	741	3.47355	4.74341	0.438871	0.347222	0.642857	2.22588
Q9NUQ9	FA49B_HUMAN	1	Protein FAM49B OS=Homo sapiens GN=FAM49B PE=1 SV=1	329	1.34508	1.09992	1.41414	1.04167	1.17857	1.38286
P21796	VDAC1_HUMAN	1	Voltage-dependent anion-selective channel protein 1 OS=Homo sapiens GN=VDAC1 PE=1 SV=2	287	1.05685	2.74619	1.41414	0.555556	1.27211	1.22222
P14923	PLAK_HUMAN	1	Junction plakoglobin OS=Homo sapiens GN=JUP PE=1 SV=3	755	1.4129	0.404477	0.977043	1.49573	3.49206	1.21524
Q9BSJ8	ESYT1_HUMAN	1	Extended synaptotagmin-1 OS=Homo sapiens GN=FAM62A PE=1 SV=1	1118	1.44115	1.77878	0.789969	1.68129	1.22222	0.847407
Q9NZB2	F120A_HUMAN	1	Constitutive coactivator of PPAR-gamma-like protein 1 OS=Homo sapiens GN=FAM120A PE=1 SV=2	1132	1.31014	2.13454	0.961616	1.15741	1.27679	0.88
P61981	1433G_HUMAN	1	14-3-3 protein gamma OS=Homo sapiens GN=YWHAG PE=1 SV=2	251	1.00881	1.05409	1.99394	1.08025	1.15546	1.32
Q8NBJ5	GT251_HUMAN	1	Glycosyltransferase 25 family member 1 OS=Homo sapiens GN=GLT25D1 PE=1 SV=1	630	1.09802	0.490698	1.51252	2.35043	1.02747	1.76
Q8WXF1	PSPC1_HUMAN	1	Paraspeckle component 1 OS=Homo sapiens GN=PSPC1 PE=1 SV=1	530	2.20412	0.654264	1.80764	1.04167	1.25714	1
P55010	IF5_HUMAN	1	Eukaryotic translation initiation factor 5 OS=Homo sapiens GN=EIF5 PE=1 SV=2	437	0.918996	1.05409	1.85124	0.980392	1.36466	1.41778
O15400	STX7_HUMAN	1	Syntaxin-7 OS=Homo sapiens GN=STX7 PE=1 SV=4	265	2.26063	0.87841	1.27273	0.905797	1.62381	0.913846
P11940	PABP1_HUMAN	1	Polyadenylate-binding protein 1 OS=Homo sapiens GN=PABPC1 PE=1 SV=2	644	1.76984	0.81783	1.19958	1.38889	1.17857	1.18609
P0C0L4	CO4A_HUMAN	1	Complement C4-A OS=Homo sapiens GN=C4A PE=1 SV=1,Complement C4-B OS=Homo sapiens GN=C4B PE=1 SV=1	1766	0.649932	1.07517	0.806061	2.92398	2.07983	0.983529
Q9BRK5	CAB45_HUMAN	0.9999	45 kDa calcium-binding protein OS=Homo sapiens GN=SDF4 PE=1 SV=1	367	1.4129	0.336412	1.48485	3.85802	1.68367	0.733333
Q9H4A4	AMPB_HUMAN	1	Aminopeptidase B OS=Homo sapiens GN=RNPEP PE=1 SV=2	659	1.16963	1.03592	1.6584	1.38889	0.951128	1.26261
O00303	EIF3F_HUMAN	1	Eukaryotic translation initiation factor 3 subunit F OS=Homo sapiens GN=EIF3F PE=1 SV=1	362	1.41587	1.52032	1.19416	1.02339	1.34034	0.9504
P38919	IF4A3_HUMAN	1	Eukaryotic initiation factor 4A-III OS=Homo sapiens GN=EIF4A3 PE=1 SV=4	417	1.09802	0.51387	1.59091	1.5873	1.78095	1.32
Q9H3N1	TXND1_HUMAN	1	Thioredoxin domain-containing protein 1 OS=Homo sapiens GN=TXNDC1 PE=1 SV=1	284	1.10311	1.91401	1.40326	1.14379	1.44048	0.684444
P62136	PP1A_HUMAN	0.9999	Serine/threonine-protein phosphatase PP1-alpha catalytic subunit OS=Homo sapiens GN=PPP1CA PE=1 SV=1	335	1.42027	1.84466	0.877743	1.13636	1.34034	0.947692
Q13630	FCL_HUMAN	1	GDP-L-fucose synthetase OS=Homo sapiens GN=TSTA3 PE=1 SV=1	326	2.498	0.959976	0.689394	1.38889	0.654762	2.2
P40926	MDHM_HUMAN	1	Malate dehydrogenase, mitochondrial OS=Homo sapiens GN=MDH2 PE=1 SV=3	343	0.600481	3.23102	3.60606	0.462963	0.864286	1.17333
Q3ZCQ8	TIM50_HUMAN	1	Mitochondrial import inner membrane translocase subunit TIM50 OS=Homo sapiens GN=TIMM50 PE=1 SV=2	358	0.854017	5.60585	0.984242	0.961538	0.818452	0.88
P50914	RL14_HUMAN	1	60S ribosomal protein L14 OS=Homo sapiens GN=RPL14 PE=1 SV=4	218	0.926456	2.19602	0.969697	1.22549	1.03571	1.29684
P46379	BAT3_HUMAN	1	Large proline-rich protein BAT3 OS=Homo sapiens GN=BAT3 PE=1 SV=2	1147	1.41587	0.813157	1.44949	1.02339	1.30952	1.44
Q99714	HCD2_HUMAN	1	3-hydroxyacyl-CoA dehydrogenase type-2 OS=Homo sapiens GN=HSD17B10 PE=1 SV=3	265	1.15292	1.77087	1.90909	0.529101	1.38435	1.12444
P02730	B3AT_HUMAN	1	Band 3 anion transport protein OS=Homo sapiens GN=SLC4A1 PE=1 SV=3	923	0.611398	2.84605	0.480808	2.5463	1.20168	1.24667
P48637	GSHB_HUMAN	1	Glutathione synthetase OS=Homo sapiens GN=GSS PE=1 SV=1	480	1.41587	1.1221	2.5008	0.653595	1.19565	1.01895
Q9BZZ5	API5_HUMAN	1	Apoptosis inhibitor 5 OS=Homo sapiens GN=API5 PE=1 SV=2	517	0.840673	0.51387	1.5202	1.47569	2.2449	1.44941
P01011	AACT_HUMAN	1	Alpha-1-antichymotrypsin OS=Homo sapiens GN=SERPINA3 PE=1 SV=2	429	0.704564	1.45465	1.07177	2.70468	1.70238	0.623333
P00338	LDHA_HUMAN	1	L-lactate dehydrogenase A chain OS=Homo sapiens GN=LDHA PE=1 SV=2	337	0.836799	0.962432	1.31129	1.75439	1.3619	1.24667
P63104	1433Z_HUMAN	1	14-3-3 protein zeta/delta OS=Homo sapiens GN=YWHAZ PE=1 SV=1	249	1.98559	0.445962	1.27273	1.15741	1.57143	1.53043
P29692	EF1D_HUMAN	1	Elongation factor 1-delta OS=Homo sapiens GN=EEF1D PE=1 SV=5	285	1.20096	0.837073	1.40326	0.980392	1.27679	1.76
O75436	VP26A_HUMAN	1	Vacuolar protein sorting-associated protein 26A OS=Homo sapiens GN=VPS26A PE=1 SV=2	332	2.09109	1.32816	1.08255	0.833333	1.19925	1.02667
Q9NTK5	OLA1_HUMAN	1	Obg-like ATPase 1 OS=Homo sapiens GN=OLA1 PE=1 SV=2	401	2.37664	0.425691	1.73554	1.47569	1	1.17333
P05023	AT1A1_HUMAN	1	Sodium/potassium-transporting ATPase subunit alpha-1 OS=Homo sapiens GN=ATP1A1 PE=1 SV=1	1036	1.32678	1.27707	1.16274	0.925926	1.34034	1.24
P08559	ODPA_HUMAN	1	Pyruvate dehydrogenase E1 component subunit alpha, somatic form, mitochondrial OS=Homo sapiens GN=PDHA1 PE=1 SV=3	395	1.60128	5.95967	1.59715	0.226098	0.606122	1.44571
O75934	SPF27_HUMAN	1	Pre-mRNA-splicing factor SPF27 OS=Homo sapiens GN=BCAS2 PE=1 SV=1	228	2.24179	0.851382	1.40326	1.06209	1.19728	0.88
Q96QR8	PURB_HUMAN	1	Transcriptional activator protein Pur-beta OS=Homo sapiens GN=PURB PE=1 SV=3	316	1.92308	0.793651	1.93939	0.694444	1.39683	1.03304
P15880	RS2_HUMAN	1	40S ribosomal protein S2 OS=Homo sapiens GN=RPS2 PE=1 SV=2	297	1.35381	3.16228	0.673797	1.25	0.755495	1.08
Q96DC8	ECHD3_HUMAN	1	Enoyl-CoA hydratase domain-containing protein 3, mitochondrial OS=Homo sapiens GN=ECHDC3 PE=2 SV=1	307	0.840673	12.0166	1.78628	0.252525	0.733333	0.88
Q12905	ILF2_HUMAN	1	Interleukin enhancer-binding factor 2 OS=Homo sapiens GN=ILF2 PE=1 SV=2	395	1.04811	0.570966	1.39152	1.15741	1.78095	1.70824
Q9P2R7	SUCB1_HUMAN	1	Succinyl-CoA ligase [ADP-forming] subunit beta, mitochondrial OS=Homo sapiens GN=SUCLA2 PE=1 SV=3	469	1.44115	2.89875	2.00957	0.411523	0.869898	0.972632
Q15020	SART3_HUMAN	1	Squamous cell carcinoma antigen recognized by T-cells 3 OS=Homo sapiens GN=SART3 PE=1 SV=1	976	1.29334	1.4147	1.03704	0.777778	1.43277	1.364
P09496	CLCA_HUMAN	1	Clathrin light chain A OS=Homo sapiens GN=CLTA PE=1 SV=1	252	1.81479	0.895978	1.66162	0.625	1.53008	1.11158
Q13557	KCC2D_HUMAN	1	Calcium/calmodulin-dependent protein kinase type II delta chain OS=Homo sapiens GN=CAMK2D PE=1 SV=3	506	2.95621	1.15545	0.848485	1.04167	1.23469	0.77
P26641	EF1G_HUMAN	1	Elongation factor 1-gamma OS=Homo sapiens GN=EEF1G PE=1 SV=3	443	1.14377	1.09463	1.66008	0.925926	0.825	1.80632
Q9UHR4	BI2L1_HUMAN	1	Brain-specific angiogenesis inhibitor 1-associated protein 2-like protein 1 OS=Homo sapiens GN=BAIAP2L1 PE=1 SV=2	518	1.28103	1.52032	1.16274	1.31579	1.78095	0.539355
P39023	RL3_HUMAN	1	60S ribosomal protein L3 OS=Homo sapiens GN=RPL3 PE=1 SV=2	409	1.48482	3.55756	0.698752	1.0582	0.640212	1.12
P61221	ABCE1_HUMAN	1	ATP-binding cassette sub-family E member 1 OS=Homo sapiens GN=ABCE1 PE=1 SV=1	607	1.55553	1.3749	0.936259	1.82292	0.556548	1.37739
P35900	K1C20_HUMAN	1	Keratin, type I cytoskeletal 20 OS=Homo sapiens GN=KRT20 PE=1 SV=1	430	1.28103	0.133349	1.2043	6.59722	4.125	0.498667
P61289	PSME3_HUMAN	1	Proteasome activator complex subunit 3 OS=Homo sapiens GN=PSME3 PE=1 SV=1	258	1.86816	0.395284	1.44557	1.73611	1.25714	1.1968
Q7Z3B4	NUP54_HUMAN	1	Nucleoporin p54 OS=Homo sapiens GN=NUP54 PE=1 SV=2	514	1.69547	0.641002	1.80303	1.09127	1.34694	0.968
O00170	AIP_HUMAN	1	AH receptor-interacting protein OS=Homo sapiens GN=AIP PE=1 SV=1	335	1.97368	0.711549	1.21212	1.08025	1.25714	1.20421
P05198	IF2A_HUMAN	1	Eukaryotic translation initiation factor 2 subunit 1 OS=Homo sapiens GN=EIF2S1 PE=1 SV=3	319	1.09802	1.08703	1.49333	1.12847	1.1	1.25714
P02675	FIBB_HUMAN	1	Fibrinogen beta chain OS=Homo sapiens GN=FGB PE=1 SV=2	498	0.805806	0.973008	0.659933	3.125	1.9381	0.88
P62829	RL23_HUMAN	1	60S ribosomal protein L23 OS=Homo sapiens GN=RPL23 PE=1 SV=1	142	1.37849	2.10818	0.848485	1.16959	0.883929	1.08
O15260	SURF4_HUMAN	1	Surfeit locus protein 4 OS=Homo sapiens GN=SURF4 PE=1 SV=3	273	1.44115	6.00832	0.533333	0.833333	0.565714	1.26261
P52597	HNRPF_HUMAN	1	Heterogeneous nuclear ribonucleoprotein F OS=Homo sapiens GN=HNRNPF PE=1 SV=3	421	1.50978	0.790569	1.14107	1.2963	1.51905	1.0208
Q00796	DHSO_HUMAN	1	Sorbitol dehydrogenase OS=Homo sapiens GN=SORD PE=1 SV=3	362	1.71927	0.843273	2.16835	1.04167	0.813776	1.01895
Q9HB71	CYBP_HUMAN	1	Calcyclin-binding protein OS=Homo sapiens GN=CACYBP PE=1 SV=2	231	0.782849	0.263523	1.92837	1.73611	1.57143	2.49333
O43837	IDH3B_HUMAN	1	Isocitrate dehydrogenase [NAD] subunit beta, mitochondrial OS=Homo sapiens GN=IDH3B PE=1 SV=2	390	0.75489	1.28833	2.1882	0.505051	1.89496	1.32
Q14624	ITIH4_HUMAN	1	Inter-alpha-trypsin inhibitor heavy chain H4 OS=Homo sapiens GN=ITIH4 PE=1 SV=3	942	0.657368	1.02774	0.989899	4.26587	1.57143	0.5984
Q15149	PLEC1_HUMAN	1	Plectin-1 OS=Homo sapiens GN=PLEC1 PE=1 SV=3	4743	1.35381	0.81783	0.961616	1.31173	1.81319	1.056
Q9ULA0	DNPEP_HUMAN	0.9999	Aspartyl aminopeptidase OS=Homo sapiens GN=DNPEP PE=1 SV=1	481	1.65951	0.948683	1.65657	1.0101	0.812808	1.24235
Q9P258	RCC2_HUMAN	0.9999	Protein RCC2 OS=Homo sapiens GN=RCC2 PE=1 SV=2	529	1.15292	0.327132	0.820202	1.77469	1.83333	2.64
O43615	TIM44_HUMAN	1	Mitochondrial import inner membrane translocase subunit TIM44 OS=Homo sapiens GN=TIMM44 PE=1 SV=2	458	1.517	0.790569	1.89899	0.877193	1.375	0.96381
Q99439	CNN2_HUMAN	0.9976	Calponin-2 OS=Homo sapiens GN=CNN2 PE=1 SV=4	313	1.58244	0.648672	1.563	1.15741	1.07519	1.32
P02790	HEMO_HUMAN	1	Hemopexin OS=Homo sapiens GN=HPX PE=1 SV=2	468	0.7021	1.21221	0.975758	3.10458	1.08791	0.928889
P11177	ODPB_HUMAN	1	Pyruvate dehydrogenase E1 component subunit beta, mitochondrial OS=Homo sapiens GN=PDHB PE=1 SV=3	364	1.60128	6.42996	1.31515	0.198413	0.65102	1.48923
P04114	APOB_HUMAN	1	Apolipoprotein B-100 OS=Homo sapiens GN=APOB PE=1 SV=1	4621	0.682652	1.05409	0.712727	5.30303	1.43277	0.667586
Q14103	HNRPD_HUMAN	1	Heterogeneous nuclear ribonucleoprotein D0 OS=Homo sapiens GN=HNRNPD PE=1 SV=1	360	2.18842	1.50208	0.874197	0.727513	1.09127	1.13667
Q9H1E5	TXD13_HUMAN	1	Thioredoxin domain-containing protein 13 OS=Homo sapiens GN=TXNDC13 PE=1 SV=1	354	1.18495	3.63662	0.907001	0.720165	0.906593	1.00571
P50416	CPT1A_HUMAN	1	Carnitine O-palmitoyltransferase 1, liver isoform OS=Homo sapiens GN=CPT1A PE=1 SV=2	783	0.849911	2.45076	1.56121	0.555556	1.48413	0.956522
P07900	HS90A_HUMAN	1	Heat shock protein HSP 90-alpha OS=Homo sapiens GN=HSP90AA1 PE=1 SV=5	742	0.960769	0.714062	1.49333	1.2037	1.40306	1.48
Q9NR28	DBLOH_HUMAN	1	Diablo homolog, mitochondrial OS=Homo sapiens GN=DIABLO PE=1 SV=1	242	1.15292	0.767981	3.07576	0.540123	1.96429	0.88
P60174	TPIS_HUMAN	0.9999	Triosephosphate isomerase OS=Homo sapiens GN=TPI1 PE=1 SV=2	253	0.730184	2.1311	0.937799	0.788288	0.752976	2.93333
P09525	ANXA4_HUMAN	1	Annexin A4 OS=Homo sapiens GN=ANXA4 PE=1 SV=4	323	1.0294	0.85645	1.62319	1.00309	2.18878	0.806667
P50851	LRBA_HUMAN	1	Lipopolysaccharide-responsive and beige-like anchor protein OS=Homo sapiens GN=LRBA PE=1 SV=3	2899	2.52202	1.58114	0.979021	0.823045	0.892857	0.88
P26373	RL13_HUMAN	1	60S ribosomal protein L13 OS=Homo sapiens GN=RPL13 PE=1 SV=4	214	0.960769	1.78737	0.876768	1.25	1.04762	1.27111
P23588	IF4B_HUMAN	0.9994	Eukaryotic translation initiation factor 4B OS=Homo sapiens GN=EIF4B PE=1 SV=2	619	1.39748	0.995531	0.974186	1.19949	1.06303	1.44
Q9C0E8	LNP_HUMAN	0.9999	Protein lunapark OS=Homo sapiens GN=LNP PE=1 SV=2	434	1.08609	0.766612	1.30808	1.12434	2.30804	0.88
P11279	LAMP1_HUMAN	1	Lysosome-associated membrane glycoprotein 1 OS=Homo sapiens GN=LAMP1 PE=1 SV=3	423	2.3699	0.604553	1.50413	1.0101	0.997253	1.13882
P00747	PLMN_HUMAN	1	Plasminogen OS=Homo sapiens GN=PLG PE=1 SV=2	821	0.67819	1.23741	0.669856	4.48718	1.27211	0.77
O00515	LAD1_HUMAN	1	Ladinin-1 OS=Homo sapiens GN=LAD1 PE=1 SV=2	524	0.640513	0.632455	1.08255	2.77778	1.70238	1.18462
P05062	ALDOB_HUMAN	1	Fructose-bisphosphate aldolase B OS=Homo sapiens GN=ALDOB PE=1 SV=2	369	0.20016	11.9715	1.96212	1.38889	0.57619	0.651852
Q5HYK3	COQ5_HUMAN	1	Ubiquinone biosynthesis methyltransferase COQ5, mitochondrial OS=Homo sapiens GN=COQ5 PE=1 SV=2	332	0.660529	2.85821	1.95152	0.42735	1.57143	0.99
Q9H7Z7	PGES2_HUMAN	1	Prostaglandin E synthase 2 OS=Homo sapiens GN=PTGES2 PE=1 SV=1	382	1.26417	0.726469	2.09888	0.543478	1.32331	1.76
P46782	RS5_HUMAN	1	40S ribosomal protein S5 OS=Homo sapiens GN=RPS5 PE=1 SV=4	207	1.26417	1.1221	1.05329	1.08025	1.41429	1.06526
P53597	SUCA_HUMAN	0.9994	Succinyl-CoA ligase [GDP-forming] subunit alpha, mitochondrial OS=Homo sapiens GN=SUCLG1 PE=1 SV=4	351	0.786084	4.74341	1.69697	0.462963	0.760369	1.08706
Q02338	BDH_HUMAN	1	D-beta-hydroxybutyrate dehydrogenase, mitochondrial OS=Homo sapiens GN=BDH1 PE=1 SV=3	348	0.436713	3.63662	2.9697	0.383142	1.6369	0.812308
Q9NSD9	SYFB_HUMAN	1	Phenylalanyl-tRNA synthetase beta chain OS=Homo sapiens GN=FARSB PE=1 SV=2	597	1.04083	1.86862	1.69697	1.12847	0.701531	0.918261
Q16555	DPYL2_HUMAN	1	Dihydropyrimidinase-related protein 2 OS=Homo sapiens GN=DPYSL2 PE=1 SV=1	580	1.24099	0.93697	1.20202	1.14734	1.06071	1.408
Q96IX5	USMG5_HUMAN	1	Up-regulated during skeletal muscle growth protein 5 OS=Homo sapiens GN=USMG5 PE=1 SV=1	59	0.960769	5.8728	1.25101	0.462963	0.662946	1.1
Q9NUB1	ACS2L_HUMAN	1	Acetyl-coenzyme A synthetase 2-like, mitochondrial OS=Homo sapiens GN=ACSS1 PE=2 SV=2	698	0.960769	5.83045	1.5697	0.358423	0.812808	0.928889
P06748	NPM_HUMAN	1	Nucleophosmin OS=Homo sapiens GN=NPM1 PE=1 SV=2	298	0.760609	0.395284	1.62319	1.68651	1.51531	1.90667
Q07157	ZO1_HUMAN	1	Tight junction protein ZO-1 OS=Homo sapiens GN=TJP1 PE=1 SV=3	1770	1.86816	1.11265	0.69697	1.64141	0.935374	1.06333
Q16531	DDB1_HUMAN	1	DNA damage-binding protein 1 OS=Homo sapiens GN=DDB1 PE=1 SV=1	1155	1.07163	1.58114	1.0303	1.0582	0.860544	1.46667
Q14974	IMB1_HUMAN	1	Importin subunit beta-1 OS=Homo sapiens GN=KPNB1 PE=1 SV=2	887	1.07606	1.44938	0.933333	1.24269	0.960317	1.33913
Q96AE4	FUBP1_HUMAN	1	Far upstream element-binding protein 1 OS=Homo sapiens GN=FUBP1 PE=1 SV=3	653	1.09178	0.722806	1.08255	0.757576	1.69231	2.12235
Q9Y305	ACOT9_HUMAN	1	Acyl-coenzyme A thioesterase 9 OS=Homo sapiens GN=ACOT9 PE=1 SV=1	412	1.44115	2.19984	1.12	0.509259	0.964286	1.32
P30048	PRDX3_HUMAN	1	Thioredoxin-dependent peroxide reductase, mitochondrial OS=Homo sapiens GN=PRDX3 PE=1 SV=3	260	0.742412	3.16228	1.65455	0.403226	1.57143	0.935
Q14980	NUMA1_HUMAN	1	Nuclear mitotic apparatus protein 1 OS=Homo sapiens GN=NUMA1 PE=1 SV=2	2142	1.26647	1.9576	0.61708	0.90812	1.44737	1.144
P63241	IF5A1_HUMAN	1	Eukaryotic translation initiation factor 5A-1 OS=Homo sapiens GN=EIF5A PE=1 SV=2	156	1.00444	0.9388	1.93266	1.31944	0.673469	1.41565
P62266	RS23_HUMAN	1	40S ribosomal protein S23 OS=Homo sapiens GN=RPS23 PE=1 SV=3	145	1.40533	2.22222	0.636364	1.45503	0.698413	1.13143
P31153	METK2_HUMAN	1	S-adenosylmethionine synthetase isoform type-2 OS=Homo sapiens GN=MAT2A PE=1 SV=1	400	0.883907	0.737864	1.25701	1.15741	0.970588	2.475
P53999	TCP4_HUMAN	1	Activated RNA polymerase II transcriptional coactivator p15 OS=Homo sapiens GN=SUB1 PE=1 SV=3	129	2.06565	1.77878	0.377104	0.515873	2.9011	1.08706
Q13347	EIF3I_HUMAN	1	Eukaryotic translation initiation factor 3 subunit I OS=Homo sapiens GN=EIF3I PE=1 SV=1	330	1.58527	1.64988	1.14107	0.925926	0.888199	0.916667
P49207	RL34_HUMAN	1	60S ribosomal protein L34 OS=Homo sapiens GN=RPL34 PE=1 SV=3	119	1.26821	2.02034	0.648841	1.19048	0.942857	1.20421
O75822	EIF3J_HUMAN	1	Eukaryotic translation initiation factor 3 subunit J OS=Homo sapiens GN=EIF3J PE=1 SV=2	262	0.9992	1.11997	1.27273	0.980392	1.07519	1.496
Q02543	RL18A_HUMAN	0.9993	60S ribosomal protein L18a OS=Homo sapiens GN=RPL18A PE=1 SV=2	179	1.30665	1.74757	0.848485	1.32275	0.785714	1.10957
P43490	NAMPT_HUMAN	1	Nicotinamide phosphoribosyltransferase OS=Homo sapiens GN=NAMPT PE=1 SV=1	498	0.922338	0.816071	1.93939	0.925926	1.17857	1.38769
O94874	K0776_HUMAN	0.9999	UPF0555 protein KIAA0776 OS=Homo sapiens GN=KIAA0776 PE=1 SV=2	804	1.78429	2.33733	0.848485	0.810185	0.990683	0.7744
P07814	SYEP_HUMAN	1	Bifunctional aminoacyl-tRNA synthetase OS=Homo sapiens GN=EPRS PE=1 SV=3	1531	1.04083	2.03289	1.19416	1.04167	0.785714	1.06333
P60900	PSA6_HUMAN	0.9998	Proteasome subunit alpha type-6 OS=Homo sapiens GN=PSMA6 PE=1 SV=1	250	1.32106	2.19602	1.18182	0.833333	0.903571	0.848571
P61769	B2MG_HUMAN	0.9999	Beta-2-microglobulin OS=Homo sapiens GN=B2M PE=1 SV=1	121	1.53723	0.361403	2.44563	1.66667	1.81319	0.533333
P08574	CY1_HUMAN	1	Cytochrome c1, heme protein, mitochondrial OS=Homo sapiens GN=CYC1 PE=2 SV=2	330	1.15292	2.28387	2.14617	0.37037	0.704433	1.485
P78344	IF4G2_HUMAN	1	Eukaryotic translation initiation factor 4 gamma 2 OS=Homo sapiens GN=EIF4G2 PE=1 SV=1	919	1.29495	0.959976	0.82197	1.31579	1.14835	1.408
O14841	OPLA_HUMAN	0.9996	5-oxoprolinase OS=Homo sapiens GN=OPLAH PE=2 SV=3	1305	1.28103	1.52467	1.46556	0.868056	0.589286	1.48211
P52594	AGFG1_HUMAN	1	Arf-GAP domain and FG repeats-containing protein 1 OS=Homo sapiens GN=AGFG1 PE=1 SV=2	570	1.76984	0.81783	0.965517	0.666667	1.85204	1.25714
P30566	PUR8_HUMAN	1	Adenylosuccinate lyase OS=Homo sapiens GN=ADSL PE=1 SV=2	491	1.31014	0.895978	1.40326	1.22549	1.06303	1.00571
Q9UIJ7	KAD3_HUMAN	1	GTP:AMP phosphotransferase mitochondrial OS=Homo sapiens GN=AK3 PE=1 SV=4	230	0.75489	2.90929	4.78237	0.365497	0.718367	0.776471
P56537	IF6_HUMAN	1	Eukaryotic translation initiation factor 6 OS=Homo sapiens GN=EIF6 PE=1 SV=1	249	0.480384	0.28748	1.76485	1.66667	2.82857	1.86353
P62424	RL7A_HUMAN	1	60S ribosomal protein L7a OS=Homo sapiens GN=RPL7A PE=1 SV=2	270	1.03194	1.58114	1.02403	1.09649	1.05901	1.1
P02545	LMNA_HUMAN	1	Lamin-A/C OS=Homo sapiens GN=LMNA PE=1 SV=1	673	1.44115	1.23741	0.591368	0.90812	2.25893	0.983529
Q9UQ80	PA2G4_HUMAN	1	Proliferation-associated protein 2G4 OS=Homo sapiens GN=PA2G4 PE=1 SV=3	399	0.960769	0.851382	0.933333	1.55229	1.29412	1.38286
P63220	RS21_HUMAN	1	40S ribosomal protein S21 OS=Homo sapiens GN=RPS21 PE=1 SV=1	85	1.46403	1.26491	0.899908	1.22549	1.17857	0.88
P28288	ABCD3_HUMAN	0.9996	ATP-binding cassette sub-family D member 3 OS=Homo sapiens GN=ABCD3 PE=1 SV=1	668	1.20096	2.21359	0.8	0.877193	1.20476	0.94069
Q92974	ARHG2_HUMAN	1	Rho guanine nucleotide exchange factor 2 OS=Homo sapiens GN=ARHGEF2 PE=1 SV=4	999	1.61409	1.08183	0.642792	1.19949	1.20476	1.3024
Q53T59	H1BP3_HUMAN	1	HCLS1-binding protein 3 OS=Homo sapiens GN=HS1BP3 PE=1 SV=1	397	1.6709	0.724688	1.5863	1.02339	1.27211	0.841739
P02787	TRFE_HUMAN	1	Serotransferrin OS=Homo sapiens GN=TF PE=1 SV=2	707	0.608487	0.867075	1.08418	3.00926	1.57143	0.7744
P54886	P5CS_HUMAN	1	Delta-1-pyrroline-5-carboxylate synthetase OS=Homo sapiens GN=ALDH18A1 PE=1 SV=2	805	0.73659	1.15545	1.69697	1.2963	1.09317	1.012
Q13148	TADBP_HUMAN	1	TAR DNA-binding protein 43 OS=Homo sapiens GN=TARDBP PE=1 SV=1	420	1.28103	0.503089	1.19416	1.47059	1.3619	1.33913
P09669	COX6C_HUMAN	1	Cytochrome c oxidase polypeptide VIc OS=Homo sapiens GN=COX6C PE=1 SV=2	76	0.800641	8.5645	1.33333	0.308642	0.897959	0.812308
P11413	G6PD_HUMAN	1	Glucose-6-phosphate 1-dehydrogenase OS=Homo sapiens GN=G6PD PE=1 SV=4	522	4.72994	1.26491	0.513557	1.12434	1.20168	0.488889
P54136	SYRC_HUMAN	1	Arginyl-tRNA synthetase, cytoplasmic OS=Homo sapiens GN=RARS PE=1 SV=2	669	0.886864	2.03289	1.35758	1.15741	0.752976	0.9504
P06730	IF4E_HUMAN	1	Eukaryotic translation initiation factor 4E OS=Homo sapiens GN=EIF4E PE=1 SV=2	220	1.29495	1.72488	1.13131	1.0582	0.892857	0.847407
P05164	PERM_HUMAN	0.987	Myeloperoxidase OS=Homo sapiens GN=MPO PE=1 SV=1	755	0.288231	0.724688	0.691358	2.19298	2.55357	2.48471
Q07866	KLC1_HUMAN	1	Kinesin light chain 1 OS=Homo sapiens GN=KLC1 PE=1 SV=2	581	1.26821	0.973008	0.848485	1.02657	1.53336	1.20037
Q63HN8	RN213_HUMAN	1	RING finger protein 213 OS=Homo sapiens GN=RNF213 PE=1 SV=2	3321	0.844312	2.42441	0.77135	1.46605	1.00397	0.850667
P11233	RALA_HUMAN	0.9579	Ras-related protein Ral-A OS=Homo sapiens GN=RALA PE=1 SV=1	209	1.07163	1.15545	1.66162	0.730994	1.20168	1.0912
O00151	PDLI1_HUMAN	1	PDZ and LIM domain protein 1 OS=Homo sapiens GN=PDLIM1 PE=1 SV=4	334	0.686264	0.658807	1.27273	0.902778	2.82857	1.34095
P50502	F10A1_HUMAN	1	Hsc70-interacting protein OS=Homo sapiens GN=ST13 PE=1 SV=2	374	1.29704	0.837073	1.48485	0.694444	1.11654	1.57474
P01861	IGHG4_HUMAN	0.9938	Ig gamma-4 chain C region OS=Homo sapiens GN=IGHG4 PE=1 SV=1	332	0.747265	1.46402	0.636364	3.16358	1.19429	0.748
Q9Y2Z0	SUGT1_HUMAN	1	Suppressor of G2 allele of SKP1 homolog OS=Homo sapiens GN=SUGT1 PE=1 SV=3	370	0.742412	0.428225	2.18182	1.38889	1.75275	1.1616
P15531	NDKA_HUMAN	1	Nucleoside diphosphate kinase A OS=Homo sapiens GN=NME1 PE=1 SV=1	154	0.786084	0.625101	1.22182	1.55229	1.03125	2.03789
P35232	PHB_HUMAN	1	Prohibitin OS=Homo sapiens GN=PHB PE=1 SV=1	276	0.611398	1.68655	1.43874	0.666667	1.57143	1.24235
Q9Y6M1	IF2B2_HUMAN	1	Insulin-like growth factor 2 mRNA-binding protein 2 OS=Homo sapiens GN=IGF2BP2 PE=1 SV=1	563	1.68135	0.578465	2.29091	0.735294	0.667857	1.76
Q9NUU7	DD19A_HUMAN	1	ATP-dependent RNA helicase DDX19A OS=Homo sapiens GN=DDX19A PE=1 SV=1	484	1.38778	1.10201	1.22559	1.08025	0.785714	1.1968
Q13753	LAMC2_HUMAN	1	Laminin subunit gamma-2 OS=Homo sapiens GN=LAMC2 PE=1 SV=2	1208	1.07606	0.604553	0.412776	3.81944	1.65	1.12276
P07355	ANXA2_HUMAN	1	Annexin A2 OS=Homo sapiens GN=ANXA2 PE=1 SV=2	344	0.923816	0.737864	0.903226	1.5625	2.23626	0.88
P02671	FIBA_HUMAN	1	Fibrinogen alpha chain OS=Homo sapiens GN=FGA PE=1 SV=2	877	0.720577	0.765067	0.848485	2.6455	1.96429	0.778462
Q99805	TM9S2_HUMAN	1	Transmembrane 9 superfamily member 2 OS=Homo sapiens GN=TM9SF2 PE=1 SV=1	672	1.50978	1.44365	1.08606	1.45833	0.622024	0.88
Q12797	ASPH_HUMAN	1	Aspartyl/asparaginyl beta-hydroxylase OS=Homo sapiens GN=ASPH PE=1 SV=3	768	1.28103	2.55994	1.30808	0.565844	0.883929	0.88
P27635	RL10_HUMAN	1	60S ribosomal protein L10 OS=Homo sapiens GN=RPL10 PE=1 SV=4	217	1.18952	0.926874	1.06061	1.26812	0.964286	1.32
P16615	AT2A2_HUMAN	1	Sarcoplasmic/endoplasmic reticulum calcium ATPase 2 OS=Homo sapiens GN=ATP2A2 PE=1 SV=1	1056	0.867791	1.03118	1.40326	1.4881	0.873016	1.15077
P36543	VATE1_HUMAN	1	V-type proton ATPase subunit E 1 OS=Homo sapiens GN=ATP6V1E1 PE=1 SV=1	229	1.49453	0.790569	1.41414	1.02339	1.29643	0.843333
O94760	DDAH1_HUMAN	1	N(G),N(G)-dimethylarginine dimethylaminohydrolase 1 OS=Homo sapiens GN=DDAH1 PE=1 SV=3	289	0.960769	0.895978	1.43874	0.752315	1.81696	1.1
P00558	PGK1_HUMAN	1	Phosphoglycerate kinase 1 OS=Homo sapiens GN=PGK1 PE=1 SV=3	423	0.768615	0.819849	1.34986	1.19949	1.03571	1.76
Q92597	NDRG1_HUMAN	1	Protein NDRG1 OS=Homo sapiens GN=NDRG1 PE=1 SV=1	399	1.52593	1.03762	0.878788	1.46605	0.878151	1.03714
P62899	RL31_HUMAN	1	60S ribosomal protein L31 OS=Homo sapiens GN=RPL31 PE=1 SV=1	127	1.26647	0.948683	1.04646	1.02339	1.17857	1.22222
Q99961	SH3G1_HUMAN	1	Endophilin-A2 OS=Homo sapiens GN=SH3GL1 PE=1 SV=1	373	1.58244	0.707351	1.11181	1.38889	1.25714	0.851613
P01042	KNG1_HUMAN	1	Kininogen-1 OS=Homo sapiens GN=KNG1 PE=1 SV=2	653	0.761989	0.959976	0.727273	4.07407	1.17857	0.717037
Q9H845	ACAD9_HUMAN	1	Acyl-CoA dehydrogenase family member 9, mitochondrial OS=Homo sapiens GN=ACAD9 PE=1 SV=1	629	0.960769	1.43291	1.85859	0.631313	1.00571	1.12444
P18077	RL35A_HUMAN	1	60S ribosomal protein L35a OS=Homo sapiens GN=RPL35A PE=1 SV=2	112	1.2136	1.33148	1.06061	1.04167	0.815934	1.25053
Q16204	CCDC6_HUMAN	1	Coiled-coil domain-containing protein 6 OS=Homo sapiens GN=CCDC6 PE=1 SV=1	593	1.42027	1.18585	1.16274	1.16959	1.21786	0.651852
Q14204	DYHC1_HUMAN	1	Cytoplasmic dynein 1 heavy chain 1 OS=Homo sapiens GN=DYNC1H1 PE=1 SV=5	4705	1.68135	1.73925	0.939394	1.02657	0.785714	0.814815
P29401	TKT_HUMAN	1	Transketolase OS=Homo sapiens GN=TKT PE=1 SV=3	631	1.86816	0.973008	0.606061	1.23457	1.44048	0.918261
P23396	RS3_HUMAN	1	40S ribosomal protein S3 OS=Homo sapiens GN=RPS3 PE=1 SV=2	247	1.17913	0.959976	0.735354	2.04248	0.815934	1.29684
P84098	RL19_HUMAN	1	60S ribosomal protein L19 OS=Homo sapiens GN=RPL19 PE=1 SV=1	199	1.28103	2.41821	0.848485	1.08025	0.602381	1.04762
P08237	K6PF_HUMAN	1	6-phosphofructokinase, muscle type OS=Homo sapiens GN=PFKM PE=1 SV=2	790	0.791221	3.46344	1.73939	0.416667	0.369748	2.43692
Q9NUQ8	ABCF3_HUMAN	1	ATP-binding cassette sub-family F member 3 OS=Homo sapiens GN=ABCF3 PE=1 SV=2	718	0.923816	2.10818	1.09091	0.925926	0.854037	1.06333
Q8N6H7	ARFG2_HUMAN	1	ADP-ribosylation factor GTPase-activating protein 2 OS=Homo sapiens GN=ARFGAP2 PE=1 SV=1	528	1.61814	0.439205	1.25701	0.950292	1.34694	1.56
O15027	SC16A_HUMAN	0.9999	Protein transport protein Sec16A OS=Homo sapiens GN=SEC16A PE=1 SV=3	2207	1.92154	2.69723	0.662879	1.08696	0.66	0.722857
Q8TC12	RDH11_HUMAN	1	Retinol dehydrogenase 11 OS=Homo sapiens GN=RDH11 PE=1 SV=2	322	1.25418	1.28205	1.02403	1.04167	1.08503	0.956522
Q14254	FLOT2_HUMAN	1	Flotillin-2 OS=Homo sapiens GN=FLOT2 PE=1 SV=1	384	2.06565	0.822192	0.817059	0.862069	2.00794	0.741053
A3KMH1	K0564_HUMAN	1	Uncharacterized protein KIAA0564 OS=Homo sapiens GN=KIAA0564 PE=2 SV=2	1929	0.640513	6.0813	2.75758	0.568182	0.578947	0.502857
A0FGR8	ESYT2_HUMAN	1	Extended synaptotagmin-2 OS=Homo sapiens GN=FAM62B PE=1 SV=1	933	1.2114	1.17121	1.2897	1.04167	0.575409	1.61588
Q16891	IMMT_HUMAN	1	Mitochondrial inner membrane protein OS=Homo sapiens GN=IMMT PE=1 SV=1	768	1.02082	2.18927	1.73939	0.514403	0.873016	1.012
O75608	LYPA1_HUMAN	0.9999	Acyl-protein thioesterase 1 OS=Homo sapiens GN=LYPLA1 PE=1 SV=1	233	0.698741	1.68655	1.427	0.52682	1.15986	1.705
Q9UKM9	RALY_HUMAN	1	RNA-binding protein Raly OS=Homo sapiens GN=RALY PE=1 SV=1	310	1.60128	0.178997	1.59515	0.898693	3.14286	1.34588
Q8NC56	LEMD2_HUMAN	1	LEM domain-containing protein 2 OS=Homo sapiens GN=LEMD2 PE=1 SV=1	510	1.42027	0.93697	0.77135	0.722222	1.96429	1.19059
P41252	SYIC_HUMAN	1	Isoleucyl-tRNA synthetase, cytoplasmic OS=Homo sapiens GN=IARS PE=1 SV=1	1282	1.56757	1.92486	1.17483	1.18056	0.505102	0.817143
Q9UFN0	NPS3A_HUMAN	1	Protein NipSnap homolog 3A OS=Homo sapiens GN=NIPSNAP3A PE=1 SV=2	251	1.53846	3.24074	1.79125	0.31746	0.873016	0.696667
P55209	NP1L1_HUMAN	1	Nucleosome assembly protein 1-like 1 OS=Homo sapiens GN=NAP1L1 PE=1 SV=1	396	1.25318	0.87841	0.768939	1.46199	0.942857	1.46667
P16144	ITB4_HUMAN	1	Integrin beta-4 OS=Homo sapiens GN=ITGB4 PE=1 SV=4	1845	1.98159	0.632455	0.874197	1.38889	1.79592	0.624516
P23229	ITA6_HUMAN	1	Integrin alpha-6 OS=Homo sapiens GN=ITGA6 PE=1 SV=4	1145	2.05879	0.665742	1.23737	1.08696	1.04762	0.88
P33176	KINH_HUMAN	1	Kinesin-1 heavy chain OS=Homo sapiens GN=KIF5B PE=1 SV=1	976	1.32106	1.11997	0.820202	1.13636	1.04762	1.17333
P22102	PUR2_HUMAN	1	Trifunctional purine biosynthetic protein adenosine-3 OS=Homo sapiens GN=GART PE=1 SV=1	1023	1.34508	0.540916	0.789969	1.85185	1.03383	1.54
Q6PIU2	ADCL1_HUMAN	1	Arylacetamide deacetylase-like 1 OS=Homo sapiens GN=AADACL1 PE=1 SV=3	414	1.15292	2.08044	0.751515	1.30719	1.02143	0.704
Q07020	RL18_HUMAN	1	60S ribosomal protein L18 OS=Homo sapiens GN=RPL18 PE=1 SV=2	191	1.37849	1.81831	0.711632	1.32275	0.695055	1.03304
Q99623	PHB2_HUMAN	1	Prohibitin-2 OS=Homo sapiens GN=PHB2 PE=1 SV=2	303	0.640513	1.42302	1.57576	0.641026	1.44737	1.27111
Q969V3	NCLN_HUMAN	1	Nicalin OS=Homo sapiens GN=NCLN PE=1 SV=2	571	1.55553	1.51239	0.969697	1.31944	0.755495	0.744615
P18124	RL7_HUMAN	1	60S ribosomal protein L7 OS=Homo sapiens GN=RPL7 PE=1 SV=1	252	0.845477	1.3749	1.05329	1.04167	1.19728	1.1
P31946	1433B_HUMAN	1	14-3-3 protein beta/alpha OS=Homo sapiens GN=YWHAB PE=1 SV=3	250	1.13032	0.446843	1.6584	0.972222	1.81319	1.13667
Q6YN16	HSDL2_HUMAN	1	Hydroxysteroid dehydrogenase-like protein 2 OS=Homo sapiens GN=HSDL2 PE=1 SV=1	424	1.08887	2.10818	1.90909	0.5	1.00571	0.76
Q92900	RENT1_HUMAN	1	Regulator of nonsense transcripts 1 OS=Homo sapiens GN=UPF1 PE=1 SV=2	1144	1.16093	0.737864	1.19416	1.64931	0.75	1.32
P19525	E2AK2_HUMAN	0.9999	Interferon-induced, double-stranded RNA-activated protein kinase OS=Homo sapiens GN=EIF2AK2 PE=1 SV=2	558	0.992795	0.822192	1.66303	1.38889	0.892857	0.99
Q04917	1433F_HUMAN	1	14-3-3 protein eta OS=Homo sapiens GN=YWHAH PE=1 SV=4	250	1.29704	1.84466	0.875	1.23457	1.29082	0.49641
P02679	FIBG_HUMAN	1	Fibrinogen gamma chain OS=Homo sapiens GN=FGG PE=1 SV=3	459	0.704564	0.962432	0.727273	2.44709	1.86607	0.733333
P47897	SYQ_HUMAN	1	Glutaminyl-tRNA synthetase OS=Homo sapiens GN=QARS PE=1 SV=1	785	1.24099	1.73172	0.715909	1.19048	0.823129	1.0912
Q9Y624	JAM1_HUMAN	1	Junctional adhesion molecule A OS=Homo sapiens GN=F11R PE=1 SV=1	303	1.16093	0.439205	1.34343	1.18056	1.51531	1.33913
P50402	EMD_HUMAN	1	Emerin OS=Homo sapiens GN=EMD PE=1 SV=1	258	1.46403	0.483125	1.20746	0.94697	1.65873	1.22222
Q5JTV8	TOIP1_HUMAN	1	Torsin-1A-interacting protein 1 OS=Homo sapiens GN=TOR1AIP1 PE=1 SV=2	591	2.07324	1.27997	0.848485	0.888889	0.892857	0.9152
P31948	STIP1_HUMAN	1	Stress-induced-phosphoprotein 1 OS=Homo sapiens GN=STIP1 PE=1 SV=1	550	1.71268	0.828215	0.985337	0.950292	1.1	1.10957
P28062	PSB8_HUMAN	1	Proteasome subunit beta type-8 OS=Homo sapiens GN=PSMB8 PE=1 SV=2	280	1.17913	0.722806	1.44949	1.04167	1.79592	0.697931
P62854	RS26_HUMAN	1	40S ribosomal protein S26 OS=Homo sapiens GN=RPS26 PE=1 SV=3	117	1.39311	1.85612	0.591368	1.20773	0.698413	1.25053
P51572	BAP31_HUMAN	1	B-cell receptor-associated protein 31 OS=Homo sapiens GN=BCAP31 PE=1 SV=3	250	0.880705	0.347079	2.45614	0.892857	1.71008	1.39765
Q5R3I4	TTC38_HUMAN	1	Tetratricopeptide repeat protein 38 OS=Homo sapiens GN=TTC38 PE=1 SV=1	475	1.6213	2.51545	1.04429	1.08696	0.613839	0.5632
Q13492	PICAL_HUMAN	1	Phosphatidylinositol-binding clathrin assembly protein OS=Homo sapiens GN=PICALM PE=1 SV=2	661	1.50978	1.16867	1.16274	0.724638	1.22222	0.88
Q04837	SSB_HUMAN	1	Single-stranded DNA-binding protein, mitochondrial OS=Homo sapiens GN=SSBP1 PE=1 SV=1	150	0.549011	0.292803	3.39394	1.11111	2.60268	1.00571
Q15631	TSN_HUMAN	1	Translin OS=Homo sapiens GN=TSN PE=1 SV=1	231	1.04811	0.767981	1.54941	0.859788	1.40602	1.04762
Q14258	TRI25_HUMAN	1	Tripartite motif-containing protein 25 OS=Homo sapiens GN=TRIM25 PE=1 SV=1	638	1.0294	3.16228	0.630303	1.12434	0.864286	0.792
Q14008	CKAP5_HUMAN	1	Cytoskeleton-associated protein 5 OS=Homo sapiens GN=CKAP5 PE=1 SV=3	2058	0.927639	0.612053	0.821114	1.31944	0.846154	3.025
P51571	SSRD_HUMAN	1	Translocon-associated protein subunit delta OS=Homo sapiens GN=SSR4 PE=1 SV=1	176	1.22765	2.0871	1.00561	0.868056	0.701531	1
P06703	S10A6_HUMAN	1	Protein S100-A6 OS=Homo sapiens GN=S100A6 PE=1 SV=1	92	1.2114	0.150585	0.964187	4.16667	3.42857	0.623333
P35270	SPRE_HUMAN	1	Sepiapterin reductase OS=Homo sapiens GN=SPR PE=1 SV=1	265	0.544436	1.91054	2.7451	0.816993	0.810268	0.828235
Q9Y4W6	AFG32_HUMAN	1	AFG3-like protein 2 OS=Homo sapiens GN=AFG3L2 PE=1 SV=2	807	0.816654	2.65919	1.52727	0.420875	0.997253	1.12444
Q9Y2A7	NCKP1_HUMAN	1	Nck-associated protein 1 OS=Homo sapiens GN=NCKAP1 PE=1 SV=1	1143	1.64703	3.04934	0.735354	1	0.634615	0.667586
P14927	QCR7_HUMAN	1	Cytochrome b-c1 complex subunit 7 OS=Homo sapiens GN=UQCRB PE=1 SV=2	113	1.0619	3.90634	1.41414	0.378788	0.647059	1.08706
P20042	IF2B_HUMAN	1	Eukaryotic translation initiation factor 2 subunit 2 OS=Homo sapiens GN=EIF2S2 PE=1 SV=2	338	0.91273	0.715277	1.59907	0.992063	1.2406	1.21524
P28065	PSB9_HUMAN	1	Proteasome subunit beta type-9 OS=Homo sapiens GN=PSMB9 PE=1 SV=2	222	0.960769	0.691748	2.16364	1.2037	2.22619	0.404324
P10599	THIO_HUMAN	1	Thioredoxin OS=Homo sapiens GN=TXN PE=1 SV=3	107	0.816654	0.501336	1.69697	1.5873	1.40602	1
Q9NTJ5	SAC1_HUMAN	1	Phosphatidylinositide phosphatase SAC1 OS=Homo sapiens GN=SACM1L PE=1 SV=2	595	1.04811	5.46211	0.735354	0.744048	0.514778	0.953333
P34932	HSP74_HUMAN	1	Heat shock 70 kDa protein 4 OS=Homo sapiens GN=HSPA4 PE=1 SV=4	851	1.11449	1.09463	1.07692	1.31944	0.829365	1.06857
Q9UDY2	ZO2_HUMAN	1	Tight junction protein ZO-2 OS=Homo sapiens GN=TJP2 PE=1 SV=1	1205	2.34187	1.03382	0.751515	1.15741	1.03125	0.704
P78371	TCPB_HUMAN	1	T-complex protein 1 subunit beta OS=Homo sapiens GN=CCT2 PE=1 SV=4	542	1.29986	0.726469	1.40326	1.12847	0.827068	1.232
O75874	IDHC_HUMAN	1	Isocitrate dehydrogenase [NADP] cytoplasmic OS=Homo sapiens GN=IDH1 PE=1 SV=2	420	2.00888	0.809851	1.60766	0.477431	0.785714	1.55294
P62191	PRS4_HUMAN	1	26S protease regulatory subunit 4 OS=Homo sapiens GN=PSMC1 PE=1 SV=1	446	1.17913	1.18585	1.04646	0.902778	0.951128	1.21
P56470	LEG4_HUMAN	1	Galectin-4 OS=Homo sapiens GN=LGALS4 PE=1 SV=1	328	0.352936	0.316228	1.27273	4.32099	2.43571	1.01538
Q9Y3I0	CV028_HUMAN	1	UPF0027 protein C22orf28 OS=Homo sapiens GN=C22orf28 PE=1 SV=1	512	1.04083	1.09463	1.02403	1.04167	1.19925	1.03304
O75880	SCO1_HUMAN	1	Protein SCO1 homolog, mitochondrial OS=Homo sapiens GN=SCO1 PE=1 SV=1	305	0.587137	2.51811	2.05423	0.462963	0.873016	1.22222
Q04637	IF4G1_HUMAN	1	Eukaryotic translation initiation factor 4 gamma 1 OS=Homo sapiens GN=EIF4G1 PE=1 SV=3	1620	1.37253	1.01645	0.901515	1.30719	0.829365	1.1
P01860	IGHG3_HUMAN	1	Ig gamma-3 chain C region OS=Homo sapiens GN=IGHG3 PE=1 SV=2	382	0.760609	1.97642	0.61708	2.1412	1.12733	0.6688
Q13310	PABP4_HUMAN	1	Polyadenylate-binding protein 4 OS=Homo sapiens GN=PABPC4 PE=1 SV=1	653	1.72938	2.3301	0.520039	0.631313	0.604396	1.86353
P09917	LOX5_HUMAN	1	Arachidonate 5-lipoxygenase OS=Homo sapiens GN=ALOX5 PE=1 SV=2	683	0.847737	1.26491	0.424242	1.16667	1.65414	1.69714
P38606	VATA_HUMAN	1	V-type proton ATPase catalytic subunit A OS=Homo sapiens GN=ATP6V1A PE=1 SV=2	625	1.34508	1.21626	1.14219	0.94697	0.717391	1.17333
Q9Y512	SAM50_HUMAN	1	Sorting and assembly machinery component 50 homolog OS=Homo sapiens GN=SAMM50 PE=1 SV=3	475	0.854017	2.25008	1.8756	0.496032	0.897959	0.926316
P40429	RL13A_HUMAN	1	60S ribosomal protein L13a OS=Homo sapiens GN=RPL13A PE=1 SV=2	206	1.05227	1.22411	0.848485	1.11111	1.01488	1.20421
P07203	GPX1_HUMAN	1	Glutathione peroxidase 1 OS=Homo sapiens GN=GPX1 PE=1 SV=3	204	0.739053	2.08423	1.10956	0.478927	1.72857	1.045
P19971	TYPH_HUMAN	1	Thymidine phosphorylase OS=Homo sapiens GN=TYMP PE=1 SV=2	489	0.727068	0.862439	1.18182	1.00309	1.85714	1.06857
O96005	CLPT1_HUMAN	1	Cleft lip and palate transmembrane protein 1 OS=Homo sapiens GN=CLPTM1 PE=1 SV=1	678	1.15955	1.58114	0.509091	1.18313	0.909774	1.46667
P51659	DHB4_HUMAN	1	Peroxisomal multifunctional enzyme type 2 OS=Homo sapiens GN=HSD17B4 PE=1 SV=3	746	1.07606	1.09463	1.17032	1.06209	1.3619	0.738065
P33316	DUT_HUMAN	1	Deoxyuridine 5'-triphosphate nucleotidohydrolase, mitochondrial OS=Homo sapiens GN=DUT PE=1 SV=3	256	1.29704	0.988211	1.38272	0.980392	0.888199	0.953333
P62701	RS4X_HUMAN	1	40S ribosomal protein S4, X isoform OS=Homo sapiens GN=RPS4X PE=1 SV=2	267	1.32678	1.51239	0.719927	1.0582	0.818452	1.17333
Q12931	TRAP1_HUMAN	1	Heat shock protein 75 kDa, mitochondrial OS=Homo sapiens GN=TRAP1 PE=1 SV=3	713	0.436713	0.562182	1.89899	1.48148	1.52521	1.38947
P42167	LAP2B_HUMAN	1	Lamina-associated polypeptide 2, isoforms beta/gamma OS=Homo sapiens GN=TMPO PE=1 SV=2	460	0.800641	1.20166	0.500389	0.752315	2.68452	1.50118
P53041	PPP5_HUMAN	1	Serine/threonine-protein phosphatase 5 OS=Homo sapiens GN=PPP5C PE=1 SV=1	506	1.07249	2.77778	0.789969	0.744048	0.673469	1.232
Q12792	TWF1_HUMAN	1	Twinfilin-1 OS=Homo sapiens GN=TWF1 PE=1 SV=2	373	1.04083	1.09044	1.22182	0.868056	1.36466	0.88
O14744	ANM5_HUMAN	1	Protein arginine N-methyltransferase 5 OS=Homo sapiens GN=PRMT5 PE=1 SV=4	645	1.04083	1.58114	0.989899	1.23457	0.814815	0.88
Q9Y394	DHRS7_HUMAN	1	Dehydrogenase/reductase SDR family member 7 OS=Homo sapiens GN=DHRS7 PE=1 SV=1	344	1.56757	2.72307	0.848485	0.785024	1.09127	0.464444
Q86UE4	LYRIC_HUMAN	1	Protein LYRIC OS=Homo sapiens GN=MTDH PE=1 SV=2	590	0.7021	2.48464	0.793744	0.845411	0.860544	1.42476
P30085	KCY_HUMAN	1	UMP-CMP kinase OS=Homo sapiens GN=CMPK1 PE=1 SV=3	199	0.800641	0.814525	1.16667	1.32576	1.83333	0.7744
P01023	A2MG_HUMAN	1	Alpha-2-macroglobulin OS=Homo sapiens GN=A2M PE=1 SV=1	1493	0.467401	1.01193	0.669856	4.25347	1.68929	0.628571
P63244	GBLP_HUMAN	1	Guanine nucleotide-binding protein subunit beta-2-like 1 OS=Homo sapiens GN=GNB2L1 PE=1 SV=3	321	1.14377	1.1595	0.936259	1.25	0.883929	1.04
Q9P0L0	VAPA_HUMAN	1	Vesicle-associated membrane protein-associated protein A OS=Homo sapiens GN=VAPA PE=1 SV=3	253	0.807046	1.07109	0.848485	1.38889	1.34694	1.03714
Q14165	MLEC_HUMAN	1	Malectin OS=Homo sapiens GN=MLEC PE=1 SV=1	296	0.665148	1.41173	2.24848	0.735294	1.03827	0.88
O75937	DNJC8_HUMAN	1	DnaJ homolog subfamily C member 8 OS=Homo sapiens GN=DNAJC8 PE=1 SV=2	257	0.812958	0.651057	1.35758	0.972222	2.30476	0.88
Q96A26	F162A_HUMAN	1	UPF0389 protein FAM162A OS=Homo sapiens GN=FAM162A PE=1 SV=2	156	0.832666	5.6328	1.36495	0.294613	0.613839	1.22222
P53004	BIEA_HUMAN	1	Biliverdin reductase A OS=Homo sapiens GN=BLVRA PE=1 SV=2	300	1.48482	0.93697	1.69697	1.02339	0.785714	0.744615
P00505	AATM_HUMAN	1	Aspartate aminotransferase, mitochondrial OS=Homo sapiens GN=GOT2 PE=1 SV=2	436	0.880705	4.0319	1.51834	0.378788	0.785714	0.88
Q13813	SPTA2_HUMAN	1	Spectrin alpha chain, brain OS=Homo sapiens GN=SPTAN1 PE=1 SV=3	2503	1.04811	1.09044	1.42545	0.727513	1.19925	0.99
P13861	KAP2_HUMAN	1	cAMP-dependent protein kinase type II-alpha regulatory subunit OS=Homo sapiens GN=PRKAR2A PE=1 SV=2	410	0.960769	1.58114	1.04429	0.747863	0.982143	1.20421
Q9UBI6	GBG12_HUMAN	1	Guanine nucleotide-binding protein G(I)/G(S)/G(O) subunit gamma-12 OS=Homo sapiens GN=GNG12 PE=1 SV=3	73	0.65195	1.24232	1.8467	0.589226	1.45918	1.08706
P31937	3HIDH_HUMAN	1	3-hydroxyisobutyrate dehydrogenase, mitochondrial OS=Homo sapiens GN=HIBADH PE=1 SV=2	341	0.65507	3.08698	1.94652	0.37037	1.07672	0.88
P39748	FEN1_HUMAN	0.9999	Flap endonuclease 1 OS=Homo sapiens GN=FEN1 PE=1 SV=1	385	0.658813	0.444695	0.822773	2.5463	1.72857	1.29905
O43242	PSMD3_HUMAN	1	26S proteasome non-ATPase regulatory subunit 3 OS=Homo sapiens GN=PSMD3 PE=1 SV=2	541	1.26647	0.790569	1.13131	1.18056	0.942857	1.0912
Q96CW1	AP2M1_HUMAN	1	AP-2 complex subunit mu-1 OS=Homo sapiens GN=AP2M1 PE=1 SV=2	441	0.896718	1.50585	0.876768	0.966184	0.992481	1.21
Q14152	EIF3A_HUMAN	1	Eukaryotic translation initiation factor 3 subunit A OS=Homo sapiens GN=EIF3A PE=1 SV=1	1400	1.37849	1.58114	0.748663	1.04167	0.821429	0.981538
Q16563	SYPL1_HUMAN	0.9999	Synaptophysin-like protein 1 OS=Homo sapiens GN=SYPL1 PE=1 SV=1	263	1.04083	0.839979	1.69492	1.0582	0.906593	0.96381
P11142	HSP7C_HUMAN	1	Heat shock cognate 71 kDa protein OS=Homo sapiens GN=HSPA8 PE=1 SV=1	655	1.26417	0.496929	1.18182	1.14379	1.27679	1.26261
O60313	OPA1_HUMAN	1	Dynamin-like 120 kDa protein, mitochondrial OS=Homo sapiens GN=OPA1 PE=1 SV=3	972	0.600481	2.17406	1.81818	0.568182	0.876374	1.15789
Q8NCW5	AIBP_HUMAN	0.9999	Apolipoprotein A-I-binding protein OS=Homo sapiens GN=APOA1BP PE=1 SV=2	292	1.05227	1.52258	0.848485	0.874486	0.752976	1.52842
Q99460	PSMD1_HUMAN	1	26S proteasome non-ATPase regulatory subunit 1 OS=Homo sapiens GN=PSMD1 PE=1 SV=2	965	1.40112	1.29366	0.875855	0.94697	0.868421	1.04296
O76094	SRP72_HUMAN	1	Signal recognition particle 72 kDa protein OS=Homo sapiens GN=SRP72 PE=1 SV=3	680	1.52593	1.52032	0.933333	0.992063	0.664835	0.953333
P35579	MYH9_HUMAN	1	Myosin-9 OS=Homo sapiens GN=MYH9 PE=1 SV=4	1985	1.3303	1.48813	0.662879	1.14734	1.17857	0.766452
Q7KZF4	SND1_HUMAN	1	Staphylococcal nuclease domain-containing protein 1 OS=Homo sapiens GN=SND1 PE=1 SV=1	922	1.20096	2.8294	0.876768	0.94697	0.481567	1
Q01082	SPTB2_HUMAN	1	Spectrin beta chain, brain 1 OS=Homo sapiens GN=SPTBN1 PE=1 SV=2	2394	1.08087	1.07291	1.338	0.727513	1.26587	0.9504
P62333	PRS10_HUMAN	1	26S protease regulatory subunit S10B OS=Homo sapiens GN=PSMC6 PE=1 SV=1	394	1.49453	0.883577	1.08255	1.00309	0.860544	1.1
O75534	CSDE1_HUMAN	0.9998	Cold shock domain-containing protein E1 OS=Homo sapiens GN=CSDE1 PE=1 SV=2	808	1.50381	0.621161	0.768939	1.54321	0.744361	1.64
P61254	RL26_HUMAN	1	60S ribosomal protein L26 OS=Homo sapiens GN=RPL26 PE=1 SV=1	147	1.41828	1.07291	0.798574	0.859788	1.02484	1.25053
P01857	IGHG1_HUMAN	1	Ig gamma-1 chain C region OS=Homo sapiens GN=IGHG1 PE=1 SV=1	335	0.415468	1.64988	0.636364	2.63158	1.32331	0.88
P25788	PSA3_HUMAN	1	Proteasome subunit alpha type-3 OS=Homo sapiens GN=PSMA3 PE=1 SV=2	259	1.08609	1.09044	1.14219	0.905797	1.39683	0.778462
Q15181	IPYR_HUMAN	1	Inorganic pyrophosphatase OS=Homo sapiens GN=PPA1 PE=1 SV=2	293	0.530951	0.585607	1.5202	1.38889	1.27679	1.584
P55084	ECHB_HUMAN	1	Trifunctional enzyme subunit beta, mitochondrial OS=Homo sapiens GN=HADHB PE=1 SV=3	480	0.480384	3.24549	2.21549	0.42735	1.14835	0.782222
P46779	RL28_HUMAN	1	60S ribosomal protein L28 OS=Homo sapiens GN=RPL28 PE=1 SV=3	139	1.19135	1.25173	0.875	1.16959	0.756614	1.144
Q6IAA8	CK059_HUMAN	1	UPF0404 protein C11orf59 OS=Homo sapiens GN=C11orf59 PE=1 SV=2	164	0.670163	1.5873	1.50117	0.980392	1.04762	0.803478
O95782	AP2A1_HUMAN	1	AP-2 complex subunit alpha-1 OS=Homo sapiens GN=AP2A1 PE=1 SV=2	990	1.26821	1.84466	0.673797	1.0101	0.703008	1.17333
O15143	ARC1B_HUMAN	1	Actin-related protein 2/3 complex subunit 1B OS=Homo sapiens GN=ARPC1B PE=1 SV=3	377	1.40112	1.43055	0.875	0.883838	0.868421	0.974286
O00232	PSD12_HUMAN	1	26S proteasome non-ATPase regulatory subunit 12 OS=Homo sapiens GN=PSMD12 PE=1 SV=3	462	1.12786	1.07291	1.02403	1.31173	0.825	0.977778
P14324	FPPS_HUMAN	0.9999	Farnesyl pyrophosphate synthetase OS=Homo sapiens GN=FDPS PE=1 SV=4	425	1.84763	0.698642	0.69697	1.71958	0.678571	1.24667
Q9Y3F4	STRAP_HUMAN	1	Serine-threonine kinase receptor-associated protein OS=Homo sapiens GN=STRAP PE=1 SV=1	355	0.840673	0.592927	0.969697	1.54321	1.01681	1.716
P05155	IC1_HUMAN	1	Plasma protease C1 inhibitor OS=Homo sapiens GN=SERPING1 PE=1 SV=2	507	0.346944	1.29879	0.929293	3.10458	1.70238	0.586667
P40121	CAPG_HUMAN	1	Macrophage-capping protein OS=Homo sapiens GN=CAPG PE=1 SV=1	353	0.727855	0.527046	1.21212	1.06209	2.55357	1.02667
Q00325	MPCP_HUMAN	1	Phosphate carrier protein, mitochondrial OS=Homo sapiens GN=SLC25A3 PE=1 SV=2	367	0.75489	8.33691	0.996047	0.356125	0.493878	1.17333
Q13200	PSMD2_HUMAN	1	26S proteasome non-ATPase regulatory subunit 2 OS=Homo sapiens GN=PSMD2 PE=1 SV=3	920	1.19135	1.16867	0.905051	1.0582	0.868421	1.11692
Q9NZM1	MYOF_HUMAN	1	Myoferlin OS=Homo sapiens GN=FER1L3 PE=1 SV=1	2087	1.08087	1.05409	0.389844	1.5873	2.41327	0.76
P29590	PML_HUMAN	1	Probable transcription factor PML OS=Homo sapiens GN=PML PE=1 SV=3	894	1.87097	1.44365	0.455285	1.11111	1.70238	0.555789
O75369	FLNB_HUMAN	1	Filamin-B OS=Homo sapiens GN=FLNB PE=1 SV=1	2635	1.72938	0.811936	0.793744	1.25661	1.04762	0.88
O43399	TPD54_HUMAN	1	Tumor protein D54 OS=Homo sapiens GN=TPD52L2 PE=1 SV=2	209	1.05685	0.378098	1.44949	1.02339	1.57143	1.38286
P32969	RL9_HUMAN	0.9999	60S ribosomal protein L9 OS=Homo sapiens GN=RPL9 PE=1 SV=1	195	1.18952	1.99361	0.985337	0.727513	0.785714	0.96381
P11586	C1TC_HUMAN	1	C-1-tetrahydrofolate synthase, cytoplasmic OS=Homo sapiens GN=MTHFD1 PE=1 SV=3	947	0.920737	0.969084	1.62626	1.38889	1	0.637241
A0MZ66	SHOT1_HUMAN	1	Shootin-1 OS=Homo sapiens GN=KIAA1598 PE=1 SV=3	639	2.53918	0.670786	0.629521	1.3285	1.1	0.814815
P05455	LA_HUMAN	1	Lupus La protein OS=Homo sapiens GN=SSB PE=1 SV=2	414	0.904253	0.218088	2.12121	1.2037	1.88571	1.34316
Q14573	ITPR3_HUMAN	1	Inositol 1,4,5-trisphosphate receptor type 3 OS=Homo sapiens GN=ITPR3 PE=1 SV=2	2705	1.79052	1.00618	0.625199	1.88492	1.83333	0.327442
P40227	TCPZ_HUMAN	1	T-complex protein 1 subunit zeta OS=Homo sapiens GN=CCT6A PE=1 SV=3	538	1.4129	0.648672	1.20746	1.31579	0.667857	1.3024
P62753	RS6_HUMAN	1	40S ribosomal protein S6 OS=Homo sapiens GN=RPS6 PE=1 SV=1	253	1.13545	1.45951	0.719927	1.25	0.85119	0.994783
P62750	RL23A_HUMAN	1	60S ribosomal protein L23a OS=Homo sapiens GN=RPL23A PE=1 SV=1	158	1.0008	2.57975	0.673797	1.0101	0.695055	1.03304
P51812	KS6A3_HUMAN	1	Ribosomal protein S6 kinase alpha-3 OS=Homo sapiens GN=RPS6KA3 PE=1 SV=1	750	0.747265	0.376461	1.61983	1.16959	1.89881	1.24667
P17987	TCPA_HUMAN	1	T-complex protein 1 subunit alpha OS=Homo sapiens GN=CCT1 PE=1 SV=1	563	1.18952	0.837073	1.19416	1.38889	0.707143	1.07556
P46060	RAGP1_HUMAN	1	Ran GTPase-activating protein 1 OS=Homo sapiens GN=RANGAP1 PE=1 SV=1	595	1.16963	0.58728	1.13131	1.4881	1.13929	0.953333
Q7Z6Z7	HUWE1_HUMAN	1	E3 ubiquitin-protein ligase HUWE1 OS=Homo sapiens GN=HUWE1 PE=1 SV=3	4429	1.16093	1.21626	0.969697	0.925926	0.892857	1.10957
P28070	PSB4_HUMAN	1	Proteasome subunit beta type-4 OS=Homo sapiens GN=PSMB4 PE=1 SV=4	268	1.2136	1.14992	1.20746	0.636574	1.32331	0.88
P67936	TPM4_HUMAN	1	Tropomyosin alpha-4 chain OS=Homo sapiens GN=TPM4 PE=1 SV=3	252	1.23527	0.564692	0.911336	1.04167	1.50595	1.25231
P31327	CPSM_HUMAN	1	Carbamoyl-phosphate synthase [ammonia], mitochondrial OS=Homo sapiens GN=CPS1 PE=1 SV=2	1519	0.03313	1.18585	5.24518	1.5625	4.4	0.88
P19823	ITIH2_HUMAN	1	Inter-alpha-trypsin inhibitor heavy chain H2 OS=Homo sapiens GN=ITIH2 PE=1 SV=1	958	0.566607	1.20468	0.646465	2.91667	1.83333	0.528
P04181	OAT_HUMAN	1	Ornithine aminotransferase, mitochondrial OS=Homo sapiens GN=OAT PE=1 SV=1	445	0.402903	1.94049	0.32634	0.694444	3.31746	2.112
P42224	STAT1_HUMAN	1	Signal transducer and activator of transcription 1-alpha/beta OS=Homo sapiens GN=STAT1 PE=1 SV=2	760	0.844312	0.92233	1.80764	0.868056	1.49286	0.676923
Q9Y277	VDAC3_HUMAN	1	Voltage-dependent anion-selective channel protein 3 OS=Homo sapiens GN=VDAC3 PE=1 SV=1	287	0.628195	1.46402	1.78182	0.611111	1.14583	1.07556
P84095	RHOG_HUMAN	0.9995	Rho-related GTP-binding protein RhoG OS=Homo sapiens GN=RHOG PE=1 SV=1	194	0.591242	4.26907	0.942761	0.694444	0.956522	0.778462
P62269	RS18_HUMAN	1	40S ribosomal protein S18 OS=Homo sapiens GN=RPS18 PE=1 SV=3	154	1.05227	0.813157	0.965517	1.24269	0.942857	1.27111
Q99426	TBCB_HUMAN	1	Tubulin folding cofactor B OS=Homo sapiens GN=TBCB PE=1 SV=2	248	0.845477	0.474341	1.14219	1.46199	0.995238	1.84381
Q15691	MARE1_HUMAN	0.9999	Microtubule-associated protein RP/EB family member 1 OS=Homo sapiens GN=MAPRE1 PE=1 SV=3	272	1.2136	0.378098	1.56121	0.848765	1.57143	1.28
O76003	GLRX3_HUMAN	1	Glutaredoxin-3 OS=Homo sapiens GN=GLRX3 PE=1 SV=2	340	1.18952	0.540916	0.994775	1.64931	1.23469	0.936774
P12814	ACTN1_HUMAN	1	Alpha-actinin-1 OS=Homo sapiens GN=ACTN1 PE=1 SV=2	904	0.995082	1.01193	0.819227	1.04167	1.33571	1.056
P22392	NDKB_HUMAN	1	Nucleoside diphosphate kinase B OS=Homo sapiens GN=NME2 PE=1 SV=1	154	0.960769	0.51387	1.65231	1.01496	0.960317	1.52
P62249	RS16_HUMAN	1	40S ribosomal protein S16 OS=Homo sapiens GN=RPS16 PE=1 SV=2	148	1.39311	1.3987	0.662879	1.20773	0.634615	1.21524
P61247	RS3A_HUMAN	1	40S ribosomal protein S3a OS=Homo sapiens GN=RPS3A PE=1 SV=2	268	1.20096	1.03382	0.581818	1.53509	0.956522	1.13143
Q5SSJ5	HP1B3_HUMAN	1	Heterochromatin protein 1-binding protein 3 OS=Homo sapiens GN=HP1BP3 PE=1 SV=1	560	1.48482	2.47053	0.474153	0.607639	1.1131	1.01895
P21281	VATB2_HUMAN	1	V-type proton ATPase subunit B, brain isoform OS=Homo sapiens GN=ATP6V1B2 PE=1 SV=3	518	1.69278	0.988211	1.35758	0.972222	0.755495	0.717037
P46783	RS10_HUMAN	1	40S ribosomal protein S10 OS=Homo sapiens GN=RPS10 PE=1 SV=1	168	0.997722	1.3835	0.848485	0.94697	0.814815	1.32
P35998	PRS7_HUMAN	1	26S protease regulatory subunit 7 OS=Homo sapiens GN=PSMC2 PE=1 SV=3	439	1.46644	0.91808	0.961616	1.04167	0.903571	0.977778
P01859	IGHG2_HUMAN	1	Ig gamma-2 chain C region OS=Homo sapiens GN=IGHG2 PE=1 SV=2	331	0.373632	1.18585	0.707071	2.59662	1.4966	0.977778
O75390	CISY_HUMAN	1	Citrate synthase, mitochondrial OS=Homo sapiens GN=CS PE=1 SV=2	472	0.840673	3.31286	1.41414	0.326797	0.707143	1.29412
P12830	CADH1_HUMAN	1	Epithelial cadherin OS=Homo sapiens GN=CDH1 PE=1 SV=3	894	2.498	0.503089	1.91831	0.653595	1.27211	0.586667
Q9Y285	SYFA_HUMAN	1	Phenylalanyl-tRNA synthetase alpha chain OS=Homo sapiens GN=FARSA PE=1 SV=3	515	0.720577	0.698642	1.77075	1.38889	1.12733	0.84
O60493	SNX3_HUMAN	1	Sorting nexin-3 OS=Homo sapiens GN=SNX3 PE=1 SV=3	165	2.43395	0.558049	1.10303	0.595238	1.36466	0.956522
P02765	FETUA_HUMAN	0.9998	Alpha-2-HS-glycoprotein OS=Homo sapiens GN=AHSG PE=1 SV=1	372	0.596339	0.702728	0.893142	2.51323	1.69549	0.72
P12694	ODBA_HUMAN	1	2-oxoisovalerate dehydrogenase subunit alpha, mitochondrial OS=Homo sapiens GN=BCKDHA PE=1 SV=2	451	1.60128	9.35506	0.848485	0.392512	0.281671	0.817143
P49411	EFTU_HUMAN	1	Elongation factor Tu, mitochondrial OS=Homo sapiens GN=TUFM PE=1 SV=2	458	0.657368	3.09041	1.25428	0.509259	1.05769	0.833684
Q13409	DC1I2_HUMAN	1	Cytoplasmic dynein 1 intermediate chain 2 OS=Homo sapiens GN=DYNC1I2 PE=1 SV=3	646	1.26647	1.21626	1.24009	0.972222	0.754286	0.812308
Q9BV40	VAMP8_HUMAN	1	Vesicle-associated membrane protein 8 OS=Homo sapiens GN=VAMP8 PE=1 SV=1	102	1.00254	0.837073	1.78182	0.785024	1.02143	0.947692
O75844	FACE1_HUMAN	1	CAAX prenyl protease 1 homolog OS=Homo sapiens GN=ZMPSTE24 PE=1 SV=2	481	0.927639	0.790569	0.583333	1.73611	1.09127	1.4
P62280	RS11_HUMAN	1	40S ribosomal protein S11 OS=Homo sapiens GN=RPS11 PE=1 SV=3	160	1.26647	1.51526	0.727273	1.04167	0.754286	1.03304
O00468	AGRIN_HUMAN	1	Agrin OS=Homo sapiens GN=AGRN PE=1 SV=4	2071	2.93882	1.68655	0.587413	0.584795	0.628571	1.056
Q9HAV7	GRPE1_HUMAN	1	GrpE protein homolog 1, mitochondrial OS=Homo sapiens GN=GRPEL1 PE=1 SV=2	220	0.508642	1.49792	1.36495	0.868056	0.669312	1.87
O00161	SNP23_HUMAN	1	Synaptosomal-associated protein 23 OS=Homo sapiens GN=SNAP23 PE=1 SV=1	214	0.691754	0.598268	1.06061	1.38889	1.72857	1.0713
P49368	TCPG_HUMAN	1	T-complex protein 1 subunit gamma OS=Homo sapiens GN=CCT3 PE=1 SV=4	552	1.10488	0.744065	1.22559	1.22549	0.744361	1.21846
P68104	EF1A1_HUMAN	1	Elongation factor 1-alpha 1 OS=Homo sapiens GN=EEF1A1 PE=1 SV=1,Putative elongation factor 1-alpha-like 3 OS=Homo sapiens GN=EEF1AL3 PE=5 SV=1	468	1.68135	0.926874	1.0303	1.0582	0.691429	0.9504
P08865	RSSA_HUMAN	1	40S ribosomal protein SA OS=Homo sapiens GN=RPSA PE=1 SV=4	299	1.09178	0.862439	1.09091	0.972222	1.05901	1.04762
P14314	GLU2B_HUMAN	1	Glucosidase 2 subunit beta OS=Homo sapiens GN=PRKCSH PE=1 SV=2	535	0.840673	0.697561	1.69697	0.804094	1.11654	1.24
P46777	RL5_HUMAN	1	60S ribosomal protein L5 OS=Homo sapiens GN=RPL5 PE=1 SV=3	301	1.17913	1.28833	0.797062	0.992063	0.88	1.04762
Q14166	TTL12_HUMAN	1	Tubulin--tyrosine ligase-like protein 12 OS=Homo sapiens GN=TTLL12 PE=1 SV=2	653	1.00444	0.976585	1.07475	1.22549	1.10714	0.77
Q9H3K2	GHITM_HUMAN	1	Growth hormone-inducible transmembrane protein OS=Homo sapiens GN=GHITM PE=2 SV=2	350	0.758502	4.04069	1.32806	0.347222	0.839901	0.926316
Q02878	RL6_HUMAN	1	60S ribosomal protein L6 OS=Homo sapiens GN=RPL6 PE=1 SV=3	292	1.2228	1.86862	0.698752	0.94697	0.617347	1.17333
P63010	AP2B1_HUMAN	0.9989	AP-2 complex subunit beta-1 OS=Homo sapiens GN=AP2B1 PE=1 SV=1	949	0.780625	1.91401	0.791919	0.983796	0.960317	0.974286
Q9HD42	CHM1A_HUMAN	1	Charged multivesicular body protein 1a OS=Homo sapiens GN=CHMP1A PE=1 SV=1	199	1.09178	0.486504	1.27273	0.980392	1.93822	0.845865
P01009	A1AT_HUMAN	1	Alpha-1-antitrypsin OS=Homo sapiens GN=SERPINA1 PE=1 SV=3	424	0.402903	0.614887	1.21212	3.92157	1.45357	0.6336
P69905	HBA_HUMAN	1	Hemoglobin subunit alpha OS=Homo sapiens GN=HBA1 PE=1 SV=2	144	0.480384	0.729756	1.08255	1.78571	1.43478	1.11467
P84085	ARF5_HUMAN	1	ADP-ribosylation factor 5 OS=Homo sapiens GN=ARF5 PE=1 SV=2	183	1.31474	0.567588	1.31129	1.09954	0.817143	1.232
O75477	ERLN1_HUMAN	0.9903	Erlin-1 OS=Homo sapiens GN=ERLIN1 PE=1 SV=1	351	0.676097	0.553398	2.64528	1.38889	1.84874	0.424828
P0C0S5	H2AZ_HUMAN	1	Histone H2A.Z OS=Homo sapiens GN=H2AFZ PE=1 SV=2,Histone H2A.V OS=Homo sapiens GN=H2AFV PE=1 SV=3	130	0.611398	0.87841	0.936259	0.845411	1.61278	1.57143
A0AVT1	UBA6_HUMAN	1	Ubiquitin-like modifier-activating enzyme 6 OS=Homo sapiens GN=UBA6 PE=1 SV=1	1066	1.86816	1.64988	0.848485	0.925926	0.707143	0.628571
P36955	PEDF_HUMAN	1	Pigment epithelium-derived factor OS=Homo sapiens GN=SERPINF1 PE=1 SV=3	424	0.711681	0.570966	1.07989	2.69608	1.48872	0.609231
P30153	2AAA_HUMAN	1	Serine/threonine-protein phosphatase 2A 65 kDa regulatory subunit A alpha isoform OS=Homo sapiens GN=PPP2R1A PE=1 SV=4	597	1.17913	0.691748	1.2897	1.04167	1.03383	0.945185
O60664	M6PBP_HUMAN	1	Mannose-6-phosphate receptor-binding protein 1 OS=Homo sapiens GN=M6PRBP1 PE=1 SV=2	440	1.00254	0.790569	1.00561	1.13636	1.90816	0.616
Q07021	C1QBP_HUMAN	1	Complement component 1 Q subcomponent-binding protein, mitochondrial OS=Homo sapiens GN=C1QBP PE=1 SV=1	286	0.154963	0.419486	3.28788	1.25	3	1.32
Q16698	DECR_HUMAN	1	2,4-dienoyl-CoA reductase, mitochondrial OS=Homo sapiens GN=DECR1 PE=1 SV=1	340	0.420336	3.4258	1.79125	0.416667	0.811905	1.21
Q15366	PCBP2_HUMAN	0.9775	Poly(rC)-binding protein 2 OS=Homo sapiens GN=PCBP2 PE=1 SV=1	370	0.840673	0.665742	0.82197	1.47059	1.03383	1.50857
Q9HCC0	MCCB_HUMAN	1	Methylcrotonoyl-CoA carboxylase beta chain, mitochondrial OS=Homo sapiens GN=MCCC2 PE=1 SV=1	571	0.847737	3.08698	1.78628	0.403226	0.673469	0.831111
Q96A65	EXOC4_HUMAN	1	Exocyst complex component 4 OS=Homo sapiens GN=EXOC4 PE=1 SV=1	987	1.87787	0.724688	1.54941	0.925926	0.66	0.817143
P04792	HSPB1_HUMAN	1	Heat shock protein beta-1 OS=Homo sapiens GN=HSPB1 PE=1 SV=2	208	2.04163	0.276699	1.44242	0.718391	2.13265	0.843333
Q08380	LG3BP_HUMAN	1	Galectin-3-binding protein OS=Homo sapiens GN=LGALS3BP PE=1 SV=1	593	0.750601	0.345874	1.41414	3.24074	1.1	0.8
P14868	SYDC_HUMAN	1	Aspartyl-tRNA synthetase, cytoplasmic OS=Homo sapiens GN=DARS PE=1 SV=2	508	1.13545	1.24232	1.17483	0.94697	0.757653	0.88
O00231	PSD11_HUMAN	1	26S proteasome non-ATPase regulatory subunit 11 OS=Homo sapiens GN=PSMD11 PE=1 SV=3	428	1.32678	0.744065	1.09091	1.04167	0.951128	0.977778
O43772	MCAT_HUMAN	0.9998	Mitochondrial carnitine/acylcarnitine carrier protein OS=Homo sapiens GN=SLC25A20 PE=1 SV=1	305	1.58244	3.68932	1.11846	0.304878	0.645408	0.8096
Q92973	TNPO1_HUMAN	1	Transportin-1 OS=Homo sapiens GN=TNPO1 PE=1 SV=1	902	1.19268	0.547317	1.0303	1.31579	0.903571	1.30087
P21980	TGM2_HUMAN	1	Protein-glutamine gamma-glutamyltransferase 2 OS=Homo sapiens GN=TGM2 PE=1 SV=2	696	0.836799	0.718699	0.848485	0.799663	0.693277	3.65538
Q9BUP3	HTAI2_HUMAN	1	Oxidoreductase HTATIP2 OS=Homo sapiens GN=HTATIP2 PE=1 SV=1	246	1.08609	0.542104	1.80764	1.04167	2.41758	0.385
P42574	CASP3_HUMAN	1	Caspase-3 OS=Homo sapiens GN=CASP3 PE=1 SV=2	281	3.1225	0.752923	0.733825	0.925926	1.57143	0.410667
P49327	FAS_HUMAN	1	Fatty acid synthase OS=Homo sapiens GN=FASN PE=1 SV=2	2543	1.54791	0.862439	0.565657	2.22222	0.746429	0.821333
P60866	RS20_HUMAN	0.9997	40S ribosomal protein S20 OS=Homo sapiens GN=RPS20 PE=1 SV=1	121	1.34508	0.839979	0.581818	1.69753	0.785714	1.17333
P06702	S10A9_HUMAN	1	Protein S100-A9 OS=Homo sapiens GN=S100A9 PE=1 SV=1	116	0.571268	0.724688	0.509091	1.83081	2.07143	1.28333
P27348	1433T_HUMAN	1	14-3-3 protein theta OS=Homo sapiens GN=YWHAQ PE=1 SV=1	249	0.877224	0.74896	1.85124	0.657895	1.1	1.16
P62241	RS8_HUMAN	1	40S ribosomal protein S8 OS=Homo sapiens GN=RPS8 PE=1 SV=2	211	1.58527	1.88231	0.535885	1.0101	0.589286	1.0713
P05166	PCCB_HUMAN	1	Propionyl-CoA carboxylase beta chain, mitochondrial OS=Homo sapiens GN=PCCB PE=1 SV=3	546	0.864692	4.09658	1.33971	0.328947	0.739496	0.88
P50991	TCPD_HUMAN	1	T-complex protein 1 subunit delta OS=Homo sapiens GN=CCT4 PE=1 SV=4	546	1.10488	0.567588	1.24009	1.38889	0.703008	1.3376
P36776	LONM_HUMAN	1	Lon protease homolog, mitochondrial OS=Homo sapiens GN=LONP1 PE=1 SV=2	971	1.17913	1.7129	1.5697	0.644841	0.589286	0.84
P40939	ECHA_HUMAN	1	Trifunctional enzyme subunit alpha, mitochondrial OS=Homo sapiens GN=HADHA PE=1 SV=2	773	0.594762	3.16228	2.12121	0.42735	0.869898	0.68
P43155	CACP_HUMAN	1	Carnitine O-acetyltransferase OS=Homo sapiens GN=CRAT PE=1 SV=5	634	0.812958	7.66244	2.9697	0.126263	0.45993	0.938667
Q9UJS0	CMC2_HUMAN	1	Calcium-binding mitochondrial carrier protein Aralar2 OS=Homo sapiens GN=SLC25A13 PE=1 SV=2	684	0.760609	2.51545	1.78182	0.335249	0.902116	0.972632
Q969G3	SMCE1_HUMAN	1	SWI/SNF-related matrix-associated actin-dependent regulator of chromatin subfamily E member 1 OS=Homo sapiens GN=SMARCE1 PE=1 SV=2	417	1.68135	0.158114	1.62626	0.804094	2.41758	1.19059
O00505	IMA3_HUMAN	1	Importin subunit alpha-3 OS=Homo sapiens GN=KPNA3 PE=1 SV=2	528	0.960769	0.235991	1.42903	2.61438	1.04762	1.1264
P07339	CATD_HUMAN	1	Cathepsin D OS=Homo sapiens GN=CTSD PE=1 SV=1	418	0.818433	1.15545	1.06983	0.94246	1.25	0.838095
O15372	EIF3H_HUMAN	1	Eukaryotic translation initiation factor 3 subunit H OS=Homo sapiens GN=EIF3H PE=1 SV=1	357	1.17913	0.969084	0.951331	0.898693	0.897959	1.13667
P30040	ERP29_HUMAN	1	Endoplasmic reticulum protein ERp29 OS=Homo sapiens GN=ERP29 PE=1 SV=4	265	1.2228	1.01645	1.31987	0.694444	1.03571	0.843333
P62942	FKB1A_HUMAN	1	Peptidyl-prolyl cis-trans isomerase FKBP1A OS=Homo sapiens GN=FKBP1A PE=1 SV=2	110	2.03457	0.959976	1.82424	0.231481	0.785714	1.52842
Q16181	SEPT7_HUMAN	1	Septin-7 OS=Homo sapiens GN=SEPT7 PE=1 SV=2	443	0.896718	1.09992	1.22182	0.722222	1.06071	1.0713
Q92665	RT31_HUMAN	1	28S ribosomal protein S31, mitochondrial OS=Homo sapiens GN=MRPS31 PE=1 SV=3	400	1.01414	1.31009	1.66008	0.804094	0.666667	0.836
P23142	FBLN1_HUMAN	1	Fibulin-1 OS=Homo sapiens GN=FBLN1 PE=1 SV=4	712	0.990793	0.718699	1.51834	1.66667	0.650246	0.843333
P22307	NLTP_HUMAN	1	Non-specific lipid-transfer protein OS=Homo sapiens GN=SCP2 PE=1 SV=2	554	0.828249	0.663058	1.38272	1.38889	1.3619	0.6875
P26639	SYTC_HUMAN	1	Threonyl-tRNA synthetase, cytoplasmic OS=Homo sapiens GN=TARS PE=1 SV=3	733	2.40192	0.756196	0.791919	1.45833	0.717391	0.652903
O15145	ARPC3_HUMAN	1	Actin-related protein 2/3 complex subunit 3 OS=Homo sapiens GN=ARPC3 PE=1 SV=3	181	0.993899	1.8776	0.848485	0.94697	0.892857	0.728276
Q15019	SEPT2_HUMAN	1	Septin-2 OS=Homo sapiens GN=SEPT2 PE=1 SV=1	366	1.04431	0.744065	1.41414	0.724638	1.28195	0.953333
P15170	ERF3A_HUMAN	1	Eukaryotic peptide chain release factor GTP-binding subunit ERF3A OS=Homo sapiens GN=GSPT1 PE=1 SV=1	506	1.50978	1.50927	0.636364	1.20773	0.604396	0.913846
Q00610	CLH1_HUMAN	1	Clathrin heavy chain 1 OS=Homo sapiens GN=CLTC PE=1 SV=5	1696	1.2228	1.89737	0.793744	0.777778	0.823129	0.81931
Q02790	FKBP4_HUMAN	1	FK506-binding protein 4 OS=Homo sapiens GN=FKBP4 PE=1 SV=3	465	1.18683	1.19948	0.735354	1	0.754286	1.21524
O43760	SNG2_HUMAN	1	Synaptogyrin-2 OS=Homo sapiens GN=SYNGR2 PE=1 SV=1	227	1.07163	0.959976	0.969697	1.07323	1.06857	0.838095
P48643	TCPE_HUMAN	1	T-complex protein 1 subunit epsilon OS=Homo sapiens GN=CCT5 PE=1 SV=1	548	1.17427	0.570966	1.30536	1.15741	0.746429	1.2672
P41250	SYG_HUMAN	1	Glycyl-tRNA synthetase OS=Homo sapiens GN=GARS PE=1 SV=2	749	1.25318	0.981396	1.15394	1.69753	0.654762	0.605
P31949	S10AB_HUMAN	1	Protein S100-A11 OS=Homo sapiens GN=S100A11 PE=1 SV=2	107	0.915018	0.149164	1.50117	4.7619	1.34034	0.728276
Q13098	CSN1_HUMAN	1	COP9 signalosome complex subunit 1 OS=Homo sapiens GN=GPS1 PE=1 SV=4	498	1.29704	1.25401	0.974186	0.823045	0.717391	1.01538
Q96C86	DCPS_HUMAN	1	Scavenger mRNA-decapping enzyme DcpS OS=Homo sapiens GN=DCPS PE=1 SV=2	342	1.82546	0.851382	0.821114	0.617284	1.57143	0.765217
P05165	PCCA_HUMAN	1	Propionyl-CoA carboxylase alpha chain, mitochondrial OS=Homo sapiens GN=PCCA PE=1 SV=3	712	0.854017	6.04553	1.33971	0.277778	0.718367	0.684444
P14618	KPYM_HUMAN	1	Pyruvate kinase isozymes M1/M2 OS=Homo sapiens GN=PKM2 PE=1 SV=4	538	0.889601	1.51239	0.848485	0.874486	0.785714	1.20421
Q7L576	CYFP1_HUMAN	1	Cytoplasmic FMR1-interacting protein 1 OS=Homo sapiens GN=CYFIP1 PE=1 SV=1	1269	1.26821	1.83079	0.642792	0.983796	0.903571	0.709677
Q6ZRV2	FA83H_HUMAN	0.9999	Protein FAM83H OS=Homo sapiens GN=FAM83H PE=1 SV=2	1194	0.761989	0.324336	1.57127	2.16049	1.67619	0.667586
O14949	QCR8_HUMAN	0.9999	Cytochrome b-c1 complex subunit 8 OS=Homo sapiens GN=UQCRQ PE=1 SV=4	84	0.660529	3.23415	1.21212	0.277778	1.24405	1.045
Q00688	FKBP3_HUMAN	1	FK506-binding protein 3 OS=Homo sapiens GN=FKBP3 PE=1 SV=1	227	0.877224	0.665742	1.69697	0.771605	1.03714	1.17333
Q96HY6	DDRGK_HUMAN	1	DDRGK domain-containing protein 1 OS=Homo sapiens GN=DDRGK1 PE=1 SV=2	318	1.0619	0.770298	1.22559	0.543478	1.53008	1.11158
Q9BRA2	TXD17_HUMAN	1	Thioredoxin domain-containing protein 17 OS=Homo sapiens GN=TXNDC17 PE=1 SV=1	125	0.65507	2.37171	0.946387	0.874486	0.57619	1.25053
P07954	FUMH_HUMAN	1	Fumarate hydratase, mitochondrial OS=Homo sapiens GN=FH PE=1 SV=3	517	0.75489	2.34243	1.41414	0.52682	0.645408	1.08952
P50990	TCPQ_HUMAN	1	T-complex protein 1 subunit theta OS=Homo sapiens GN=CCT8 PE=1 SV=4	555	1.01134	0.655594	1.16274	1.31173	0.703008	1.3024
P10515	ODP2_HUMAN	1	Dihydrolipoyllysine-residue acetyltransferase component of pyruvate dehydrogenase complex, mitochondrial OS=Homo sapiens GN=DLAT PE=1 SV=3	656	1.08087	3.38815	1.25253	0.277778	0.628571	1.155
Q96G03	PGM2_HUMAN	1	Phosphoglucomutase-2 OS=Homo sapiens GN=PGM2 PE=1 SV=4	620	0.960769	0.670786	1.18788	0.777778	1.1	1.408
Q10567	AP1B1_HUMAN	1	AP-1 complex subunit beta-1 OS=Homo sapiens GN=AP1B1 PE=1 SV=1	961	1.16304	2.78581	0.791919	0.720165	0.634615	0.785714
P52789	HXK2_HUMAN	1	Hexokinase-2 OS=Homo sapiens GN=HK2 PE=1 SV=2	929	0.440352	3.95284	0.887052	0.883838	0.634615	1.06333
P60228	EIF3E_HUMAN	1	Eukaryotic translation initiation factor 3 subunit E OS=Homo sapiens GN=EIF3E PE=1 SV=1	451	1.39311	0.895978	1.11181	0.902778	0.678571	1.08308
P61160	ARP2_HUMAN	1	Actin-related protein 2 OS=Homo sapiens GN=ACTR2 PE=1 SV=1	399	1.41587	1.05409	0.936259	0.845411	1	0.778462
P35611	ADDA_HUMAN	1	Alpha-adducin OS=Homo sapiens GN=ADD1 PE=1 SV=2	747	0.840673	1.4682	0.939394	0.668724	1.34034	0.88
Q15046	SYK_HUMAN	1	Lysyl-tRNA synthetase OS=Homo sapiens GN=KARS PE=1 SV=3	605	0.917098	0.903507	2.29091	0.925926	0.664835	0.782222
P40763	STAT3_HUMAN	1	Signal transducer and activator of transcription 3 OS=Homo sapiens GN=STAT3 PE=1 SV=2	780	1.06752	0.763308	0.789969	1.09954	1.1	1.17333
P00390	GSHR_HUMAN	1	Glutathione reductase, mitochondrial OS=Homo sapiens GN=GSR PE=1 SV=2	529	1.08087	1.64702	1.25428	0.622605	0.785714	0.831111
P06753	TPM3_HUMAN	1	Tropomyosin alpha-3 chain OS=Homo sapiens GN=TPM3 PE=1 SV=1	288	0.960769	1.58114	1.21739	0.462963	1.25714	0.843333
P61353	RL27_HUMAN	1	60S ribosomal protein L27 OS=Homo sapiens GN=RPL27 PE=1 SV=2	138	1.16963	1.22977	0.798574	0.972222	0.785714	1.03304
Q08722	CD47_HUMAN	0.9999	Leukocyte surface antigen CD47 OS=Homo sapiens GN=CD47 PE=1 SV=1	328	0.55429	1.19783	1.69697	0.694444	0.956522	1.20421
Q9Y2R0	CCD56_HUMAN	1	Coiled-coil domain-containing protein 56 OS=Homo sapiens GN=CCDC56 PE=1 SV=1	108	1.08887	2.63523	1.89661	0.262763	0.818452	0.77
Q9NVA2	SEP11_HUMAN	1	Septin-11 OS=Homo sapiens GN=SEPT11 PE=1 SV=3	435	1.22978	0.632455	1.2897	0.94697	1.12245	0.8448
P07919	QCR6_HUMAN	0.9999	Cytochrome b-c1 complex subunit 6, mitochondrial OS=Homo sapiens GN=UQCRH PE=1 SV=2	93	0.873426	2.1561	2.02694	0.260417	0.969048	0.935
Q8TCT9	HM13_HUMAN	1	Minor histocompatibility antigen H13 OS=Homo sapiens GN=HM13 PE=1 SV=1	382	1.6687	1.51526	0.589226	0.905797	0.614907	1.08308
Q9H3K6	BOLA2_HUMAN	1	BolA-like protein 2 OS=Homo sapiens GN=BOLA2 PE=1 SV=1	88	0.686264	0.555535	0.984242	1.52778	1.30952	1.1968
P23528	COF1_HUMAN	1	Cofilin-1 OS=Homo sapiens GN=CFL1 PE=1 SV=3	169	0.593416	1.00618	0.969697	1.54321	1.17857	0.847407
O75083	WDR1_HUMAN	1	WD repeat-containing protein 1 OS=Homo sapiens GN=WDR1 PE=1 SV=4	614	1.26647	1.73172	0.61442	0.673401	0.703008	1.39333
P43304	GPDM_HUMAN	1	Glycerol-3-phosphate dehydrogenase, mitochondrial OS=Homo sapiens GN=GPD2 PE=1 SV=2	737	0.892143	1.65301	1.20202	0.720165	1.26398	0.55
Q96BM9	ARL8A_HUMAN	0.9991	ADP-ribosylation factor-like protein 8A OS=Homo sapiens GN=ARL8A PE=1 SV=1	189	1.41828	0.926874	1.04429	0.854701	0.707143	1.06526
Q99832	TCPH_HUMAN	1	T-complex protein 1 subunit eta OS=Homo sapiens GN=CCT7 PE=1 SV=2	550	1.15292	0.790569	1.06061	1.16959	0.673469	1.15077
Q9NXG2	THUM1_HUMAN	1	THUMP domain-containing protein 1 OS=Homo sapiens GN=THUMPD1 PE=1 SV=2	358	0.900721	2.27289	0.609848	0.925926	1.19565	0.6336
Q9Y6Q5	AP1M2_HUMAN	0.999	AP-1 complex subunit mu-2 OS=Homo sapiens GN=AP1M2 PE=1 SV=4	429	1.46941	1.82439	0.903226	0.883838	0.695055	0.586667
P62244	RS15A_HUMAN	0.9999	40S ribosomal protein S15a OS=Homo sapiens GN=RPS15A PE=1 SV=2	132	1.16304	0.729756	0.936259	1.19048	0.883929	1.04
P53602	ERG19_HUMAN	1	Diphosphomevalonate decarboxylase OS=Homo sapiens GN=MVD PE=1 SV=1	405	1.98559	0.790569	0.848485	1.63399	0.739496	0.536585
P56385	ATP5I_HUMAN	1	ATP synthase subunit e, mitochondrial OS=Homo sapiens GN=ATP5I PE=1 SV=2	70	0.841346	2.46914	1.35758	0.47619	0.602381	1.06526
Q9NP72	RAB18_HUMAN	1	Ras-related protein Rab-18 OS=Homo sapiens GN=RAB18 PE=1 SV=1	209	1.14377	0.790569	0.969697	1.12434	0.992481	0.88
P17980	PRS6A_HUMAN	1	26S protease regulatory subunit 6A OS=Homo sapiens GN=PSMC3 PE=1 SV=3	445	1.17913	0.67763	1.06745	0.925926	1.06071	1.02667
Q16543	CDC37_HUMAN	1	Hsp90 co-chaperone Cdc37 OS=Homo sapiens GN=CDC37 PE=1 SV=1	383	1.17913	0.570966	0.82197	1.73611	0.916667	0.974286
P55263	ADK_HUMAN	1	Adenosine kinase OS=Homo sapiens GN=ADK PE=1 SV=2	367	0.720577	0.9388	0.979021	1.15741	0.982143	1.13667
P06727	APOA4_HUMAN	0.9998	Apolipoprotein A-IV OS=Homo sapiens GN=APOA4 PE=1 SV=3	401	0.877224	0.903507	0.694215	1.38889	1.7585	0.635556
P17931	LEG3_HUMAN	1	Galectin-3 OS=Homo sapiens GN=LGALS3 PE=1 SV=5	254	0.55429	0.51387	1.14219	1.18056	2.30102	0.96381
O75955	FLOT1_HUMAN	1	Flotillin-1 OS=Homo sapiens GN=FLOT1 PE=1 SV=3	433	1.68135	0.592927	0.848485	0.744048	1.45918	0.926316
Q9NZ08	ERAP1_HUMAN	1	Endoplasmic reticulum aminopeptidase 1 OS=Homo sapiens GN=ERAP1 PE=1 SV=3	953	1.0008	1.51789	1.49333	0.730994	0.873016	0.586667
O43491	E41L2_HUMAN	1	Band 4.1-like protein 2 OS=Homo sapiens GN=EPB41L2 PE=1 SV=1	1018	1.20986	0.585607	0.636364	0.854701	2.22619	0.99
P55786	PSA_HUMAN	1	Puromycin-sensitive aminopeptidase OS=Homo sapiens GN=NPEPPS PE=1 SV=2	931	0.960769	1.05409	0.819227	0.944444	0.868421	1.24667
P58546	MTPN_HUMAN	1	Myotrophin OS=Homo sapiens GN=MTPN PE=1 SV=2	120	1.18007	1.29336	1.09989	0.641026	0.928571	0.846154
Q15365	PCBP1_HUMAN	1	Poly(rC)-binding protein 1 OS=Homo sapiens GN=PCBP1 PE=1 SV=2	361	0.864692	0.457698	1.12121	1.02339	1.51905	1.22435
Q96QK1	VPS35_HUMAN	1	Vacuolar protein sorting-associated protein 35 OS=Homo sapiens GN=VPS35 PE=1 SV=2	806	1.35381	1.11265	0.909091	0.944444	0.860544	0.758621
P59998	ARPC4_HUMAN	1	Actin-related protein 2/3 complex subunit 4 OS=Homo sapiens GN=ARPC4 PE=1 SV=3	171	1.13545	1.02009	1.03704	0.833333	1.15789	0.728276
P04843	RPN1_HUMAN	1	Dolichyl-diphosphooligosaccharide--protein glycosyltransferase subunit 1 OS=Homo sapiens GN=RPN1 PE=1 SV=1	615	1.16304	2.10818	0.820202	0.868056	0.596059	0.8096
P62993	GRB2_HUMAN	1	Growth factor receptor-bound protein 2 OS=Homo sapiens GN=GRB2 PE=1 SV=1	220	1.04083	0.814525	0.848485	0.641026	1.70238	1.06857
P32455	GBP1_HUMAN	1	Interferon-induced guanylate-binding protein 1 OS=Homo sapiens GN=GBP1 PE=1 SV=1	600	0.6245	1.31761	1.28844	1.14379	0.982143	0.704
O00429	DNM1L_HUMAN	1	Dynamin-1-like protein OS=Homo sapiens GN=DNM1L PE=1 SV=2	746	0.857829	1.32816	0.735354	0.90812	0.860544	1.28
P54727	RD23B_HUMAN	1	UV excision repair protein RAD23 homolog B OS=Homo sapiens GN=RAD23B PE=1 SV=1	415	0.960769	0.598268	1.58127	0.820707	1.26587	0.88
P28838	AMPL_HUMAN	1	Cytosol aminopeptidase OS=Homo sapiens GN=LAP3 PE=1 SV=3	526	0.640513	1.64988	1.44949	0.5	1.04762	1.03529
Q06830	PRDX1_HUMAN	1	Peroxiredoxin-1 OS=Homo sapiens GN=PRDX1 PE=1 SV=1	202	1.00254	1.3469	0.820202	0.801282	1.06303	0.88
P36957	ODO2_HUMAN	1	Dihydrolipoyllysine-residue succinyltransferase component of 2-oxoglutarate dehydrogenase complex, mitochondrial OS=Homo sapiens GN=DLST PE=1 SV=3	459	0.533761	2.40099	1.47368	0.424383	0.861751	1.19429
P13639	EF2_HUMAN	1	Elongation factor 2 OS=Homo sapiens GN=EEF2 PE=1 SV=4	869	1.29495	1.18585	0.715909	1.46199	0.604396	0.847407
P62195	PRS8_HUMAN	1	26S protease regulatory subunit 8 OS=Homo sapiens GN=PSMC5 PE=1 SV=1	412	1.04811	0.641002	1.09091	0.972222	0.942857	1.22435
Q9Y282	ERGI3_HUMAN	0.9999	Endoplasmic reticulum-Golgi intermediate compartment protein 3 OS=Homo sapiens GN=ERGIC3 PE=1 SV=1	388	0.75489	1.18585	0.760711	0.874486	1.62054	0.846154
Q9Y5K8	VATD_HUMAN	1	V-type proton ATPase subunit D OS=Homo sapiens GN=ATP6V1D PE=1 SV=1	251	1.00652	0.790569	1.01818	0.763889	1.32331	0.994783
Q03252	LMNB2_HUMAN	1	Lamin-B2 OS=Homo sapiens GN=LMNB2 PE=1 SV=3	608	1.34508	0.790569	0.969697	0.694444	1.28571	0.88
P55036	PSMD4_HUMAN	1	26S proteasome non-ATPase regulatory subunit 4 OS=Homo sapiens GN=PSMD4 PE=1 SV=1	382	1.37253	0.570966	1.00758	0.980392	1.10924	0.942857
Q8N1G4	LRC47_HUMAN	1	Leucine-rich repeat-containing protein 47 OS=Homo sapiens GN=LRRC47 PE=1 SV=1	591	1.16093	1.17121	0.768939	0.777778	0.990683	1
Q86U42	PABP2_HUMAN	1	Polyadenylate-binding protein 2 OS=Homo sapiens GN=PABPN1 PE=1 SV=3	310	1.48119	1.26491	0.630303	1.38889	0.704433	0.696667
P35268	RL22_HUMAN	1	60S ribosomal protein L22 OS=Homo sapiens GN=RPL22 PE=1 SV=2	130	0.915018	0.670786	1.05329	0.859788	1.34694	1.06526
P30086	PEBP1_HUMAN	1	Phosphatidylethanolamine-binding protein 1 OS=Homo sapiens GN=PEBP1 PE=1 SV=3	190	0.640513	1.96279	1.21212	0.925926	0.640977	0.88
O94905	ERLN2_HUMAN	1	Erlin-2 OS=Homo sapiens GN=ERLIN2 PE=1 SV=1	344	0.626588	0.632455	2.20606	1.01852	0.967033	0.924
Q14651	PLSI_HUMAN	1	Plastin-1 OS=Homo sapiens GN=PLS1 PE=1 SV=1	637	1.03467	0.210818	1.53984	1.51515	2.5	0.624516
Q99816	TS101_HUMAN	1	Tumor susceptibility gene 101 protein OS=Homo sapiens GN=TSG101 PE=1 SV=2	395	1.30665	1.16867	0.821114	1.12434	0.720238	0.782222
P25786	PSA1_HUMAN	1	Proteasome subunit alpha type-1 OS=Homo sapiens GN=PSMA1 PE=1 SV=1	267	0.960769	1.03592	1.15394	0.925926	1.02143	0.728276
Q96CX2	KCD12_HUMAN	1	BTB/POZ domain-containing protein KCTD12 OS=Homo sapiens GN=KCTD12 PE=1 SV=1	330	1.09802	1.14992	1.77778	0.902778	0.516327	0.754286
P35606	COPB2_HUMAN	1	Coatomer subunit beta' OS=Homo sapiens GN=COPB2 PE=1 SV=2	918	1.11449	2.28387	0.707071	0.961538	0.589286	0.766452
P39656	OST48_HUMAN	1	Dolichyl-diphosphooligosaccharide--protein glycosyltransferase 48 kDa subunit OS=Homo sapiens GN=DDOST PE=1 SV=3	445	1.16304	2.02386	0.877743	0.777778	0.57619	0.843333
P54819	KAD2_HUMAN	1	Adenylate kinase isoenzyme 2, mitochondrial OS=Homo sapiens GN=AK2 PE=1 SV=2	242	0.840673	2.16674	1.31129	0.378788	0.931217	0.924
Q96N66	MBOA7_HUMAN	1	Membrane-bound O-acyltransferase domain-containing protein 7 OS=Homo sapiens GN=MBOAT7 PE=2 SV=2	478	1.15292	3.38815	0.622222	0.787037	0.513736	0.792
P30050	RL12_HUMAN	1	60S ribosomal protein L12 OS=Homo sapiens GN=RPL12 PE=1 SV=1	168	1.09178	0.837073	0.848485	1.07323	0.817143	1.13143
P02768	ALBU_HUMAN	1	Serum albumin OS=Homo sapiens GN=ALB PE=1 SV=2	617	0.496949	0.658807	1.0101	2.41228	1.22571	0.782222
P61006	RAB8A_HUMAN	1	Ras-related protein Rab-8A OS=Homo sapiens GN=RAB8A PE=1 SV=1	210	1.12786	1.7129	0.848485	0.587607	1.20168	0.66
P20073	ANXA7_HUMAN	1	Annexin A7 OS=Homo sapiens GN=ANXA7 PE=1 SV=3	495	1.03467	0.599742	1.06846	0.810185	1.48413	0.956522
Q92614	MY18A_HUMAN	1	Myosin-XVIIIa OS=Homo sapiens GN=MYO18A PE=1 SV=3	2080	2.43018	1.3835	0.702194	0.47619	0.990683	0.684444
O94903	PROSC_HUMAN	1	Proline synthetase co-transcribed bacterial homolog protein OS=Homo sapiens GN=PROSC PE=1 SV=1	279	0.829755	1.06959	1.47563	0.724638	1.71008	0.469333
Q9Y5U8	BR44L_HUMAN	0.9999	Brain protein 44-like protein OS=Homo sapiens GN=BRP44L PE=1 SV=1	111	1.38778	5.92927	1.19786	0.362319	0.328904	0.648421
Q9H2G2	SLK_HUMAN	1	STE20-like serine/threonine-protein kinase OS=Homo sapiens GN=SLK PE=1 SV=1	1251	1.36109	1.16867	0.766373	0.925926	0.892857	0.754286
P60842	IF4A1_HUMAN	1	Eukaryotic initiation factor 4A-I OS=Homo sapiens GN=EIF4A1 PE=1 SV=1	412	1.06752	0.359349	1.11181	1.38889	1.08036	1.18462
Q93034	CUL5_HUMAN	1	Cullin-5 OS=Homo sapiens GN=CUL5 PE=1 SV=4	790	1.249	0.930081	1.07692	0.833333	0.888199	0.812308
O00299	CLIC1_HUMAN	1	Chloride intracellular channel protein 1 OS=Homo sapiens GN=CLIC1 PE=1 SV=4	245	1.14091	0.268495	1.32364	1.15741	1.51531	1.04923
P24752	THIL_HUMAN	1	Acetyl-CoA acetyltransferase, mitochondrial OS=Homo sapiens GN=ACAT1 PE=1 SV=1	433	0.960769	8.69626	1.54724	0.231481	0.281671	0.88
Q8TCJ2	STT3B_HUMAN	0.9998	Dolichyl-diphosphooligosaccharide--protein glycosyltransferase subunit STT3B OS=Homo sapiens GN=STT3B PE=1 SV=1	837	1.26647	3.37309	0.460606	0.766284	0.491071	1
Q13724	GCS1_HUMAN	0.9999	Mannosyl-oligosaccharide glucosidase OS=Homo sapiens GN=GCS1 PE=1 SV=5	848	0.7021	2.0423	0.877743	0.888889	0.883929	0.744615
P04406	G3P_HUMAN	1	Glyceraldehyde-3-phosphate dehydrogenase OS=Homo sapiens GN=GAPDH PE=1 SV=3	340	0.494942	1.24827	0.974186	0.752315	1.29643	1.25053
P18621	RL17_HUMAN	1	60S ribosomal protein L17 OS=Homo sapiens GN=RPL17 PE=1 SV=3	187	1.04811	1.30853	0.619165	0.925926	0.66	1.408
O43865	SAHH2_HUMAN	1	Putative adenosylhomocysteinase 2 OS=Homo sapiens GN=AHCYL1 PE=1 SV=2	537	1.69982	3.66158	0.484848	0.451389	0.491071	1.08952
P57764	GSDMD_HUMAN	1	Gasdermin-D OS=Homo sapiens GN=GSDMD PE=1 SV=1	491	0.711681	0.51387	0.87991	1.20773	1.33571	1.40148
P00367	DHE3_HUMAN	1	Glutamate dehydrogenase 1, mitochondrial OS=Homo sapiens GN=GLUD1 PE=1 SV=2	565	0.854017	1.52662	1.69697	0.396825	1.04762	0.787368
Q9UHB9	SRP68_HUMAN	1	Signal recognition particle 68 kDa protein OS=Homo sapiens GN=SRP68 PE=1 SV=2	635	1.31014	1.72488	0.875	0.757576	0.640212	0.74963
Q13423	NNTM_HUMAN	1	NAD(P) transhydrogenase, mitochondrial OS=Homo sapiens GN=NNT PE=1 SV=3	1100	1.39748	12.4515	0.798574	0.176768	0.392857	0.744615
O95299	NDUAA_HUMAN	1	NADH dehydrogenase [ubiquinone] 1 alpha subcomplex subunit 10, mitochondrial OS=Homo sapiens GN=NDUFA10 PE=1 SV=1	360	1.1209	12.4515	0.848485	0.3125	0.392857	0.4928
Q9HCF4	ALO17_HUMAN	1	Protein ALO17 OS=Homo sapiens GN=KIAA1618 PE=1 SV=2	1570	0.603274	0.966251	0.82197	1.38889	1.17857	0.910345
P46977	STT3A_HUMAN	0.9991	Dolichyl-diphosphooligosaccharide--protein glycosyltransferase subunit STT3A OS=Homo sapiens GN=STT3A PE=1 SV=2	714	1.6213	2.9251	0.609848	0.793651	0.415966	0.7392
P30041	PRDX6_HUMAN	1	Peroxiredoxin-6 OS=Homo sapiens GN=PRDX6 PE=1 SV=3	227	0.793679	1.1068	1.12	0.888889	0.589286	1.364
P30101	PDIA3_HUMAN	1	Protein disulfide-isomerase A3 OS=Homo sapiens GN=PDIA3 PE=1 SV=4	512	1.05227	0.903507	1	1.0582	0.909774	0.766452
P50552	VASP_HUMAN	1	Vasodilator-stimulated phosphoprotein OS=Homo sapiens GN=VASP PE=1 SV=3	385	1.58736	0.54522	0.591368	1.60819	1.29082	0.66
Q9H299	SH3L3_HUMAN	1	SH3 domain-binding glutamic acid-rich-like protein 3 OS=Homo sapiens GN=SH3BGRL3 PE=1 SV=1	95	0.549011	0.486504	1.00561	2.77778	1.57143	0.597143
P31040	DHSA_HUMAN	1	Succinate dehydrogenase [ubiquinone] flavoprotein subunit, mitochondrial OS=Homo sapiens GN=SDHA PE=1 SV=2	673	0.840673	8.19317	0.712727	0.246914	0.690476	0.833684
Q9NQ48	LZTL1_HUMAN	1	Leucine zipper transcription factor-like protein 1 OS=Homo sapiens GN=LZTFL1 PE=1 SV=1	303	0.960769	0.329404	1.4	1.16667	1.22485	1.09649
Q9P035	PTAD1_HUMAN	0.9999	Protein tyrosine phosphatase-like protein PTPLAD1 OS=Homo sapiens GN=PTPLAD1 PE=1 SV=2	367	0.807046	1.52258	1.00758	1.21528	0.785714	0.586667
P61019	RAB2A_HUMAN	1	Ras-related protein Rab-2A OS=Homo sapiens GN=RAB2A PE=1 SV=1	215	1.249	0.527046	0.876768	1.0101	1.07519	1.1
O14745	NHERF_HUMAN	1	Ezrin-radixin-moesin-binding phosphoprotein 50 OS=Homo sapiens GN=SLC9A3R1 PE=1 SV=4	363	0.657368	2.00683	0.954545	0.462963	0.611111	1.925
Q13177	PAK2_HUMAN	1	Serine/threonine-protein kinase PAK 2 OS=Homo sapiens GN=PAK2 PE=1 SV=3	531	0.925185	0.737864	1.08255	0.757576	1.2479	0.981538
P00491	PNPH_HUMAN	1	Purine nucleoside phosphorylase OS=Homo sapiens GN=NP PE=1 SV=2	293	0.849911	1.12938	0.911336	1.20773	0.903571	0.709677
Q9Y6E0	STK24_HUMAN	1	Serine/threonine-protein kinase 24 OS=Homo sapiens GN=STK24 PE=1 SV=1	449	0.730184	0.769202	1.44949	0.972222	0.935374	0.913846
Q05682	CALD1_HUMAN	1	Caldesmon OS=Homo sapiens GN=CALD1 PE=1 SV=2	803	0.823516	0.592927	0.848485	1.05556	1.27679	1.21
Q13617	CUL2_HUMAN	1	Cullin-2 OS=Homo sapiens GN=CUL2 PE=1 SV=2	755	0.996353	0.527046	0.907001	0.925926	0.960317	1.59238
Q9Y3U8	RL36_HUMAN	1	60S ribosomal protein L36 OS=Homo sapiens GN=RPL36 PE=1 SV=3	107	1.00881	0.632455	0.733825	1.12847	1.05901	1.20421
O75347	TBCA_HUMAN	1	Tubulin-specific chaperone A OS=Homo sapiens GN=TBCA PE=1 SV=3	110	0.751906	1.01017	1.06846	0.868056	0.607143	1.56
P62888	RL30_HUMAN	1	60S ribosomal protein L30 OS=Homo sapiens GN=RPL30 PE=1 SV=2	117	0.751906	0.837073	1.18182	1.00309	1.0102	0.88
Q92734	TFG_HUMAN	1	Protein TFG OS=Homo sapiens GN=TFG PE=1 SV=2	405	1.0619	0.539024	1.45939	0.727513	1.02143	1.06333
P62906	RL10A_HUMAN	1	60S ribosomal protein L10a OS=Homo sapiens GN=RPL10A PE=1 SV=2	220	0.739053	0.969084	0.848485	1.02339	0.848571	1.25053
Q9UNM6	PSD13_HUMAN	1	26S proteasome non-ATPase regulatory subunit 13 OS=Homo sapiens GN=PSMD13 PE=1 SV=1	381	1.16304	0.514789	1.09091	1.24269	0.857143	0.947692
Q02818	NUCB1_HUMAN	1	Nucleobindin-1 OS=Homo sapiens GN=NUCB1 PE=1 SV=4	467	1.04811	0.744065	1.27273	0.820707	0.951128	0.849655
Q14247	SRC8_HUMAN	1	Src substrate cortactin OS=Homo sapiens GN=CTTN PE=1 SV=2	557	1.10488	1.14992	0.92803	0.833333	1.46667	0.451892
Q92688	AN32B_HUMAN	1	Acidic leucine-rich nuclear phosphoprotein 32 family member B OS=Homo sapiens GN=ANP32B PE=1 SV=1	255	0.960769	0.194175	1.45939	1.06209	1.62381	1.38286
Q07812	BAX_HUMAN	1	Apoptosis regulator BAX OS=Homo sapiens GN=BAX PE=1 SV=1	195	0.576461	0.376461	1.01271	1.4881	1.51531	1.30087
P17174	AATC_HUMAN	1	Aspartate aminotransferase, cytoplasmic OS=Homo sapiens GN=GOT1 PE=1 SV=3	419	1.53723	7.90569	0.969697	0.26455	0.234336	0.88
P68871	HBB_HUMAN	1	Hemoglobin subunit beta OS=Homo sapiens GN=HBB PE=1 SV=2	149	0.379251	0.325528	1.16274	2.77778	1.60714	0.997333
Q9Y6N5	SQRD_HUMAN	1	Sulfide:quinone oxidoreductase, mitochondrial OS=Homo sapiens GN=SQRDL PE=1 SV=1	456	0.800641	0.847038	1.33333	0.898693	1.47321	0.533333
Q16666	IF16_HUMAN	1	Gamma-interferon-inducible protein Ifi-16 OS=Homo sapiens GN=IFI16 PE=1 SV=3	795	0.882869	0.930081	0.643678	0.94246	1.02747	1.24414
Q96KP4	CNDP2_HUMAN	1	Cytosolic non-specific dipeptidase OS=Homo sapiens GN=CNDP2 PE=1 SV=2	481	1.20096	2.19984	1.10303	0.406504	0.497619	1.08
O75116	ROCK2_HUMAN	1	Rho-associated protein kinase 2 OS=Homo sapiens GN=ROCK2 PE=1 SV=3	1406	0.526873	0.614887	1.43874	1.07323	1.15986	1.08952
Q9UHG3	PCYOX_HUMAN	1	Prenylcysteine oxidase 1 OS=Homo sapiens GN=PCYOX1 PE=1 SV=3	512	1.38111	0.814525	0.979021	0.537634	0.839901	1.265
P46778	RL21_HUMAN	1	60S ribosomal protein L21 OS=Homo sapiens GN=RPL21 PE=1 SV=2	162	1.03763	1.33789	0.719927	1.0101	0.67734	0.92
Q15293	RCN1_HUMAN	1	Reticulocalbin-1 OS=Homo sapiens GN=RCN1 PE=1 SV=1	336	0.389501	0.237171	1.48485	0.892857	4.27778	1.19059
P56199	ITA1_HUMAN	1	Integrin alpha-1 OS=Homo sapiens GN=ITGA1 PE=1 SV=2	1194	1.1209	0.790569	0.916364	0.992063	0.664835	1.16
P30049	ATPD_HUMAN	1	ATP synthase subunit delta, mitochondrial OS=Homo sapiens GN=ATP5D PE=1 SV=2	171	0.960769	3.71224	1.55556	0.277778	0.483516	0.833684
Q53GQ0	DHB12_HUMAN	1	Estradiol 17-beta-dehydrogenase 12 OS=Homo sapiens GN=HSD17B12 PE=1 SV=2	316	0.907393	1.03762	1.47563	0.992063	0.56746	0.792
P60468	SC61B_HUMAN	1	Protein transport protein Sec61 subunit beta OS=Homo sapiens GN=SEC61B PE=1 SV=2	98	1.28103	2.08044	0.707071	1	0.426531	0.77
P08107	HSP71_HUMAN	1	Heat shock 70 kDa protein 1 OS=Homo sapiens GN=HSPA1A PE=1 SV=5	650	0.730184	0.424208	1.30536	0.631313	1.9381	1.25053
Q5T1M5	FKB15_HUMAN	1	FK506-binding protein 15 OS=Homo sapiens GN=FKBP15 PE=1 SV=2	1235	0.880705	0.926874	0.877743	1.25661	0.92236	0.744615
P61106	RAB14_HUMAN	1	Ras-related protein Rab-14 OS=Homo sapiens GN=RAB14 PE=1 SV=4	218	1.20096	0.752923	1.09989	0.905797	0.982143	0.697931
Q9NQT8	KI13B_HUMAN	1	Kinesin-like protein KIF13B OS=Homo sapiens GN=KIF13B PE=1 SV=1	1849	1.70803	2.3301	0.735354	0.670498	0.669312	0.4675
P48047	ATPO_HUMAN	1	ATP synthase subunit O, mitochondrial OS=Homo sapiens GN=ATP5O PE=1 SV=1	216	0.886864	3.99445	1.25253	0.347222	0.475564	0.833684
P29966	MARCS_HUMAN	1	Myristoylated alanine-rich C-kinase substrate OS=Homo sapiens GN=MARCKS PE=1 SV=4	337	0.907393	0.639984	1.00758	1.12847	1.15238	0.8
P26447	S10A4_HUMAN	1	Protein S100-A4 OS=Homo sapiens GN=S100A4 PE=1 SV=1	103	3.01956	0.306027	0.689394	0.888889	1.1	0.972632
Q13153	PAK1_HUMAN	1	Serine/threonine-protein kinase PAK 1 OS=Homo sapiens GN=PAK1 PE=1 SV=2	552	1.24099	0.479133	1.22182	0.883838	0.942857	0.99
Q99733	NP1L4_HUMAN	1	Nucleosome assembly protein 1-like 4 OS=Homo sapiens GN=NAP1L4 PE=1 SV=1	380	1.20986	0.885437	0.933333	0.694444	1.09127	0.788966
P08754	GNAI3_HUMAN	1	Guanine nucleotide-binding protein G(k) subunit alpha OS=Homo sapiens GN=GNAI3 PE=1 SV=3	359	0.918996	1.1221	0.591368	0.874486	1.02484	1.08952
Q16740	CLPP_HUMAN	1	Putative ATP-dependent Clp protease proteolytic subunit, mitochondrial OS=Homo sapiens GN=CLPP PE=1 SV=1	281	0.800641	1.15545	1.2897	0.724638	0.815934	0.843333
Q9Y262	IF3EI_HUMAN	1	Eukaryotic translation initiation factor 3 subunit E-interacting protein OS=Homo sapiens GN=EIF3EIP PE=1 SV=1	572	1.03763	0.926874	1.02403	0.992063	0.622024	0.977778
Q32MZ4	LRRF1_HUMAN	1	Leucine-rich repeat flightless-interacting protein 1 OS=Homo sapiens GN=LRRFIP1 PE=1 SV=2	819	2.3699	0.604553	0.59893	1.08696	0.825	0.766452
Q14108	SCRB2_HUMAN	1	Lysosome membrane protein 2 OS=Homo sapiens GN=SCARB2 PE=1 SV=2	484	2.22178	1.30616	1.07692	0.668724	0.373214	0.754286
Q14697	GANAB_HUMAN	1	Neutral alpha-glucosidase AB OS=Homo sapiens GN=GANAB PE=1 SV=3	956	0.877224	0.766612	1.06061	0.845411	0.821429	1.18609
P00738	HPT_HUMAN	1	Haptoglobin OS=Homo sapiens GN=HP PE=1 SV=1	412	0.65195	0.614887	0.707071	1.72222	1.72857	0.694737
P36578	RL4_HUMAN	1	60S ribosomal protein L4 OS=Homo sapiens GN=RPL4 PE=1 SV=5	433	1.11449	1.07517	0.673797	1.0101	0.695055	1.03304
Q9BTZ2	DHRS4_HUMAN	0.9999	Dehydrogenase/reductase SDR family member 4 OS=Homo sapiens GN=DHRS4 PE=1 SV=2	264	0.818433	0.88939	1.74163	0.555556	1.03714	0.8
Q15833	STXB2_HUMAN	1	Syntaxin-binding protein 2 OS=Homo sapiens GN=STXBP2 PE=1 SV=1	601	0.960769	0.847038	0.719927	1.0101	1.20168	0.81931
Q9NRV9	HEBP1_HUMAN	0.9998	Heme-binding protein 1 OS=Homo sapiens GN=HEBP1 PE=1 SV=1	192	0.782849	1.28833	1.17483	0.431034	1.23469	0.918261
P11021	GRP78_HUMAN	1	78 kDa glucose-regulated protein OS=Homo sapiens GN=HSPA5 PE=1 SV=2	663	1.29986	0.903507	1.20746	0.859788	0.561224	0.846154
P31930	QCR1_HUMAN	1	Cytochrome b-c1 complex subunit 1, mitochondrial OS=Homo sapiens GN=UQCRC1 PE=1 SV=3	486	1.0294	3.79473	1.10672	0.2849	0.561224	0.836
P10412	H14_HUMAN	1	Histone H1.4 OS=Homo sapiens GN=HIST1H1E PE=1 SV=2,Histone H1.3 OS=Homo sapiens GN=HIST1H1D PE=1 SV=2,Histone H1.2 OS=Homo sapiens GN=HIST1H1C PE=1 SV=2	222	0.682652	1.97642	0.397727	1.44444	0.366667	2.024
P62258	1433E_HUMAN	1	14-3-3 protein epsilon OS=Homo sapiens GN=YWHAE PE=1 SV=1	259	0.896718	0.612053	1.25576	0.883838	1.03383	0.912593
Q01813	K6PP_HUMAN	1	6-phosphofructokinase type C OS=Homo sapiens GN=PFKP PE=1 SV=2	794	0.667201	0.621161	0.876768	1.99653	1.20476	0.653714
P09622	DLDH_HUMAN	1	Dihydrolipoyl dehydrogenase, mitochondrial OS=Homo sapiens GN=DLD PE=1 SV=1	516	0.800641	4.91909	1.31987	0.26455	0.421603	0.983529
Q14789	GOGB1_HUMAN	1	Golgin subfamily B member 1 OS=Homo sapiens GN=GOLGB1 PE=1 SV=2	3300	0.793679	1.58114	0.684262	1.20773	0.860544	0.6325
P49589	SYCC_HUMAN	0.9999	Cysteinyl-tRNA synthetase, cytoplasmic OS=Homo sapiens GN=CARS PE=1 SV=3	758	1.26647	1.64702	0.673797	0.810185	0.604396	0.817143
Q9UHD8	SEPT9_HUMAN	1	Septin-9 OS=Homo sapiens GN=SEPT9 PE=1 SV=2	594	1.04083	1.09044	0.936259	0.617284	1.0102	0.846154
Q9UIA9	XPO7_HUMAN	1	Exportin-7 OS=Homo sapiens GN=XPO7 PE=1 SV=3	1101	1.69547	0.567588	0.961616	1.11111	0.754286	0.722857
Q9ULV4	COR1C_HUMAN	1	Coronin-1C OS=Homo sapiens GN=CORO1C PE=1 SV=1	480	0.780625	0.912195	0.957967	1.02339	0.883929	0.9075
Q14847	LASP1_HUMAN	1	LIM and SH3 domain protein 1 OS=Homo sapiens GN=LASP1 PE=1 SV=2	265	1.0008	0.948683	0.883838	0.540123	1.52778	0.806667
Q9Y371	SHLB1_HUMAN	1	Endophilin-B1 OS=Homo sapiens GN=SH3GLB1 PE=1 SV=1	370	1.77742	0.494106	0.763636	1.14734	1.10924	0.647059
O00203	AP3B1_HUMAN	0.9998	AP-3 complex subunit beta-1 OS=Homo sapiens GN=AP3B1 PE=1 SV=2	1108	1.86502	1.40546	0.57478	0.992063	0.471429	0.782222
P55145	ARMET_HUMAN	0.9999	Protein ARMET OS=Homo sapiens GN=ARMET PE=1 SV=2	182	0.960769	2.81091	0.383838	0.431034	1.2479	0.981538
P21397	AOFA_HUMAN	1	Amine oxidase [flavin-containing] A OS=Homo sapiens GN=MAOA PE=1 SV=1	534	0.653323	2.29984	1.35758	0.375375	1.12733	0.6336
P13667	PDIA4_HUMAN	1	Protein disulfide-isomerase A4 OS=Homo sapiens GN=PDIA4 PE=1 SV=2	654	1.41587	0.867075	1	0.722222	1.04762	0.586667
O00487	PSDE_HUMAN	1	26S proteasome non-ATPase regulatory subunit 14 OS=Homo sapiens GN=PSMD14 PE=1 SV=1	314	1.34508	0.582524	0.875	0.992063	0.942857	0.849655
Q9P2E9	RRBP1_HUMAN	1	Ribosome-binding protein 1 OS=Homo sapiens GN=RRBP1 PE=1 SV=4	1428	1.68135	1.9325	0.668503	0.747863	0.352217	0.945185
P25705	ATPA_HUMAN	1	ATP synthase subunit alpha, mitochondrial OS=Homo sapiens GN=ATP5A1 PE=1 SV=1	560	0.823516	3.79473	1.25253	0.347222	0.445946	0.88
Q8NE71	ABCF1_HUMAN	1	ATP-binding cassette sub-family F member 1 OS=Homo sapiens GN=ABCF1 PE=1 SV=2	856	0.926456	0.959976	0.4689	0.925926	1.07519	1.28
O43776	SYNC_HUMAN	1	Asparaginyl-tRNA synthetase, cytoplasmic OS=Homo sapiens GN=NARS PE=1 SV=1	555	1.44115	0.92233	0.821114	1.19048	0.506912	0.806667
Q9Y3A5	SBDS_HUMAN	1	Ribosome maturation protein SBDS OS=Homo sapiens GN=SBDS PE=1 SV=4	254	0.732014	0.378098	1.08255	1.75926	1.39683	0.717037
Q9UEY8	ADDG_HUMAN	1	Gamma-adducin OS=Homo sapiens GN=ADD3 PE=1 SV=1	715	0.849911	1.09044	0.930596	0.603865	1.25714	0.803478
Q9ULZ3	ASC_HUMAN	1	Apoptosis-associated speck-like protein containing a CARD OS=Homo sapiens GN=PYCARD PE=1 SV=2	198	0.925185	0.427335	0.961616	1.16959	1.29412	0.913846
O75396	SC22B_HUMAN	1	Vesicle-trafficking protein SEC22b OS=Homo sapiens GN=SEC22B PE=1 SV=3	218	0.686264	1.51789	0.848485	0.668724	0.897959	0.9856
P46781	RS9_HUMAN	1	40S ribosomal protein S9 OS=Homo sapiens GN=RPS9 PE=1 SV=3	197	0.829755	0.744065	0.768939	1.25	0.88	1
Q14112	NID2_HUMAN	1	Nidogen-2 OS=Homo sapiens GN=NID2 PE=1 SV=2	1393	1.10858	0.708786	0.593939	0.957854	0.727513	1.60471
Q7L1Q6	BZW1_HUMAN	1	Basic leucine zipper and W2 domain-containing protein 1 OS=Homo sapiens GN=BZW1 PE=1 SV=1	425	1.34508	0.243252	1.0303	1.46605	0.916667	1.15077
Q96JB5	CK5P3_HUMAN	1	CDK5 regulatory subunit-associated protein 3 OS=Homo sapiens GN=CDK5RAP3 PE=1 SV=2	513	1.34508	1.11107	0.905051	0.587607	0.956522	0.684444
Q92896	GSLG1_HUMAN	1	Golgi apparatus protein 1 OS=Homo sapiens GN=GLG1 PE=1 SV=2	1194	0.812958	0.744065	0.911336	1.20773	0.6875	1.13667
P28482	MK01_HUMAN	1	Mitogen-activated protein kinase 1 OS=Homo sapiens GN=MAPK1 PE=1 SV=3	365	1.1209	0.491909	0.848485	1.31579	0.860544	0.981538
O75915	PRAF3_HUMAN	1	PRA1 family protein 3 OS=Homo sapiens GN=ARL6IP5 PE=1 SV=1	191	0.823516	0.92233	0.989899	0.793651	1.12245	0.7744
P16219	ACADS_HUMAN	1	Short-chain specific acyl-CoA dehydrogenase, mitochondrial OS=Homo sapiens GN=ACADS PE=1 SV=1	418	0.384308	7.90569	1.44242	0.213675	0.97619	0.565714
Q6UXG2	K1324_HUMAN	1	UPF0577 protein KIAA1324 OS=Homo sapiens GN=KIAA1324 PE=2 SV=2	1026	1.32106	1.11997	0.401914	1.82749	0.754286	0.628571
P09543	CN37_HUMAN	1	2',3'-cyclic-nucleotide 3'-phosphodiesterase OS=Homo sapiens GN=CNP PE=1 SV=2	427	1.2228	0.839979	0.848485	0.587607	0.892857	1.10957
P53367	ARFP1_HUMAN	1	Arfaptin-1 OS=Homo sapiens GN=ARFIP1 PE=1 SV=2	378	1.58244	0.726469	0.766373	0.868056	1.12946	0.586667
P04424	ARLY_HUMAN	1	Argininosuccinate lyase OS=Homo sapiens GN=ASL PE=1 SV=4	470	0.520416	0.514789	2.20606	0.735294	1.21786	0.956522
P08195	4F2_HUMAN	1	4F2 cell-surface antigen heavy chain OS=Homo sapiens GN=SLC3A2 PE=1 SV=2	536	1.08087	0.605542	1.35758	1.04167	0.742063	0.729143
Q9H4A5	GLP3L_HUMAN	1	Golgi phosphoprotein 3-like OS=Homo sapiens GN=GOLPH3L PE=1 SV=1	289	0.961538	0.458554	1.34343	1.46605	1.07519	0.533333
P61966	AP1S1_HUMAN	1	AP-1 complex subunit sigma-1A OS=Homo sapiens GN=AP1S1 PE=1 SV=1	160	1.11247	0.993858	1.15152	0.5	0.88	0.88
Q9Y490	TLN1_HUMAN	1	Talin-1 OS=Homo sapiens GN=TLN1 PE=1 SV=3	2573	0.996353	0.92233	0.678788	1.01496	0.825	0.942857
Q9UKG1	DP13A_HUMAN	0.9998	DCC-interacting protein 13-alpha OS=Homo sapiens GN=APPL1 PE=1 SV=1	718	1.33672	2.37171	0.509091	0.537634	0.597143	0.945185
P46776	RL27A_HUMAN	1	60S ribosomal protein L27a OS=Homo sapiens GN=RPL27A PE=1 SV=2	150	1.06016	1.50208	0.573301	1.18056	0.515625	0.88
P49419	AL7A1_HUMAN	1	Alpha-aminoadipic semialdehyde dehydrogenase OS=Homo sapiens GN=ALDH7A1 PE=1 SV=4	518	0.809069	1.48531	1.33333	0.449346	0.608295	1.1
Q8N392	RHG18_HUMAN	1	Rho GTPase-activating protein 18 OS=Homo sapiens GN=ARHGAP18 PE=1 SV=2	672	2.48199	1.42302	0.848485	0.391738	0.428571	0.956522
Q9BR76	COR1B_HUMAN	1	Coronin-1B OS=Homo sapiens GN=CORO1B PE=1 SV=1	496	1.2114	1.11265	0.715909	1.13636	0.717391	0.605
O75306	NDUS2_HUMAN	1	NADH dehydrogenase [ubiquinone] iron-sulfur protein 2, mitochondrial OS=Homo sapiens GN=NDUFS2 PE=1 SV=2	469	0.780625	3.76461	0.946387	0.477431	0.516327	0.688696
P37802	TAGL2_HUMAN	1	Transgelin-2 OS=Homo sapiens GN=TAGLN2 PE=1 SV=3	202	1.20096	0.504618	1.09091	1.30719	1.1	0.49641
Q96FW1	OTUB1_HUMAN	1	Ubiquitin thioesterase OTUB1 OS=Homo sapiens GN=OTUB1 PE=1 SV=2	275	0.960769	1.21221	0.766373	1.08696	0.752976	0.645333
P53992	SC24C_HUMAN	1	Protein transport protein Sec24C OS=Homo sapiens GN=SEC24C PE=1 SV=2	1108	1.12786	1.3987	0.820202	0.777778	0.691429	0.674667
Q02750	MP2K1_HUMAN	0.9984	Dual specificity mitogen-activated protein kinase kinase 1 OS=Homo sapiens GN=MAP2K1 PE=1 SV=2	398	1.44115	0.715277	0.820202	1.19949	0.628571	0.733333
P49189	AL9A1_HUMAN	1	4-trimethylaminobutyraldehyde dehydrogenase OS=Homo sapiens GN=ALDH9A1 PE=1 SV=3	501	0.859635	1.68655	0.964187	0.694444	0.650246	0.7392
Q07960	RHG01_HUMAN	1	Rho GTPase-activating protein 1 OS=Homo sapiens GN=ARHGAP1 PE=1 SV=1	445	0.807046	0.683735	0.785634	0.977366	1.04762	1.04923
P46459	NSF_HUMAN	1	Vesicle-fusing ATPase OS=Homo sapiens GN=NSF PE=1 SV=2	754	1.23527	1.28833	0.87991	0.718391	0.669312	0.691429
Q9Y6Y8	S23IP_HUMAN	1	SEC23-interacting protein OS=Homo sapiens GN=SEC23IP PE=1 SV=1	1013	1.38778	1.3987	0.606061	1.02657	0.634615	0.606897
Q9H0U4	RAB1B_HUMAN	1	Ras-related protein Rab-1B OS=Homo sapiens GN=RAB1B PE=1 SV=1	204	0.854017	1.01645	1.27273	0.845411	0.857143	0.5775
Q9P0J0	NDUAD_HUMAN	1	NADH dehydrogenase [ubiquinone] 1 alpha subcomplex subunit 13 OS=Homo sapiens GN=NDUFA13 PE=1 SV=3	146	0.900721	2.88729	0.959157	0.356125	0.736607	0.704
Q96RQ3	MCCA_HUMAN	1	Methylcrotonoyl-CoA carboxylase subunit alpha, mitochondrial OS=Homo sapiens GN=MCCC1 PE=1 SV=3	735	0.640513	6.74619	2.33333	0.115741	0.475083	0.825
Q709C8	VP13C_HUMAN	1	Vacuolar protein sorting-associated protein 13C OS=Homo sapiens GN=VPS13C PE=1 SV=1	3800	1.23527	1.52032	0.593939	0.833333	0.785714	0.624516
P01842	LAC_HUMAN	1	Ig lambda chain C regions OS=Homo sapiens GN=IGLC1 PE=1 SV=1	107	0.375953	2.03289	0.636364	1.06209	1.76786	0.498667
P13073	COX41_HUMAN	1	Cytochrome c oxidase subunit 4 isoform 1, mitochondrial OS=Homo sapiens GN=COX4I1 PE=1 SV=1	172	0.665148	2.83287	1.44242	0.308642	0.739496	0.733333
Q01415	GALK2_HUMAN	1	N-acetylgalactosamine kinase OS=Homo sapiens GN=GALK2 PE=1 SV=1	464	1.0738	0.442719	1.05212	1.38889	0.707143	0.921905
O60716	CTND1_HUMAN	1	Catenin delta-1 OS=Homo sapiens GN=CTNND1 PE=1 SV=1	981	1.2228	1.12938	1.27273	0.529101	1.0102	0.48
Q9Y5M8	SRPRB_HUMAN	1	Signal recognition particle receptor subunit beta OS=Homo sapiens GN=SRPRB PE=1 SV=3	275	0.960769	1.09801	0.909091	1.02657	0.445238	1.02667
Q9Y696	CLIC4_HUMAN	1	Chloride intracellular channel protein 4 OS=Homo sapiens GN=CLIC4 PE=1 SV=4	257	1.20986	1.18585	0.711632	0.944444	0.722857	0.645333
P60981	DEST_HUMAN	1	Destrin OS=Homo sapiens GN=DSTN PE=1 SV=3	168	1.34508	0.837073	0.668503	0.833333	0.722857	0.99
Q9Y678	COPG_HUMAN	1	Coatomer subunit gamma OS=Homo sapiens GN=COPG PE=1 SV=1	885	1.07163	1.58114	0.59893	0.888889	0.580745	0.850667
P23368	MAOM_HUMAN	1	NAD-dependent malic enzyme, mitochondrial OS=Homo sapiens GN=ME2 PE=1 SV=1	592	0.758502	2.46657	1.01166	0.378788	0.614907	1.01037
Q8NE86	C109A_HUMAN	1	Coiled-coil domain-containing protein 109A OS=Homo sapiens GN=CCDC109A PE=1 SV=1	356	0.730184	0.813157	0.848485	1.09649	1.52521	0.528
P68366	TBA4A_HUMAN	1	Tubulin alpha-4A chain OS=Homo sapiens GN=TUBA4A PE=1 SV=1	454	1.44115	0.622872	0.785634	1.12179	0.85119	0.66
P61088	UBE2N_HUMAN	1	Ubiquitin-conjugating enzyme E2 N OS=Homo sapiens GN=UBE2N PE=1 SV=1	154	0.720577	0.689214	0.848485	0.888889	1.1	1.0713
Q6NUK1	SCMC1_HUMAN	1	Calcium-binding mitochondrial carrier protein SCaMC-1 OS=Homo sapiens GN=SLC25A24 PE=1 SV=2	483	0.549011	0.330936	1.08606	0.801282	2.80612	0.99
P13489	RINI_HUMAN	1	Ribonuclease inhibitor OS=Homo sapiens GN=RNH1 PE=1 SV=2	467	0.782849	1.14496	0.848485	0.90812	0.785714	0.806667
P13796	PLSL_HUMAN	1	Plastin-2 OS=Homo sapiens GN=LCP1 PE=1 SV=5	635	1.22581	0.752923	0.662879	1.04167	1.06071	0.645333
O60763	USO1_HUMAN	1	General vesicular transport factor p115 OS=Homo sapiens GN=USO1 PE=1 SV=2	975	1.46644	1.28833	0.791919	0.854701	0.505102	0.674667
P25398	RS12_HUMAN	1	40S ribosomal protein S12 OS=Homo sapiens GN=RPS12 PE=1 SV=2	134	0.789203	0.839979	0.876768	1.12434	0.669312	0.994783
Q9UGI8	TES_HUMAN	1	Testin OS=Homo sapiens GN=TES PE=1 SV=1	427	0.892143	1.25173	0.795455	0.514403	1.00397	0.942857
O95831	AIFM1_HUMAN	1	Apoptosis-inducing factor 1, mitochondrial OS=Homo sapiens GN=AIFM1 PE=1 SV=1	621	0.812958	7.29756	1.37879	0.194444	0.436508	0.621176
P35914	HMGCL_HUMAN	1	Hydroxymethylglutaryl-CoA lyase, mitochondrial OS=Homo sapiens GN=HMGCL PE=1 SV=2	330	1.0619	2.86111	0.919192	0.3125	0.839901	0.586667
P63092	GNAS2_HUMAN	1	Guanine nucleotide-binding protein G(s) subunit alpha isoforms short OS=Homo sapiens GN=GNAS PE=1 SV=1,Guanine nucleotide-binding protein G(s) subunit alpha isoforms XLas OS=Homo sapiens GN=GNAS PE=1 SV=2	399	1.29986	1.05409	0.950303	0.436508	0.6875	1.1
P32456	GBP2_HUMAN	1	Interferon-induced guanylate-binding protein 2 OS=Homo sapiens GN=GBP2 PE=2 SV=2	599	0.640513	1.24232	1.13131	1.16959	0.883929	0.460952
P55268	LAMB2_HUMAN	1	Laminin subunit beta-2 OS=Homo sapiens GN=LAMB2 PE=1 SV=2	1821	0.805806	1.66436	0.452525	0.540123	0.508403	2.56
Q15008	PSMD6_HUMAN	1	26S proteasome non-ATPase regulatory subunit 6 OS=Homo sapiens GN=PSMD6 PE=1 SV=1	394	0.672538	0.718699	1.06061	0.992063	0.821429	1.0208
P62988	UBIQ_HUMAN	1	Ubiquitin OS=Homo sapiens GN=RPS27A PE=1 SV=1	77	0.832666	0.632455	0.789969	0.854701	1.07519	1.10957
Q99497	PARK7_HUMAN	1	Protein DJ-1 OS=Homo sapiens GN=PARK7 PE=1 SV=2	192	0.816654	1.00618	0.878788	0.694444	0.582949	1.44941
Q13162	PRDX4_HUMAN	1	Peroxiredoxin-4 OS=Homo sapiens GN=PRDX4 PE=1 SV=1	275	0.730184	1.82439	0.905051	0.611111	0.456221	1.25714
Q14677	EPN4_HUMAN	1	Clathrin interactor 1 OS=Homo sapiens GN=CLINT1 PE=1 SV=1	633	1.26647	0.766612	1.13131	0.534188	1.13492	0.6325
P52788	SPSY_HUMAN	0.9999	Spermine synthase OS=Homo sapiens GN=SMS PE=1 SV=2	371	0.26688	0.338815	2.16364	0.980392	1.35317	1.60471
P06576	ATPB_HUMAN	1	ATP synthase subunit beta, mitochondrial OS=Homo sapiens GN=ATP5B PE=1 SV=3	536	0.847737	2.12845	1.27273	0.390625	0.554622	0.836
P09211	GSTP1_HUMAN	1	Glutathione S-transferase P OS=Homo sapiens GN=GSTP1 PE=1 SV=2	213	0.462592	0.60813	0.933333	1.31173	1.47321	0.814815
O95167	NDUA3_HUMAN	1	NADH dehydrogenase [ubiquinone] 1 alpha subcomplex subunit 3 OS=Homo sapiens GN=NDUFA3 PE=1 SV=1	86	0.721154	2.66667	0.746667	0.290698	0.954082	1.03529
P55072	TERA_HUMAN	1	Transitional endoplasmic reticulum ATPase OS=Homo sapiens GN=VCP PE=1 SV=4	817	1.23527	0.959976	0.719927	0.810185	0.864286	0.6875
P54578	UBP14_HUMAN	1	Ubiquitin carboxyl-terminal hydrolase 14 OS=Homo sapiens GN=USP14 PE=1 SV=3	501	0.668361	0.604553	0.766373	1.13636	0.693277	1.68348
P37837	TALDO_HUMAN	1	Transaldolase OS=Homo sapiens GN=TALDO1 PE=1 SV=2	342	0.864692	0.625101	0.965517	0.94697	1.19925	0.691429
Q9UHB6	LIMA1_HUMAN	1	LIM domain and actin-binding protein 1 OS=Homo sapiens GN=LIMA1 PE=1 SV=1	769	0.563209	0.903507	0.77135	0.992063	1.45055	0.724706
O14735	CDIPT_HUMAN	0.9999	CDP-diacylglycerol--inositol 3-phosphatidyltransferase OS=Homo sapiens GN=CDIPT PE=1 SV=1	216	0.997722	2.69723	0.644848	0.308642	0.785714	0.972632
Q9UJU6	DBNL_HUMAN	1	Drebrin-like protein OS=Homo sapiens GN=DBNL PE=1 SV=1	436	1.00444	0.814525	1.05329	0.664251	1.22768	0.578286
P05388	RLA0_HUMAN	1	60S acidic ribosomal protein P0 OS=Homo sapiens GN=RPLP0 PE=1 SV=1	321	0.907393	0.462772	1.14219	1.04167	0.817143	0.994783
P54619	AAKG1_HUMAN	1	5'-AMP-activated protein kinase subunit gamma-1 OS=Homo sapiens GN=PRKAG1 PE=1 SV=1	336	0.49411	1.07291	1.08606	0.601852	1.12245	1.04
P62277	RS13_HUMAN	1	40S ribosomal protein S13 OS=Homo sapiens GN=RPS13 PE=1 SV=2	153	1.08887	0.34785	0.994775	0.992063	0.990683	1.08952
P61158	ARP3_HUMAN	1	Actin-related protein 3 OS=Homo sapiens GN=ACTR3 PE=1 SV=3	424	1.29704	0.910352	0.793744	0.722222	0.860544	0.68129
P07384	CAN1_HUMAN	1	Calpain-1 catalytic subunit OS=Homo sapiens GN=CAPN1 PE=1 SV=1	723	0.807046	0.958265	0.821114	0.845411	0.935374	0.785714
P25789	PSA4_HUMAN	1	Proteasome subunit alpha type-4 OS=Homo sapiens GN=PSMA4 PE=1 SV=1	265	0.917098	0.632455	1.09091	0.883838	0.857143	0.817143
Q15907	RB11B_HUMAN	1	Ras-related protein Rab-11B OS=Homo sapiens GN=RAB11B PE=1 SV=4	221	1.09802	0.75104	0.848485	0.673401	1.10714	0.7392
P27816	MAP4_HUMAN	1	Microtubule-associated protein 4 OS=Homo sapiens GN=MAP4 PE=1 SV=2	1167	0.629469	0.338815	1.01818	1	1.50595	1.17333
P53621	COPA_HUMAN	1	Coatomer subunit alpha OS=Homo sapiens GN=COPA PE=1 SV=2	1240	0.923816	1.65301	0.61708	0.944444	0.52381	0.821333
P04899	GNAI2_HUMAN	1	Guanine nucleotide-binding protein G(i), alpha-2 subunit OS=Homo sapiens GN=GNAI2 PE=1 SV=3	360	1.16963	1.44938	0.503788	0.555556	0.825	0.974286
Q9NSK0	KLC4_HUMAN	1	Kinesin light chain 4 OS=Homo sapiens GN=KLC4 PE=1 SV=3	627	1.2136	0.729756	0.550369	0.722222	1.42411	0.758621
Q9NQC3	RTN4_HUMAN	1	Reticulon-4 OS=Homo sapiens GN=RTN4 PE=1 SV=2	1207	0.710134	0.370053	1.15394	1.19048	1.06071	0.99
O43617	TPPC3_HUMAN	1	Trafficking protein particle complex subunit 3 OS=Homo sapiens GN=TRAPPC3 PE=1 SV=1	183	0.922338	0.722806	0.768939	0.966184	0.667857	1.14074
P52566	GDIR2_HUMAN	1	Rho GDP-dissociation inhibitor 2 OS=Homo sapiens GN=ARHGDIB PE=1 SV=3	204	0.701102	0.695701	0.946387	0.744048	1.2479	0.88
Q86VP6	CAND1_HUMAN	1	Cullin-associated NEDD8-dissociated protein 1 OS=Homo sapiens GN=CAND1 PE=1 SV=2	1246	0.591242	1.00139	0.760711	1	0.823129	1.01538
P09960	LKHA4_HUMAN	1	Leukotriene A-4 hydrolase OS=Homo sapiens GN=LTA4H PE=1 SV=2	619	0.569345	1.35526	0.878788	0.771605	0.695055	1.03304
P47985	UCRI_HUMAN	1	Cytochrome b-c1 complex subunit Rieske, mitochondrial OS=Homo sapiens GN=UQCRFS1 PE=1 SV=2	278	0.960769	2.51811	1.05051	0.42735	0.373214	0.926316
P04844	RPN2_HUMAN	1	Dolichyl-diphosphooligosaccharide--protein glycosyltransferase subunit 2 OS=Homo sapiens GN=RPN2 PE=1 SV=3	639	1.00881	1.42812	0.715909	0.747863	0.596059	0.8096
P28066	PSA5_HUMAN	1	Proteasome subunit alpha type-5 OS=Homo sapiens GN=PSMA5 PE=1 SV=3	245	0.751906	0.503089	1.16274	0.925926	1.15789	0.785714
Q8WWM9	CYGB_HUMAN	1	Cytoglobin OS=Homo sapiens GN=CYGB PE=1 SV=1	193	1.44115	1.14496	0.557576	0.944444	0.614907	0.693333
Q9UNH7	SNX6_HUMAN	1	Sorting nexin-6 OS=Homo sapiens GN=SNX6 PE=1 SV=1	412	1.249	1.1221	0.791919	0.52682	0.848571	0.744615
P49755	TMEDA_HUMAN	1	Transmembrane emp24 domain-containing protein 10 OS=Homo sapiens GN=TMED10 PE=1 SV=2	222	0.880705	0.988211	1.06061	0.752315	0.602381	0.88
Q9NR45	SIAS_HUMAN	1	Sialic acid synthase OS=Homo sapiens GN=NANS PE=1 SV=2	364	0.960769	1.69408	0.911336	0.670498	0.487685	0.754286
Q9NZ45	CISD1_HUMAN	1	CDGSH iron sulfur domain-containing protein 1 OS=Homo sapiens GN=CISD1 PE=1 SV=1	110	0.440352	2.54357	1.54941	0.287356	0.785714	0.931765
P20618	PSB1_HUMAN	1	Proteasome subunit beta type-1 OS=Homo sapiens GN=PSMB1 PE=1 SV=2	245	0.915018	0.4894	0.994775	0.883838	1.0102	0.9152
Q9UJ70	NAGK_HUMAN	1	N-acetyl-D-glucosamine kinase OS=Homo sapiens GN=NAGK PE=1 SV=4	349	0.960769	1.03382	0.673797	0.722222	0.854037	0.88
Q9Y5K5	UCHL5_HUMAN	0.9999	Ubiquitin carboxyl-terminal hydrolase isozyme L5 OS=Homo sapiens GN=UCHL5 PE=1 SV=3	334	0.65195	0.281091	1.0303	1.38889	0.854037	1.61333
P27797	CALR_HUMAN	1	Calreticulin OS=Homo sapiens GN=CALR PE=1 SV=1	423	1.0738	0.481216	1.04429	1.02657	0.909774	0.715
Q01518	CAP1_HUMAN	1	Adenylyl cyclase-associated protein 1 OS=Homo sapiens GN=CAP1 PE=1 SV=4	481	1.13545	0.708786	0.636364	0.854701	0.995238	0.826667
P21912	DHSB_HUMAN	0.9999	Succinate dehydrogenase [ubiquinone] iron-sulfur subunit, mitochondrial OS=Homo sapiens GN=SDHB PE=1 SV=3	284	0.791221	4.94106	0.742424	0.202546	0.739496	0.828235
Q14203	DCTN1_HUMAN	1	Dynactin subunit 1 OS=Homo sapiens GN=DCTN1 PE=1 SV=3	1294	1.2228	1.85612	0.684262	0.670498	0.589286	0.586667
P25325	THTM_HUMAN	0.9999	3-mercaptopyruvate sulfurtransferase OS=Homo sapiens GN=MPST PE=1 SV=3	301	1.08887	0.194175	1.95152	0.694444	1.36466	0.918261
A6NL28	TPM3L_HUMAN	0.999	Putative tropomyosin alpha-3 chain-like protein OS=Homo sapiens PE=5 SV=2	226	0.960769	0.537587	0.974186	0.801282	1.22222	0.728276
O43396	TXNL1_HUMAN	1	Thioredoxin-like protein 1 OS=Homo sapiens GN=TXNL1 PE=1 SV=3	293	1.12786	0.697561	0.994775	1.0582	0.596059	0.726957
Q8WUM4	PDC6I_HUMAN	1	Programmed cell death 6-interacting protein OS=Homo sapiens GN=PDCD6IP PE=1 SV=1	879	1.01134	0.92233	0.678788	1.11111	0.854037	0.596129
P48444	COPD_HUMAN	1	Coatomer subunit delta OS=Homo sapiens GN=ARCN1 PE=1 SV=1	518	1.1209	0.843273	0.739003	0.925926	0.649068	0.849655
O14548	COX7R_HUMAN	1	Cytochrome c oxidase subunit 7A-related protein, mitochondrial OS=Homo sapiens GN=COX7A2L PE=1 SV=2	116	0.320256	3.08322	1.21739	0.367647	0.916667	0.88
Q15819	UB2V2_HUMAN	0.9999	Ubiquitin-conjugating enzyme E2 variant 2 OS=Homo sapiens GN=UBE2V2 PE=1 SV=4	147	0.538031	0.515588	1.48485	1.11111	0.535714	1.45391
Q9NQW7	XPP1_HUMAN	1	Xaa-Pro aminopeptidase 1 OS=Homo sapiens GN=XPNPEP1 PE=1 SV=3	631	0.540433	0.814525	1.34986	1.85185	0.714286	0.451892
P68036	UB2L3_HUMAN	1	Ubiquitin-conjugating enzyme E2 L3 OS=Homo sapiens GN=UBE2L3 PE=1 SV=1	156	0.91273	0.539024	0.794492	1.0101	0.951128	0.942857
P60660	MYL6_HUMAN	1	Myosin light polypeptide 6 OS=Homo sapiens GN=MYL6 PE=1 SV=2	153	0.711681	0.434813	0.905051	0.785024	2.05495	0.782222
Q6P996	PDXD1_HUMAN	1	Pyridoxal-dependent decarboxylase domain-containing protein 1 OS=Homo sapiens GN=PDXDC1 PE=1 SV=2	798	0.918996	0.813157	0.524064	1.52116	1.15546	0.513333
Q96I99	SUCB2_HUMAN	1	Succinyl-CoA ligase [GDP-forming] subunit beta, mitochondrial OS=Homo sapiens GN=SUCLG2 PE=1 SV=2	438	0.51241	1.72488	1.96212	0.249288	0.693277	1.17333
Q13418	ILK_HUMAN	1	Integrin-linked protein kinase OS=Homo sapiens GN=ILK PE=1 SV=2	458	1.16093	1.26491	0.54902	0.718391	0.611111	0.99
P35613	BASI_HUMAN	1	Basigin OS=Homo sapiens GN=BSG PE=1 SV=2	390	1.02482	1.17572	0.684262	0.793651	0.785714	0.68129
Q16881	TRXR1_HUMAN	0.9995	Thioredoxin reductase 1, cytoplasmic OS=Homo sapiens GN=TXNRD1 PE=1 SV=3	658	1.4042	0.60813	0.70303	1.16959	0.873016	0.570811
P49748	ACADV_HUMAN	1	Very long-chain specific acyl-CoA dehydrogenase, mitochondrial OS=Homo sapiens GN=ACADVL PE=1 SV=1	664	0.67819	2.52982	1.02525	0.249288	0.81106	0.983529
P50570	DYN2_HUMAN	1	Dynamin-2 OS=Homo sapiens GN=DNM2 PE=1 SV=2	881	0.960769	1.02009	0.668503	1.08696	0.909774	0.537778
P26440	IVD_HUMAN	1	Isovaleryl-CoA dehydrogenase, mitochondrial OS=Homo sapiens GN=IVD PE=1 SV=1	429	0.533761	3.38815	1.31129	0.231481	0.810268	0.782222
Q13596	SNX1_HUMAN	1	Sorting nexin-1 OS=Homo sapiens GN=SNX1 PE=1 SV=3	529	0.91273	0.940136	0.848485	0.747863	0.752976	0.847407
Q7Z7H5	TMED4_HUMAN	0.9799	Transmembrane emp24 domain-containing protein 4 OS=Homo sapiens GN=TMED4 PE=1 SV=1	230	0.880705	1.4682	1.93455	0.277778	0.67734	0.733333
P43307	SSRA_HUMAN	1	Translocon-associated protein subunit alpha OS=Homo sapiens GN=SSR1 PE=1 SV=3	290	0.742412	1.05409	1.02403	0.820707	0.841837	0.623333
P22314	UBA1_HUMAN	1	Ubiquitin-like modifier-activating enzyme 1 OS=Homo sapiens GN=UBA1 PE=1 SV=3	1072	0.760609	0.470068	0.909091	1.13636	1.09127	0.848571
P07741	APT_HUMAN	1	Adenine phosphoribosyltransferase OS=Homo sapiens GN=APRT PE=1 SV=2	183	1.21697	0.592927	1.20202	1.02657	0.52381	0.733333
Q96N67	DOCK7_HUMAN	1	Dedicator of cytokinesis protein 7 OS=Homo sapiens GN=DOCK7 PE=1 SV=4	2167	1.28103	1.58114	0.40303	0.747863	0.541872	1.03304
P07737	PROF1_HUMAN	1	Profilin-1 OS=Homo sapiens GN=PFN1 PE=1 SV=2	142	0.812958	0.651057	0.875855	1.04167	0.916667	0.77
P31146	COR1A_HUMAN	1	Coronin-1A OS=Homo sapiens GN=CORO1A PE=1 SV=4	467	0.727068	1.89737	0.556818	0.925926	0.903571	0.528
Q9H2U2	IPYR2_HUMAN	1	Inorganic pyrophosphatase 2, mitochondrial OS=Homo sapiens GN=PPA2 PE=1 SV=2	339	0.505668	1.22538	2.12121	0.534188	0.666667	0.712381
Q9Y224	CN166_HUMAN	1	UPF0568 protein C14orf166 OS=Homo sapiens GN=C14orf166 PE=1 SV=1	248	0.600481	0.329404	1.27273	1.0101	1.36466	0.96
O43678	NDUA2_HUMAN	1	NADH dehydrogenase [ubiquinone] 1 alpha subcomplex subunit 2 OS=Homo sapiens GN=NDUFA2 PE=1 SV=3	101	0.617637	4.98666	1.05051	0.338753	0.516917	0.586667
P06756	ITAV_HUMAN	1	Integrin alpha-V OS=Homo sapiens GN=ITGAV PE=1 SV=2	1062	0.892143	0.702728	0.557576	1.08696	1.3619	0.64
O43707	ACTN4_HUMAN	1	Alpha-actinin-4 OS=Homo sapiens GN=ACTN4 PE=1 SV=2	923	1.2114	0.510044	0.820202	0.966184	1.00397	0.666667
Q27J81	INF2_HUMAN	1	Inverted formin-2 OS=Homo sapiens GN=INF2 PE=1 SV=2	1265	1.56757	0.570966	0.442688	2.27273	0.785714	0.462
Q9Y266	NUDC_HUMAN	1	Nuclear migration protein nudC OS=Homo sapiens GN=NUDC PE=1 SV=1	336	1.02082	0.254111	0.748663	1.24269	1.375	0.981538
Q8WWI5	CTL1_HUMAN	0.9998	Choline transporter-like protein 1 OS=Homo sapiens GN=SLC44A1 PE=1 SV=1	666	1.08087	1.26491	0.662879	0.944444	0.878151	0.429767
Q96IU4	ABHEB_HUMAN	1	Abhydrolase domain-containing protein 14B OS=Homo sapiens GN=ABHD14B PE=1 SV=1	213	0.640513	0.940136	1.07692	0.545635	1.35714	0.670476
P48735	IDHP_HUMAN	1	Isocitrate dehydrogenase [NADP], mitochondrial OS=Homo sapiens GN=IDH2 PE=1 SV=2	458	0.480384	6.02809	1.82751	0.144676	0.23852	1.76
P49721	PSB2_HUMAN	1	Proteasome subunit beta type-2 OS=Homo sapiens GN=PSMB2 PE=1 SV=1	204	0.600962	0.429894	1.28844	0.833333	1.13492	1.01538
Q9Y5K6	CD2AP_HUMAN	1	CD2-associated protein OS=Homo sapiens GN=CD2AP PE=1 SV=1	647	1.69278	0.819849	0.683502	0.664251	1.15238	0.44
P45974	UBP5_HUMAN	1	Ubiquitin carboxyl-terminal hydrolase 5 OS=Homo sapiens GN=USP5 PE=1 SV=2	869	0.739053	0.91808	0.609848	0.874486	0.897959	0.981538
P11310	ACADM_HUMAN	1	Medium-chain specific acyl-CoA dehydrogenase, mitochondrial OS=Homo sapiens GN=ACADM PE=1 SV=1	427	0.556235	5.1387	0.686869	0.272331	0.937788	0.635556
O00186	STXB3_HUMAN	1	Syntaxin-binding protein 3 OS=Homo sapiens GN=STXBP3 PE=1 SV=2	600	0.711681	1.14496	0.936259	0.617284	0.949405	0.710769
Q9UBC2	EP15R_HUMAN	1	Epidermal growth factor receptor substrate 15-like 1 OS=Homo sapiens GN=EPS15L1 PE=1 SV=1	875	1.44115	0.457698	1.07692	0.747863	0.75	0.792
Q5JRA6	MIA3_HUMAN	1	Melanoma inhibitory activity protein 3 OS=Homo sapiens GN=MIA3 PE=1 SV=1	1931	1.06752	0.81084	0.556818	1.65344	0.785714	0.499459
P10606	COX5B_HUMAN	1	Cytochrome c oxidase subunit 5B, mitochondrial OS=Homo sapiens GN=COX5B PE=1 SV=2	131	0.800641	3.8091	1.06061	0.246914	0.505102	0.77
P31150	GDIA_HUMAN	1	Rab GDP dissociation inhibitor alpha OS=Homo sapiens GN=GDI1 PE=1 SV=2	453	0.960769	0.814525	0.994775	0.611111	0.634615	1.02667
P53990	K0174_HUMAN	0.9999	Uncharacterized protein KIAA0174 OS=Homo sapiens GN=KIAA0174 PE=1 SV=1	369	0.915018	0.790569	1.18788	0.694444	0.949405	0.546207
Q02218	ODO1_HUMAN	1	2-oxoglutarate dehydrogenase E1 component, mitochondrial OS=Homo sapiens GN=OGDH PE=1 SV=3	1036	0.672538	3.66158	1.2303	0.226098	0.509653	0.88
Q15005	SPCS2_HUMAN	1	Signal peptidase complex subunit 2 OS=Homo sapiens GN=SPCS2 PE=1 SV=3	229	1.35638	1.23526	0.623886	0.810185	0.540179	0.6688
P61923	COPZ1_HUMAN	1	Coatomer subunit zeta-1 OS=Homo sapiens GN=COPZ1 PE=1 SV=1	180	0.829755	0.602338	1.08255	0.972222	0.785714	0.733333
Q13217	DNJC3_HUMAN	1	DnaJ homolog subfamily C member 3 OS=Homo sapiens GN=DNAJC3 PE=1 SV=1	511	1.6213	0.539901	1.24242	1.06209	0.419048	0.624516
Q06323	PSME1_HUMAN	1	Proteasome activator complex subunit 1 OS=Homo sapiens GN=PSME1 PE=1 SV=1	253	0.710134	0.431219	1.56121	0.657895	1.42411	0.674667
Q13510	ASAH1_HUMAN	1	Acid ceramidase OS=Homo sapiens GN=ASAH1 PE=1 SV=4	400	1.05311	1.64609	0.87991	0.462963	0.555749	0.77
Q96A49	SYAP1_HUMAN	0.9988	Synapse-associated protein 1 OS=Homo sapiens GN=SYAP1 PE=1 SV=1	357	0.455101	0.695701	1.14107	0.833333	1.06303	0.94069
P20674	COX5A_HUMAN	1	Cytochrome c oxidase subunit 5A, mitochondrial OS=Homo sapiens GN=COX5A PE=1 SV=2	152	0.611398	2.07807	1.25253	0.367647	0.624542	0.821333
P02792	FRIL_HUMAN	0.9999	Ferritin light chain OS=Homo sapiens GN=FTL PE=1 SV=2	178	0.283864	2.74064	0.20202	1.04167	1.81696	1.00571
Q9BS26	TXND4_HUMAN	1	Thioredoxin domain-containing protein 4 OS=Homo sapiens GN=TXNDC4 PE=1 SV=1	412	1.38778	0.903507	1.24009	0.724638	0.465608	0.569412
Q15121	PEA15_HUMAN	1	Astrocytic phosphoprotein PEA-15 OS=Homo sapiens GN=PEA15 PE=1 SV=2	132	1.20096	0.4894	0.795455	0.694444	0.819876	1.12
Q12907	LMAN2_HUMAN	1	Vesicular integral-membrane protein VIP36 OS=Homo sapiens GN=LMAN2 PE=1 SV=1	361	0.760609	1.27511	0.768939	0.722222	0.785714	0.697931
Q9BQE5	APOL2_HUMAN	1	Apolipoprotein L2 OS=Homo sapiens GN=APOL2 PE=1 SV=1	342	0.776006	0.624133	0.848485	1.16959	1.50595	0.407805
P36542	ATPG_HUMAN	1	ATP synthase subunit gamma, mitochondrial OS=Homo sapiens GN=ATP5C1 PE=1 SV=1	302	0.621674	2.27684	1.23737	0.383142	0.52381	0.836
Q8TD06	AGR3_HUMAN	1	Anterior gradient protein 3 homolog OS=Homo sapiens GN=AGR3 PE=1 SV=1	169	0.282579	0.197642	1.37063	3.24074	3.24107	0.364878
P46939	UTRO_HUMAN	1	Utrophin OS=Homo sapiens GN=UTRN PE=1 SV=2	3476	1.50978	0.959976	0.509091	0.944444	0.717391	0.586667
P22695	QCR2_HUMAN	1	Cytochrome b-c1 complex subunit 2, mitochondrial OS=Homo sapiens GN=UQCRC2 PE=1 SV=3	459	0.600481	2.25877	1.07989	0.320513	0.707143	0.88
P29350	PTN6_HUMAN	1	Tyrosine-protein phosphatase non-receptor type 6 OS=Homo sapiens GN=PTPN6 PE=1 SV=1	603	0.864692	1.07517	0.648841	0.868056	0.928571	0.596129
Q15418	KS6A1_HUMAN	1	Ribosomal protein S6 kinase alpha-1 OS=Homo sapiens GN=RPS6KA1 PE=1 SV=2	745	0.800641	0.88939	0.648841	0.925926	1.19728	0.565714
Q96HE7	ERO1A_HUMAN	1	ERO1-like protein alpha OS=Homo sapiens GN=ERO1L PE=1 SV=2	474	0.816654	0.658807	0.961616	0.883838	1.07519	0.586667
Q08426	ECHP_HUMAN	0.9999	Peroxisomal bifunctional enzyme OS=Homo sapiens GN=EHHADH PE=1 SV=3	733	0.341607	1.50208	0.694215	1.02657	0.916667	0.851613
P24390	ERD21_HUMAN	0.9999	ER lumen protein retaining receptor 1 OS=Homo sapiens GN=KDELR1 PE=1 SV=1,ER lumen protein retaining receptor 2 OS=Homo sapiens GN=KDELR2 PE=1 SV=1	215	0.720577	0.494106	0.727273	1.64141	0.614907	1.0912
Q14764	MVP_HUMAN	1	Major vault protein OS=Homo sapiens GN=MVP PE=1 SV=4	905	0.588858	0.765067	0.535885	1.82292	1.76786	0.364878
P00403	COX2_HUMAN	1	Cytochrome c oxidase subunit 2 OS=Homo sapiens GN=MT-CO2 PE=1 SV=1	230	0.640513	5.95252	1.06061	0.284091	0.467687	0.528
Q9Y6M9	NDUB9_HUMAN	0.9999	NADH dehydrogenase [ubiquinone] 1 beta subcomplex subunit 9 OS=Homo sapiens GN=NDUFB9 PE=1 SV=3	182	1.04811	5.92927	0.628507	0.211353	0.475564	0.72
P48739	PIPNB_HUMAN	1	Phosphatidylinositol transfer protein beta isoform OS=Homo sapiens GN=PITPNB PE=1 SV=2	275	0.768615	0.462772	0.969697	1.13636	0.818452	0.88
Q8TBX8	PI42C_HUMAN	1	Phosphatidylinositol-5-phosphate 4-kinase type-2 gamma OS=Homo sapiens GN=PIP4K2C PE=1 SV=2	427	1.92154	1.07109	0.4689	1.08696	0.642857	0.418
Q9NUV9	GIMA4_HUMAN	0.9985	GTPase IMAP family member 4 OS=Homo sapiens GN=GIMAP4 PE=1 SV=1	334	0.786084	1.36553	0.754209	0.45045	0.972789	0.785714
O95202	LETM1_HUMAN	1	LETM1 and EF-hand domain-containing protein 1, mitochondrial OS=Homo sapiens GN=LETM1 PE=1 SV=1	749	0.617637	1.37309	1.12	0.622605	0.514778	0.9152
P50224	ST1A3_HUMAN	1	Sulfotransferase 1A3/1A4 OS=Homo sapiens GN=SULT1A3 PE=1 SV=1,Sulfotransferase 1A1 OS=Homo sapiens GN=SULT1A1 PE=1 SV=2,Sulfotransferase 1A2 OS=Homo sapiens GN=SULT1A2 PE=1 SV=1	299	0.50326	1.00267	1.48485	0.740741	0.831933	0.602105
Q15435	PP1R7_HUMAN	1	Protein phosphatase 1 regulatory subunit 7 OS=Homo sapiens GN=PPP1R7 PE=1 SV=1	365	0.960769	0.316228	1.30536	0.859788	1.11654	0.728276
P61204	ARF3_HUMAN	1	ADP-ribosylation factor 3 OS=Homo sapiens GN=ARF3 PE=1 SV=2,ADP-ribosylation factor 1 OS=Homo sapiens GN=ARF1 PE=1 SV=2	184	0.640513	0.491909	0.989899	0.787037	0.972789	1.16
Q93052	LPP_HUMAN	1	Lipoma-preferred partner OS=Homo sapiens GN=LPP PE=1 SV=1	620	0.623201	1.24827	0.711632	0.670498	0.628571	1.18609
P28161	GSTM2_HUMAN	1	Glutathione S-transferase Mu 2 OS=Homo sapiens GN=GSTM2 PE=1 SV=2	221	1.60128	1.42302	0.662879	0.744048	0.279365	0.88
P08572	CO4A2_HUMAN	1	Collagen alpha-2(IV) chain OS=Homo sapiens GN=COL4A2 PE=1 SV=4	1734	0.878417	2.73106	0.282828	0.911458	0.205782	2.16615
P27824	CALX_HUMAN	1	Calnexin OS=Homo sapiens GN=CANX PE=1 SV=2	600	0.720577	0.3865	1.19416	0.972222	0.75	1.13667
P10644	KAP0_HUMAN	1	cAMP-dependent protein kinase type I-alpha regulatory subunit OS=Homo sapiens GN=PRKAR1A PE=1 SV=1	386	0.960769	0.837073	0.711632	0.555556	0.88	0.96
Q9NY33	DPP3_HUMAN	1	Dipeptidyl-peptidase 3 OS=Homo sapiens GN=DPP3 PE=1 SV=2	747	0.501271	0.527046	1.23737	1.13636	0.785714	0.916667
Q15582	BGH3_HUMAN	1	Transforming growth factor-beta-induced protein ig-h3 OS=Homo sapiens GN=TGFBI PE=1 SV=1	692	0.402182	0.409925	0.593939	1.80556	1.44048	1.04762
P52209	6PGD_HUMAN	1	6-phosphogluconate dehydrogenase, decarboxylating OS=Homo sapiens GN=PGD PE=1 SV=3	490	0.665148	0.567588	0.785634	1.17521	0.710884	1.07556
Q9UL46	PSME2_HUMAN	1	Proteasome activator complex subunit 2 OS=Homo sapiens GN=PSME2 PE=1 SV=3	242	0.611398	0.3865	1.84453	0.816993	1.47321	0.506667
P11047	LAMC1_HUMAN	1	Laminin subunit gamma-1 OS=Homo sapiens GN=LAMC1 PE=1 SV=2	1630	1.17427	1.20468	0.530303	0.716846	0.415966	1.188
Q9NYU2	UGGG1_HUMAN	1	UDP-glucose:glycoprotein glucosyltransferase 1 OS=Homo sapiens GN=UGCGL1 PE=1 SV=2	1551	1.10488	0.930081	0.877743	0.925926	0.533163	0.596129
P07942	LAMB1_HUMAN	1	Laminin subunit beta-1 OS=Homo sapiens GN=LAMB1 PE=1 SV=1	1809	1.17427	1.27997	0.450758	1.13169	0.392857	0.88
P11908	PRPS2_HUMAN	0.9967	Ribose-phosphate pyrophosphokinase 2 OS=Homo sapiens GN=PRPS2 PE=1 SV=2	322	1.26748	0.529101	1.00439	0.462963	0.614907	1.37739
Q92599	SEPT8_HUMAN	0.9973	Septin-8 OS=Homo sapiens GN=SEPT8 PE=1 SV=4	490	1.38778	0.724688	1.01271	0.388889	0.92236	0.722857
P39019	RS19_HUMAN	1	40S ribosomal protein S19 OS=Homo sapiens GN=RPS19 PE=1 SV=2	147	0.640513	0.316228	0.572727	1.57407	1.17857	1.22222
P54725	RD23A_HUMAN	1	UV excision repair protein RAD23 homolog A OS=Homo sapiens GN=RAD23A PE=1 SV=1	368	0.640513	0.421637	1.32364	0.992063	0.710884	1.04296
P21810	PGS1_HUMAN	1	Biglycan OS=Homo sapiens GN=BGN PE=1 SV=2	373	0.349371	0.451754	1.64706	0.761649	1.12733	1.17333
P02794	FRIH_HUMAN	1	Ferritin heavy chain OS=Homo sapiens GN=FTH1 PE=1 SV=2	186	0.494942	1.3987	0.443526	1.22549	0.848571	0.8096
Q9Y4L1	HYOU1_HUMAN	1	Hypoxia up-regulated protein 1 OS=Homo sapiens GN=HYOU1 PE=1 SV=1	1012	1.15292	0.624133	0.819227	0.90812	0.596059	0.8096
P55884	EIF3B_HUMAN	1	Eukaryotic translation initiation factor 3 subunit B OS=Homo sapiens GN=EIF3B PE=1 SV=3	825	0.640513	0.316228	1.27273	0.925926	0.892857	1.2
P02042	HBD_HUMAN	1	Hemoglobin subunit delta OS=Homo sapiens GN=HBD PE=1 SV=2	149	0.195712	0.263523	1.13131	2.35043	1.98496	0.938667
Q9Y3Z3	SAMH1_HUMAN	1	SAM domain and HD domain-containing protein 1 OS=Homo sapiens GN=SAMHD1 PE=1 SV=2	634	0.631362	1.18585	0.875	0.555556	0.909774	0.766452
Q9UBT2	SAE2_HUMAN	1	SUMO-activating enzyme subunit 2 OS=Homo sapiens GN=UBA2 PE=1 SV=2	648	0.367353	0.414107	0.791919	1.32275	1.03383	1.54
P04083	ANXA1_HUMAN	1	Annexin A1 OS=Homo sapiens GN=ANXA1 PE=1 SV=2	351	0.617637	0.604553	0.636364	1.09954	1.38655	0.697931
P30038	AL4A1_HUMAN	1	Delta-1-pyrroline-5-carboxylate dehydrogenase, mitochondrial OS=Homo sapiens GN=ALDH4A1 PE=1 SV=3	571	1.38778	6.02809	0.890909	0.183438	0.251429	0.733333
Q9C0C2	TB182_HUMAN	1	182 kDa tankyrase 1-binding protein OS=Homo sapiens GN=TNKS1BP1 PE=1 SV=3	1751	1.38778	1.21221	0.585162	0.525526	0.752976	0.645333
P02647	APOA1_HUMAN	1	Apolipoprotein A-I OS=Homo sapiens GN=APOA1 PE=1 SV=1	271	0.33418	0.229984	0.937799	2.9321	2.13889	0.555789
P50395	GDIB_HUMAN	1	Rab GDP dissociation inhibitor beta OS=Homo sapiens GN=GDI2 PE=1 SV=2	451	0.816654	0.478018	1.02403	0.859788	0.827068	0.88
O15511	ARPC5_HUMAN	1	Actin-related protein 2/3 complex subunit 5 OS=Homo sapiens GN=ARPC5 PE=1 SV=3	153	0.576461	0.302771	0.979021	1.20773	1.42411	0.848571
O60610	DIAP1_HUMAN	1	Protein diaphanous homolog 1 OS=Homo sapiens GN=DIAPH1 PE=1 SV=2	1288	1.17913	0.718699	0.739003	0.854701	0.748299	0.621176
O00159	MYO1C_HUMAN	1	Myosin-Ic OS=Homo sapiens GN=MYO1C PE=1 SV=2	1041	0.9992	1.3835	0.672936	0.62724	0.541872	0.782222
O94855	SC24D_HUMAN	0.9997	Protein transport protein Sec24D OS=Homo sapiens GN=SEC24D PE=1 SV=2	1045	1.20096	0.926874	0.488522	1.57828	0.428571	0.665946
P31431	SDC4_HUMAN	1	Syndecan-4 OS=Homo sapiens GN=SDC4 PE=1 SV=2	201	0.584816	0.451754	0.877743	0.644841	1.57143	1.03304
P35221	CTNA1_HUMAN	1	Catenin alpha-1 OS=Homo sapiens GN=CTNNA1 PE=1 SV=1	918	0.869267	0.514789	1.24242	0.694444	1.1	0.567742
Q16762	THTR_HUMAN	1	Thiosulfate sulfurtransferase OS=Homo sapiens GN=TST PE=1 SV=4	301	0.840673	0.474341	1.22884	0.657895	2.11538	0.352
O43852	CALU_HUMAN	1	Calumenin OS=Homo sapiens GN=CALU PE=1 SV=2	319	0.680545	0.252982	1.59515	0.625	1.17857	1.18609
P35222	CTNB1_HUMAN	1	Catenin beta-1 OS=Homo sapiens GN=CTNNB1 PE=1 SV=1	791	1.14377	0.814525	1.85124	0.584795	0.423077	0.562222
P15311	EZRI_HUMAN	1	Ezrin OS=Homo sapiens GN=EZR PE=1 SV=4	594	1.1209	2.40099	0.636364	0.339506	0.467181	0.88
Q8IWE2	NXP20_HUMAN	1	Protein NOXP20 OS=Homo sapiens GN=FAM114A1 PE=1 SV=1	571	1.29495	0.843273	0.477273	1.50966	0.607143	0.49641
Q16836	HCDH_HUMAN	1	Hydroxyacyl-coenzyme A dehydrogenase, mitochondrial OS=Homo sapiens GN=HADH PE=1 SV=2	318	0.660529	1.68655	1.48485	0.326797	0.690476	0.628571
Q06210	GFPT1_HUMAN	1	Glucosamine--fructose-6-phosphate aminotransferase [isomerizing] 1 OS=Homo sapiens GN=GFPT1 PE=1 SV=3	708	0.730184	0.744065	0.557576	1.53509	0.589286	0.854857
O15230	LAMA5_HUMAN	1	Laminin subunit alpha-5 OS=Homo sapiens GN=LAMA5 PE=2 SV=6	3742	1.03467	1.26491	0.524064	0.462963	0.565714	1.30087
Q9Y2B0	CNPY2_HUMAN	1	Protein canopy homolog 2 OS=Homo sapiens GN=CNPY2 PE=1 SV=1	185	0.676097	0.746648	0.876768	0.565844	1.1	0.846154
P61619	S61A1_HUMAN	1	Protein transport protein Sec61 subunit alpha isoform 1 OS=Homo sapiens GN=SEC61A1 PE=1 SV=2	482	1.31474	1.1221	0.591368	0.874486	0.361004	0.841739
P05109	S10A8_HUMAN	1	Protein S100-A8 OS=Homo sapiens GN=S100A8 PE=1 SV=1	95	0.514698	0.175682	0.666667	1.85185	1.92857	1.07556
P01834	IGKC_HUMAN	1	Ig kappa chain C region OS=Homo sapiens GN=IGKC PE=1 SV=1	108	0.36443	1.21221	0.424242	1.22054	1.33571	0.754286
P12081	SYHC_HUMAN	1	Histidyl-tRNA synthetase, cytoplasmic OS=Homo sapiens GN=HARS PE=1 SV=2	516	0.880705	0.883577	0.623886	0.833333	0.622024	0.912593
Q7Z3D6	CN159_HUMAN	1	UPF0317 protein C14orf159, mitochondrial OS=Homo sapiens GN=C14orf159 PE=2 SV=2	624	0.404534	3.68932	0.530303	0.318287	0.75928	1.20037
P24539	AT5F1_HUMAN	1	ATP synthase subunit b, mitochondrial OS=Homo sapiens GN=ATP5F1 PE=1 SV=2	260	0.517337	2.71052	1.41414	0.271003	0.480159	0.88
P11498	PYC_HUMAN	0.9999	Pyruvate carboxylase, mitochondrial OS=Homo sapiens GN=PC PE=1 SV=2	1193	0.801282	3.03658	0.820202	0.403226	0.403475	0.696667
P52907	CAZA1_HUMAN	1	F-actin-capping protein subunit alpha-1 OS=Homo sapiens GN=CAPZA1 PE=1 SV=3	290	0.877224	0.441248	0.768939	0.94697	1.10924	0.715
P47756	CAPZB_HUMAN	1	F-actin-capping protein subunit beta OS=Homo sapiens GN=CAPZB PE=1 SV=4	281	0.728859	0.663058	0.689394	0.888889	0.951128	0.792
P20340	RAB6A_HUMAN	1	Ras-related protein Rab-6A OS=Homo sapiens GN=RAB6A PE=1 SV=3	211	1.10488	0.263523	0.969697	0.868056	1.11654	0.814815
O14579	COPE_HUMAN	1	Coatomer subunit epsilon OS=Homo sapiens GN=COPE PE=1 SV=3	312	0.747265	0.527046	0.668503	1.07323	0.864286	0.911429
Q16718	NDUA5_HUMAN	1	NADH dehydrogenase [ubiquinone] 1 alpha subcomplex subunit 5 OS=Homo sapiens GN=NDUFA5 PE=1 SV=3	118	0.739053	1.30444	1.21212	0.520833	0.637066	0.572
P28072	PSB6_HUMAN	1	Proteasome subunit beta type-6 OS=Homo sapiens GN=PSMB6 PE=1 SV=4	242	1.20096	0.790569	0.452525	0.776144	0.419048	1.57474
Q9UNF0	PACN2_HUMAN	1	Protein kinase C and casein kinase substrate in neurons protein 2 OS=Homo sapiens GN=PACSIN2 PE=1 SV=2	493	1.6213	1.36305	0.69697	0.555556	0.583673	0.44
P16152	CBR1_HUMAN	1	Carbonyl reductase [NADPH] 1 OS=Homo sapiens GN=CBR1 PE=1 SV=3	281	0.960769	0.74896	1.28844	0.848765	0.415966	0.670476
P09497	CLCB_HUMAN	1	Clathrin light chain B OS=Homo sapiens GN=CLTB PE=1 SV=1	232	0.816654	0.698642	0.82197	0.666667	1.04762	0.666667
Q9NUJ1	ABHDA_HUMAN	1	Abhydrolase domain-containing protein 10, mitochondrial OS=Homo sapiens GN=ABHD10 PE=1 SV=1	310	0.747265	0.574959	1.65455	0.509259	0.647059	0.928889
Q8WVM8	SCFD1_HUMAN	1	Sec1 family domain-containing protein 1 OS=Homo sapiens GN=SCFD1 PE=1 SV=4	651	0.960769	0.614887	1	1.0101	0.640212	0.557333
P21333	FLNA_HUMAN	1	Filamin-A OS=Homo sapiens GN=FLNA PE=1 SV=4	2681	0.623201	0.934309	0.565657	0.833333	0.785714	0.9856
P13797	PLST_HUMAN	1	Plastin-3 OS=Homo sapiens GN=PLS3 PE=1 SV=3	635	1.17427	0.910352	0.848485	0.694444	0.514778	0.645333
P61086	UBE2K_HUMAN	1	Ubiquitin-conjugating enzyme E2 K OS=Homo sapiens GN=UBE2K PE=1 SV=3	203	0.960769	0.338815	0.87991	0.944444	0.785714	0.974286
P23786	CPT2_HUMAN	1	Carnitine O-palmitoyltransferase 2, mitochondrial OS=Homo sapiens GN=CPT2 PE=1 SV=2	667	0.480384	1.88716	1.17483	0.324074	0.761905	0.782222
Q96TA1	NIBL1_HUMAN	1	Niban-like protein 1 OS=Homo sapiens GN=FAM129B PE=1 SV=2	743	0.910202	0.428225	0.905051	1.0101	0.746429	0.77
O75146	HIP1R_HUMAN	1	Huntingtin-interacting protein 1-related protein OS=Homo sapiens GN=HIP1R PE=1 SV=2	1082	1.5012	3.32871	0.438871	0.315657	0.493878	0.5984
P50995	ANX11_HUMAN	1	Annexin A11 OS=Homo sapiens GN=ANXA11 PE=1 SV=1	512	0.576461	0.578465	0.795455	0.785024	1.52778	0.643077
Q08257	QOR_HUMAN	1	Quinone oxidoreductase OS=Homo sapiens GN=CRYZ PE=1 SV=1	334	0.758502	0.808954	0.789969	0.670498	1.0102	0.616
Q9BX68	HINT2_HUMAN	1	Histidine triad nucleotide-binding protein 2 OS=Homo sapiens GN=HINT2 PE=1 SV=1	166	0.832666	2.67577	1.06983	0.203252	0.471429	0.88
Q05655	KPCD_HUMAN	0.9999	Protein kinase C delta type OS=Homo sapiens GN=PRKCD PE=1 SV=2	685	1.04083	1.45951	0.481572	0.644841	0.714286	0.595294
Q9BWS9	CHID1_HUMAN	1	Chitinase domain-containing protein 1 OS=Homo sapiens GN=CHID1 PE=1 SV=1	398	0.758502	0.702728	1.09989	0.666667	0.638393	0.79619
O60749	SNX2_HUMAN	1	Sorting nexin-2 OS=Homo sapiens GN=SNX2 PE=1 SV=2	526	1.01728	0.729756	0.848485	0.611111	0.864286	0.595294
P05556	ITB1_HUMAN	1	Integrin beta-1 OS=Homo sapiens GN=ITGB1 PE=1 SV=2	808	0.720577	0.294165	1.00561	1.02657	0.785714	1.15077
P19827	ITIH1_HUMAN	1	Inter-alpha-trypsin inhibitor heavy chain H1 OS=Homo sapiens GN=ITIH1 PE=1 SV=3	923	0.704564	0.316228	0.61708	2.1412	1.01488	0.66
P61020	RAB5B_HUMAN	0.9989	Ras-related protein Rab-5B OS=Homo sapiens GN=RAB5B PE=1 SV=1	218	1.35381	0.622872	0.609848	0.648148	0.935374	0.624516
P54577	SYYC_HUMAN	1	Tyrosyl-tRNA synthetase, cytoplasmic OS=Homo sapiens GN=YARS PE=1 SV=4	535	1.0619	1.58114	0.629521	0.766284	0.441964	0.539355
O00748	EST2_HUMAN	1	Carboxylesterase 2 OS=Homo sapiens GN=CES2 PE=1 SV=1	566	0.240192	0.0832178	3.12879	1.38889	2.42857	0.9152
Q9HAB8	PPCS_HUMAN	1	Phosphopantothenate--cysteine ligase OS=Homo sapiens GN=PPCS PE=1 SV=2	315	0.4996	0.20883	0.504505	1.38889	2.43571	1.08308
P04080	CYTB_HUMAN	1	Cystatin-B OS=Homo sapiens GN=CSTB PE=1 SV=2	100	0.800641	0.387826	2.01515	0.477431	0.733333	0.88
Q8IV36	CQ028_HUMAN	1	UPF0663 transmembrane protein C17orf28 OS=Homo sapiens GN=C17orf28 PE=2 SV=1	798	1.2114	0.981396	0.46281	0.94246	0.556548	0.666667
P61026	RAB10_HUMAN	1	Ras-related protein Rab-10 OS=Homo sapiens GN=RAB10 PE=1 SV=1	203	0.567727	0.296463	1.69697	1.25	1.06071	0.506667
Q53EL6	PDCD4_HUMAN	1	Programmed cell death protein 4 OS=Homo sapiens GN=PDCD4 PE=1 SV=1	475	0.457509	1.03762	0.985337	0.543478	0.92236	0.8096
Q16851	UGPA_HUMAN	1	UTP--glucose-1-phosphate uridylyltransferase OS=Homo sapiens GN=UGP2 PE=1 SV=5	515	0.640513	1.20911	0.819227	0.622605	0.751553	0.6325
Q15437	SC23B_HUMAN	1	Protein transport protein Sec23B OS=Homo sapiens GN=SEC23B PE=1 SV=2	777	1.53723	0.940136	0.47138	0.793651	0.465608	0.738065
P06744	G6PI_HUMAN	1	Glucose-6-phosphate isomerase OS=Homo sapiens GN=GPI PE=1 SV=4	565	0.270216	0.665742	1.02525	1.11111	0.823129	1.0912
Q86UX7	URP2_HUMAN	1	Fermitin family homolog 3 OS=Homo sapiens GN=FERMT3 PE=1 SV=1	676	0.429818	1.58114	0.623886	0.888889	1.03125	0.472195
O75438	NDUB1_HUMAN	0.9999	NADH dehydrogenase [ubiquinone] 1 beta subcomplex subunit 1 OS=Homo sapiens GN=NDUFB1 PE=1 SV=1	59	0.747265	1.23927	0.848485	0.391738	0.714286	0.831111
P43686	PRS6B_HUMAN	1	26S protease regulatory subunit 6B OS=Homo sapiens GN=PSMC4 PE=1 SV=2	424	0.747265	0.237171	1.06846	0.94697	1.03383	0.981538
P36871	PGM1_HUMAN	1	Phosphoglucomutase-1 OS=Homo sapiens GN=PGM1 PE=1 SV=3	570	0.777765	1.19783	0.61442	0.45045	0.52381	1.34316
P48681	NEST_HUMAN	1	Nestin OS=Homo sapiens GN=NES PE=1 SV=2	1642	1.58736	0.92233	0.351097	0.325059	1.08791	0.99
O60701	UGDH_HUMAN	1	UDP-glucose 6-dehydrogenase OS=Homo sapiens GN=UGDH PE=1 SV=1	501	1.85291	0.26913	0.43512	2.08333	0.970588	0.407805
O43676	NDUB3_HUMAN	0.9995	NADH dehydrogenase [ubiquinone] 1 beta subcomplex subunit 3 OS=Homo sapiens GN=NDUFB3 PE=1 SV=3	100	0.739053	3.53874	0.890909	0.325059	0.491071	0.48
Q9BVK6	TMED9_HUMAN	1	Transmembrane emp24 domain-containing protein 9 OS=Homo sapiens GN=TMED9 PE=1 SV=1	217	1.05685	0.343726	0.822773	0.859788	0.785714	0.88
Q16363	LAMA4_HUMAN	1	Laminin subunit alpha-4 OS=Homo sapiens GN=LAMA4 PE=1 SV=3	1846	0.920737	0.28748	0.717949	1.19048	0.725275	1.08
O75368	SH3L1_HUMAN	1	SH3 domain-binding glutamic acid-rich-like protein OS=Homo sapiens GN=SH3BGRL PE=1 SV=1	116	0.378485	0.582524	0.702194	0.582437	1.45357	1.34588
P61224	RAP1B_HUMAN	1	Ras-related protein Rap-1b OS=Homo sapiens GN=RAP1B PE=1 SV=1,Ras-related protein Rap-1A OS=Homo sapiens GN=RAP1A PE=1 SV=1	187	0.614892	1.1595	0.609848	0.694444	0.823129	0.709677
P14550	AK1A1_HUMAN	1	Alcohol dehydrogenase [NADP+] OS=Homo sapiens GN=AKR1A1 PE=1 SV=3	330	1.2136	1.37032	0.530303	0.643631	0.571429	0.541538
Q15084	PDIA6_HUMAN	1	Protein disulfide-isomerase A6 OS=Homo sapiens GN=PDIA6 PE=1 SV=1	446	0.594762	0.515588	1.22559	0.727513	0.785714	0.814815
P49773	HINT1_HUMAN	1	Histidine triad nucleotide-binding protein 1 OS=Homo sapiens GN=HINT1 PE=1 SV=2	128	0.751906	0.248022	1.54941	0.664251	0.785714	1.16
Q14240	IF4A2_HUMAN	0.9999	Eukaryotic initiation factor 4A-II OS=Homo sapiens GN=EIF4A2 PE=1 SV=2	413	1.31014	0.373723	1.17483	0.641026	0.727513	0.651852
P01008	ANT3_HUMAN	1	Antithrombin-III OS=Homo sapiens GN=SERPINC1 PE=1 SV=1	470	0.197081	0.245955	0.905051	5.76923	1.47899	0.465882
O15173	PGRC2_HUMAN	1	Membrane-associated progesterone receptor component 2 OS=Homo sapiens GN=PGRMC2 PE=1 SV=1	226	1.28103	0.808954	0.989899	0.444444	0.892857	0.427429
P49588	SYAC_HUMAN	1	Alanyl-tRNA synthetase, cytoplasmic OS=Homo sapiens GN=AARS PE=1 SV=2	981	0.691754	0.767981	0.907001	0.966184	0.502857	0.738065
P53618	COPB_HUMAN	1	Coatomer subunit beta OS=Homo sapiens GN=COPB1 PE=1 SV=3	965	0.75489	0.843273	0.591368	1	0.534286	0.849655
P01833	PIGR_HUMAN	1	Polymeric immunoglobulin receptor OS=Homo sapiens GN=PIGR PE=1 SV=4	774	1.03763	0.564692	0.30303	0.231481	3.83036	1.0713
Q8WX93	PALLD_HUMAN	1	Palladin OS=Homo sapiens GN=PALLD PE=1 SV=2	1401	0.571268	0.395284	0.768939	1.31579	0.982143	0.750588
O43181	NDUS4_HUMAN	1	NADH dehydrogenase [ubiquinone] iron-sulfur protein 4, mitochondrial OS=Homo sapiens GN=NDUFS4 PE=1 SV=1	178	0.540433	3.29977	1.04132	0.173611	0.811905	0.64
Q9BVC6	TM109_HUMAN	0.9999	Transmembrane protein 109 OS=Homo sapiens GN=TMEM109 PE=1 SV=1	247	0.274505	1.09801	1.37879	0.883838	0.701531	0.643077
P51452	DUS3_HUMAN	1	Dual specificity protein phosphatase 3 OS=Homo sapiens GN=DUSP3 PE=1 SV=1	188	1.04167	0.817701	0.668503	0.801282	0.574176	0.6325
O15031	PLXB2_HUMAN	0.9999	Plexin-B2 OS=Homo sapiens GN=PLXNB2 PE=1 SV=3	1861	1.00444	0.648672	0.687961	0.793651	0.752976	0.616
Q96DG6	CMBL_HUMAN	1	Carboxymethylenebutenolidase homolog OS=Homo sapiens GN=CMBL PE=1 SV=1	249	0.823516	0.107196	0.573301	2.28175	3.5	0.406154
Q16134	ETFD_HUMAN	1	Electron transfer flavoprotein-ubiquinone oxidoreductase, mitochondrial OS=Homo sapiens GN=ETFDH PE=1 SV=1	625	0.960769	10.1193	0.59025	0.128601	0.347176	0.64
P32119	PRDX2_HUMAN	1	Peroxiredoxin-2 OS=Homo sapiens GN=PRDX2 PE=1 SV=5	201	0.411758	0.81084	1.06061	0.961538	0.52381	0.916667
P08575	CD45_HUMAN	1	Leukocyte common antigen OS=Homo sapiens GN=PTPRC PE=1 SV=2	1321	0.576461	2.08044	0.412121	0.716846	0.960317	0.473846
P14625	ENPL_HUMAN	1	Endoplasmin OS=Homo sapiens GN=HSP90B1 PE=1 SV=1	814	0.720577	0.910352	0.636364	0.644841	0.748299	0.792
P62820	RAB1A_HUMAN	1	Ras-related protein Rab-1A OS=Homo sapiens GN=RAB1A PE=1 SV=3	208	0.3313	0.671984	0.942761	1.14734	0.673469	0.974286
Q16401	PSMD5_HUMAN	1	26S proteasome non-ATPase regulatory subunit 5 OS=Homo sapiens GN=PSMD5 PE=1 SV=3	511	0.67819	0.28748	1.03704	1.0101	0.949405	0.806667
P08240	SRPR_HUMAN	1	Signal recognition particle receptor subunit alpha OS=Homo sapiens GN=SRPR PE=1 SV=2	646	0.793679	0.714062	0.449198	1.33102	0.52381	0.88
P28331	NDUS1_HUMAN	1	NADH-ubiquinone oxidoreductase 75 kDa subunit, mitochondrial OS=Homo sapiens GN=NDUFS1 PE=1 SV=3	737	0.768615	3.87379	0.712727	0.297619	0.440767	0.56
Q9NTX5	ECHD1_HUMAN	1	Enoyl-CoA hydratase domain-containing protein 1 OS=Homo sapiens GN=ECHDC1 PE=1 SV=2	311	1.09802	1.49079	1.01818	0.408497	0.480159	0.473846
P98160	PGBM_HUMAN	1	Basement membrane-specific heparan sulfate proteoglycan core protein OS=Homo sapiens GN=HSPG2 PE=1 SV=3	4446	0.810649	2.04618	0.410557	0.563063	0.436508	0.921905
O95298	NDUC2_HUMAN	1	NADH dehydrogenase [ubiquinone] 1 subunit C2 OS=Homo sapiens GN=NDUFC2 PE=1 SV=1	121	0.832666	2.7974	0.919192	0.231481	0.552124	0.56
Q15286	RAB35_HUMAN	1	Ras-related protein Rab-35 OS=Homo sapiens GN=RAB35 PE=1 SV=1	204	0.600481	0.574959	1.00561	1.02657	0.678571	0.621176
P48506	GSH1_HUMAN	1	Glutamate--cysteine ligase catalytic subunit OS=Homo sapiens GN=GCLC PE=1 SV=2	645	1.20096	0.328161	0.903226	0.925926	0.897959	0.502857
P23284	PPIB_HUMAN	1	Peptidyl-prolyl cis-trans isomerase B OS=Homo sapiens GN=PPIB PE=1 SV=2	219	0.873426	0.462772	0.642097	0.859788	0.75	0.88
Q92616	GCN1L_HUMAN	1	Translational activator GCN1 OS=Homo sapiens GN=GCN1L1 PE=1 SV=5	2705	0.441434	0.483125	0.907001	1.46199	0.752976	0.691429
O14818	PSA7_HUMAN	1	Proteasome subunit alpha type-7 OS=Homo sapiens GN=PSMA7 PE=1 SV=1	252	0.823516	0.200779	1.15152	0.859788	0.982143	0.912593
O14976	GAK_HUMAN	1	Cyclin G-associated kinase OS=Homo sapiens GN=GAK PE=1 SV=2	1328	1.0294	0.661872	0.558214	0.785024	0.785714	0.625263
P04920	B3A2_HUMAN	1	Anion exchange protein 2 OS=Homo sapiens GN=SLC4A2 PE=1 SV=4	1257	0.960769	11.068	0.622222	0.105219	0.203704	1.02667
O75964	ATP5L_HUMAN	1	ATP synthase subunit g, mitochondrial OS=Homo sapiens GN=ATP5L PE=1 SV=3	105	0.698741	1.28697	1.38437	0.243056	0.571429	0.838095
Q99536	VAT1_HUMAN	1	Synaptic vesicle membrane protein VAT-1 homolog OS=Homo sapiens GN=VAT1 PE=1 SV=2	398	0.864692	0.351364	1.03704	0.617284	0.67734	1.1
P26038	MOES_HUMAN	1	Moesin OS=Homo sapiens GN=MSN PE=1 SV=3	585	1.03467	0.87841	0.474153	0.531046	0.785714	0.792
Q9NVD7	PARVA_HUMAN	1	Alpha-parvin OS=Homo sapiens GN=PARVA PE=1 SV=1	377	0.960769	0.362344	0.656891	0.648148	0.92236	1.04
Q16795	NDUA9_HUMAN	1	NADH dehydrogenase [ubiquinone] 1 alpha subcomplex subunit 9, mitochondrial OS=Homo sapiens GN=NDUFA9 PE=1 SV=2	382	0.791221	1.86348	1.04132	0.271003	0.496241	0.670476
Q01995	TAGL_HUMAN	1	Transgelin OS=Homo sapiens GN=TAGLN PE=1 SV=4	204	0.524056	0.204962	0.883838	1.22863	1.10582	1.06857
O43488	ARK72_HUMAN	1	Aflatoxin B1 aldehyde reductase member 2 OS=Homo sapiens GN=AKR7A2 PE=1 SV=3	364	0.823516	0.514789	0.745638	0.666667	0.846154	0.77
Q9H223	EHD4_HUMAN	1	EH domain-containing protein 4 OS=Homo sapiens GN=EHD4 PE=1 SV=1	548	0.960769	1.20911	0.763636	0.378788	0.640212	0.637241
O96000	NDUBA_HUMAN	1	NADH dehydrogenase [ubiquinone] 1 beta subcomplex subunit 10 OS=Homo sapiens GN=NDUFB10 PE=1 SV=3	175	0.51241	2.76699	0.887052	0.236407	0.65102	0.704
Q9UI12	VATH_HUMAN	1	V-type proton ATPase subunit H OS=Homo sapiens GN=ATP6V1H PE=1 SV=1	490	0.653323	0.451754	1.00561	1.13636	0.514778	0.782222
P05787	K2C8_HUMAN	1	Keratin, type II cytoskeletal 8 OS=Homo sapiens GN=KRT8 PE=1 SV=7	490	0.33418	0.190827	0.73064	1.30208	3.85	0.573913
P54920	SNAA_HUMAN	1	Alpha-soluble NSF attachment protein OS=Homo sapiens GN=NAPA PE=1 SV=3	299	0.584816	0.639984	0.711632	0.90812	0.628571	0.88
P49591	SYSC_HUMAN	1	Seryl-tRNA synthetase, cytoplasmic OS=Homo sapiens GN=SARS PE=1 SV=3	521	0.807046	0.910352	0.642792	0.574713	0.452381	1.08952
Q99798	ACON_HUMAN	1	Aconitate hydratase, mitochondrial OS=Homo sapiens GN=ACO2 PE=1 SV=2	790	0.640513	6.7763	0.92562	0.185185	0.25656	0.694737
O95154	ARK73_HUMAN	1	Aflatoxin B1 aldehyde reductase member 3 OS=Homo sapiens GN=AKR7A3 PE=1 SV=2	336	1.13545	4.16089	0.46281	0.283447	0.577731	0.366667
Q96C19	EFHD2_HUMAN	1	EF-hand domain-containing protein D2 OS=Homo sapiens GN=EFHD2 PE=1 SV=1	243	0.570457	0.351364	0.989899	0.972222	1.42411	0.477714
Q9UHL4	DPP2_HUMAN	1	Dipeptidyl-peptidase 2 OS=Homo sapiens GN=DPP7 PE=1 SV=3	499	1.1209	1.43291	0.911336	0.367647	0.276062	0.88
Q9H4G0	E41L1_HUMAN	1	Band 4.1-like protein 1 OS=Homo sapiens GN=EPB41L1 PE=1 SV=2	893	0.809069	1.34862	0.719927	0.260417	1.04762	0.606897
P07686	HEXB_HUMAN	1	Beta-hexosaminidase subunit beta OS=Homo sapiens GN=HEXB PE=1 SV=3	563	0.789203	0.457698	0.911336	0.874486	0.494709	0.912593
P06396	GELS_HUMAN	1	Gelsolin OS=Homo sapiens GN=GSN PE=1 SV=1	792	0.840673	0.744065	0.689394	1.19949	0.785714	0.312889
P15121	ALDR_HUMAN	1	Aldose reductase OS=Homo sapiens GN=AKR1B1 PE=1 SV=3	320	0.411758	1.92486	0.542088	0.52682	0.392857	1.408
Q9UBX5	FBLN5_HUMAN	1	Fibulin-5 OS=Homo sapiens GN=FBLN5 PE=1 SV=1	454	0.298906	0.335393	0.745638	0.587607	1.94118	1.46667
O95994	AGR2_HUMAN	1	Anterior gradient protein 2 homolog OS=Homo sapiens GN=AGR2 PE=1 SV=1	178	0.686264	0.527046	0.636364	1.60819	0.970588	0.343415
Q92520	FAM3C_HUMAN	1	Protein FAM3C OS=Homo sapiens GN=FAM3C PE=1 SV=1	230	0.78125	0.545635	0.848485	0.545635	0.568966	1.08
P50440	GATM_HUMAN	1	Glycine amidinotransferase, mitochondrial OS=Homo sapiens GN=GATM PE=1 SV=1	429	0.43069	0.729756	0.466667	0.641026	2.06767	0.621176
P00387	NB5R3_HUMAN	1	NADH-cytochrome b5 reductase 3 OS=Homo sapiens GN=CYB5R3 PE=1 SV=3	305	1.0294	0.694158	0.691358	0.501543	0.583673	0.833684
P46940	IQGA1_HUMAN	1	Ras GTPase-activating-like protein IQGAP1 OS=Homo sapiens GN=IQGAP1 PE=1 SV=1	1678	0.480384	0.527046	0.711632	0.888889	1.15546	0.64
P19075	TSN8_HUMAN	1	Tetraspanin-8 OS=Homo sapiens GN=TSPAN8 PE=2 SV=1	240	0.0588226	0.54522	0.533584	2.77778	2.82857	0.88
Q93084	AT2A3_HUMAN	1	Sarcoplasmic/endoplasmic reticulum calcium ATPase 3 OS=Homo sapiens GN=ATP2A3 PE=1 SV=2	1057	0.812958	1.77087	0.207407	1.52116	0.883929	0.287347
P11182	ODB2_HUMAN	1	Lipoamide acyltransferase component of branched-chain alpha-keto acid dehydrogenase complex, mitochondrial OS=Homo sapiens GN=DBT PE=1 SV=3	489	0.880705	4.5574	0.748663	0.136612	0.336735	0.821333
P04075	ALDOA_HUMAN	1	Fructose-bisphosphate aldolase A OS=Homo sapiens GN=ALDOA PE=1 SV=2	369	0.859635	0.55156	0.656891	0.90812	0.673469	0.586667
Q96AG4	LRC59_HUMAN	1	Leucine-rich repeat-containing protein 59 OS=Homo sapiens GN=LRRC59 PE=1 SV=1	311	0.50326	0.672825	0.678788	0.992063	0.417411	1.17333
Q9Y3B3	TMED7_HUMAN	1	Transmembrane emp24 domain-containing protein 7 OS=Homo sapiens GN=TMED7 PE=1 SV=2	227	0.960769	0.46504	1.08606	0.854701	0.514778	0.5225
Q15370	ELOB_HUMAN	1	Transcription elongation factor B polypeptide 2 OS=Homo sapiens GN=TCEB2 PE=1 SV=1	120	0.301956	0.164702	1.41414	1.09649	1.44048	1
Q13561	DCTN2_HUMAN	1	Dynactin subunit 2 OS=Homo sapiens GN=DCTN2 PE=1 SV=4	407	1.00652	0.689214	0.707071	0.420875	0.815934	0.651852
P07195	LDHB_HUMAN	1	L-lactate dehydrogenase B chain OS=Homo sapiens GN=LDHB PE=1 SV=2	339	0.823516	1.90827	0.685315	0.365497	0.210801	1.32
Q8IZ83	A16A1_HUMAN	1	Aldehyde dehydrogenase family 16 member A1 OS=Homo sapiens GN=ALDH16A1 PE=1 SV=1	813	0.686264	1.02009	0.648841	0.925926	0.465608	0.553143
P21399	ACOC_HUMAN	1	Cytoplasmic aconitate hydratase OS=Homo sapiens GN=ACO1 PE=1 SV=3	901	0.640513	2.52982	0.817059	0.424383	0.466518	0.4125
P39687	AN32A_HUMAN	1	Acidic leucine-rich nuclear phosphoprotein 32 family member A OS=Homo sapiens GN=ANP32A PE=1 SV=1	253	0.360288	0.11626	1.77778	0.820707	1.76786	1
P52565	GDIR1_HUMAN	1	Rho GDP-dissociation inhibitor 1 OS=Homo sapiens GN=ARHGDIA PE=1 SV=3	207	0.43069	0.329404	1.00561	1.19949	0.860544	0.733333
P07099	HYEP_HUMAN	1	Epoxide hydrolase 1 OS=Homo sapiens GN=EPHX1 PE=1 SV=1	461	1.28103	1.05409	0.766373	0.416667	0.662946	0.377143
Q9Y5X3	SNX5_HUMAN	0.9999	Sorting nexin-5 OS=Homo sapiens GN=SNX5 PE=1 SV=1	410	0.707935	0.419486	0.795455	0.845411	0.970588	0.555789
O15382	BCAT2_HUMAN	0.9997	Branched-chain-amino-acid aminotransferase, mitochondrial OS=Homo sapiens GN=BCAT2 PE=1 SV=2	397	0.960769	1.48531	0.767677	0.308642	0.246499	1.28615
P80748	LV302_HUMAN	1	Ig lambda chain V-III region LOI OS=Homo sapiens PE=1 SV=1	113	0.285634	1.58114	0.803828	1.23457	0.897959	0.264
P13798	ACPH_HUMAN	1	Acylamino-acid-releasing enzyme OS=Homo sapiens GN=APEH PE=1 SV=4	742	0.809069	1.31009	0.565657	0.62724	0.532258	0.528
P27361	MK03_HUMAN	1	Mitogen-activated protein kinase 3 OS=Homo sapiens GN=MAPK3 PE=1 SV=4	384	0.614892	0.329404	0.683502	1.09649	1.40306	0.484
P61803	DAD1_HUMAN	1	Dolichyl-diphosphooligosaccharide--protein glycosyltransferase subunit DAD1 OS=Homo sapiens GN=DAD1 PE=1 SV=3	115	1.15292	0.653079	0.609848	0.718391	0.515625	0.597143
O00483	NDUA4_HUMAN	1	NADH dehydrogenase [ubiquinone] 1 alpha subcomplex subunit 4 OS=Homo sapiens GN=NDUFA4 PE=1 SV=1	83	0.698741	3.9152	0.732782	0.206856	0.444099	0.55
P42126	D3D2_HUMAN	0.9995	3,2-trans-enoyl-CoA isomerase, mitochondrial OS=Homo sapiens GN=DCI PE=1 SV=1	306	0.584816	1.0256	0.883838	0.304878	0.658986	0.924
P21291	CSRP1_HUMAN	1	Cysteine and glycine-rich protein 1 OS=Homo sapiens GN=CSRP1 PE=1 SV=3	196	0.411758	0.599742	0.671717	0.857843	0.669312	1.03304
P57105	SYJ2B_HUMAN	1	Synaptojanin-2-binding protein OS=Homo sapiens GN=SYNJ2BP PE=1 SV=2	147	0.366007	0.87841	1.34986	0.231481	0.869898	1.12444
Q9Y376	CAB39_HUMAN	1	Calcium-binding protein 39 OS=Homo sapiens GN=CAB39 PE=1 SV=1	346	0.807046	0.359349	1.01166	0.477431	0.752976	0.9152
Q9Y6B6	SAR1B_HUMAN	0.9998	GTP-binding protein SAR1b OS=Homo sapiens GN=SAR1B PE=1 SV=1	201	1.16304	0.617029	0.936259	0.496032	0.748299	0.386341
P49821	NDUV1_HUMAN	1	NADH dehydrogenase [ubiquinone] flavoprotein 1, mitochondrial OS=Homo sapiens GN=NDUFV1 PE=1 SV=4	470	0.734706	4.5574	0.644848	0.170068	0.44898	0.572
Q9HC38	GLOD4_HUMAN	1	Glyoxalase domain-containing protein 4 OS=Homo sapiens GN=GLOD4 PE=1 SV=1	317	0.540433	0.439205	1.32806	0.478927	0.602381	1.00571
P05783	K1C18_HUMAN	1	Keratin, type I cytoskeletal 18 OS=Homo sapiens GN=KRT18 PE=1 SV=2	436	0.258669	0.273658	1.09091	1.23457	1.04762	0.911429
O43633	CHM2A_HUMAN	1	Charged multivesicular body protein 2a OS=Homo sapiens GN=CHMP2A PE=1 SV=1	225	0.303401	0.225877	1.06846	1.0101	1.39983	0.877193
Q13011	ECH1_HUMAN	1	Delta(3,5)-Delta(2,4)-dienoyl-CoA isomerase, mitochondrial OS=Homo sapiens GN=ECH1 PE=1 SV=2	333	0.417726	1.14992	0.954545	0.208333	1.08036	0.88
Q15628	TRADD_HUMAN	1	Tumor necrosis factor receptor type 1-associated DEATH domain protein OS=Homo sapiens GN=TRADD PE=1 SV=2	316	1.00881	0.58833	0.4689	0.801282	1.10924	0.364878
Q00341	VIGLN_HUMAN	1	Vigilin OS=Homo sapiens GN=HDLBP PE=1 SV=2	1284	0.960769	1.03592	0.377104	0.740741	0.368304	0.88
P13716	HEM2_HUMAN	1	Delta-aminolevulinic acid dehydratase OS=Homo sapiens GN=ALAD PE=1 SV=1	335	1.0738	0.790569	0.989899	0.412913	0.349206	0.741053
P08133	ANXA6_HUMAN	1	Annexin A6 OS=Homo sapiens GN=ANXA6 PE=1 SV=3	682	0.886864	1.05409	0.492669	0.438596	0.673469	0.651852
Q14019	COTL1_HUMAN	1	Coactosin-like protein OS=Homo sapiens GN=COTL1 PE=1 SV=3	144	0.563209	1.09463	0.994775	0.462963	0.623153	0.498667
P17858	K6PL_HUMAN	1	6-phosphofructokinase, liver type OS=Homo sapiens GN=PFKL PE=1 SV=6	790	1.16665	0.414107	0.795455	0.810185	0.433498	0.652903
P06865	HEXA_HUMAN	1	Beta-hexosaminidase subunit alpha OS=Homo sapiens GN=HEXA PE=1 SV=1	536	0.526873	0.722806	0.819227	0.492832	0.596059	0.956522
Q9UBS4	DJB11_HUMAN	1	DnaJ homolog subfamily B member 11 OS=Homo sapiens GN=DNAJB11 PE=1 SV=1	363	0.777765	0.437336	0.875855	0.666667	0.720238	0.605
Q9UBQ7	GRHPR_HUMAN	0.9999	Glyoxylate reductase/hydroxypyruvate reductase OS=Homo sapiens GN=GRHPR PE=1 SV=1	333	0.417726	0.848415	0.979021	0.648148	0.52381	0.733333
O15144	ARPC2_HUMAN	1	Actin-related protein 2/3 complex subunit 2 OS=Homo sapiens GN=ARPC2 PE=1 SV=1	304	0.747265	0.34103	0.793744	0.694444	0.935374	0.652903
P23381	SYWC_HUMAN	1	Tryptophanyl-tRNA synthetase, cytoplasmic OS=Homo sapiens GN=WARS PE=1 SV=2	477	0.310837	0.385643	0.994775	1.04167	0.982143	0.698824
Q6DD88	ATLA3_HUMAN	1	Atlastin-3 OS=Homo sapiens GN=ATL3 PE=1 SV=1	548	0.650843	0.670786	0.642792	0.833333	0.541872	0.667586
P17540	KCRS_HUMAN	1	Creatine kinase, sarcomeric mitochondrial OS=Homo sapiens GN=CKMT2 PE=1 SV=2	425	1.02082	3.46344	0.754209	0.115741	0.383275	0.712381
Q15404	RSU1_HUMAN	1	Ras suppressor protein 1 OS=Homo sapiens GN=RSU1 PE=1 SV=3	281	0.378485	0.281091	0.689394	0.694444	1.39683	1.17333
O75251	NDUS7_HUMAN	0.9996	NADH dehydrogenase [ubiquinone] iron-sulfur protein 7, mitochondrial OS=Homo sapiens GN=NDUFS7 PE=1 SV=3	216	0.768615	1.48531	0.774704	0.271739	0.561224	0.612174
Q969X5	ERGI1_HUMAN	1	Endoplasmic reticulum-Golgi intermediate compartment protein 1 OS=Homo sapiens GN=ERGIC1 PE=1 SV=1	294	0.730184	1.41173	0.814545	0.78125	0.285714	0.44
P30519	HMOX2_HUMAN	1	Heme oxygenase 2 OS=Homo sapiens GN=HMOX2 PE=1 SV=2	320	0.672538	0.973008	0.848485	0.537634	0.467181	0.586667
P40925	MDHC_HUMAN	1	Malate dehydrogenase, cytoplasmic OS=Homo sapiens GN=MDH1 PE=1 SV=4	339	0.533761	1.52662	0.922266	0.365497	0.322344	0.924
P18206	VINC_HUMAN	1	Vinculin OS=Homo sapiens GN=VCL PE=1 SV=4	1149	0.480384	0.351364	0.735354	0.823045	1.04762	0.74963
P20648	ATP4A_HUMAN	1	Potassium-transporting ATPase alpha chain 1 OS=Homo sapiens GN=ATP4A PE=2 SV=5	1048	0.960769	13.6373	0.777778	0.134409	0.0743243	0.782222
Q9NYL9	TMOD3_HUMAN	1	Tropomodulin-3 OS=Homo sapiens GN=TMOD3 PE=1 SV=1	357	0.480384	0.102671	1.0303	1.0101	1.62054	0.953333
Q96M27	PRRC1_HUMAN	1	Protein PPRC1 OS=Homo sapiens GN=PRRC1 PE=1 SV=1	451	0.549011	0.252982	1.11181	1.08025	0.75	0.6325
P08670	VIME_HUMAN	1	Vimentin OS=Homo sapiens GN=VIM PE=1 SV=4	472	0.680545	0.395284	0.642792	0.574713	1.27679	0.613333
Q7Z4W1	DCXR_HUMAN	1	L-xylulose reductase OS=Homo sapiens GN=DCXR PE=1 SV=2	248	0.480384	2.05548	0.848485	0.265957	0.427019	0.812308
P30740	ILEU_HUMAN	1	Leukocyte elastase inhibitor OS=Homo sapiens GN=SERPINB1 PE=1 SV=1	384	0.17792	0.229984	1.37879	1.31173	2.53846	0.410667
O95834	EMAL2_HUMAN	1	Echinoderm microtubule-associated protein-like 2 OS=Homo sapiens GN=EML2 PE=1 SV=1	658	0.668361	1.42812	0.545455	0.94086	0.285714	0.55
P16070	CD44_HUMAN	1	CD44 antigen OS=Homo sapiens GN=CD44 PE=1 SV=2	752	0.329406	0.434813	0.930596	0.5	1.19728	0.96381
Q13885	TBB2A_HUMAN	0.9997	Tubulin beta-2A chain OS=Homo sapiens GN=TUBB2A PE=1 SV=1	451	1.22765	0.252982	0.43512	1.08696	0.970588	0.537778
P38117	ETFB_HUMAN	1	Electron transfer flavoprotein subunit beta OS=Homo sapiens GN=ETFB PE=1 SV=3	259	0.360288	1.47913	1.32806	0.198413	0.813776	0.66
P08758	ANXA5_HUMAN	1	Annexin A5 OS=Homo sapiens GN=ANXA5 PE=1 SV=2	324	0.668361	0.456773	0.757576	0.408497	0.756614	1.04762
P11766	ADHX_HUMAN	1	Alcohol dehydrogenase class-3 OS=Homo sapiens GN=ADH5 PE=1 SV=4	379	0.686264	0.40542	0.643678	0.761649	0.617347	0.88
Q8NBJ4	GOLM1_HUMAN	1	Golgi membrane protein 1 OS=Homo sapiens GN=GOLM1 PE=1 SV=1	407	1.04811	0.141594	1.28641	0.308642	1.88571	0.665946
Q14554	PDIA5_HUMAN	1	Protein disulfide-isomerase A5 OS=Homo sapiens GN=PDIA5 PE=2 SV=1	526	0.83042	1.64204	0.477273	0.45045	0.415966	0.597143
P39060	COIA1_HUMAN	1	Collagen alpha-1(XVIII) chain OS=Homo sapiens GN=COL18A1 PE=1 SV=5	1776	0.388883	0.383306	0.497388	0.816993	0.892857	1.34095
O95858	TSN15_HUMAN	1	Tetraspanin-15 OS=Homo sapiens GN=TSPAN15 PE=2 SV=1	298	0.897436	0.42517	0.848485	0.565844	0.714286	0.553143
P01871	IGHM_HUMAN	1	Ig mu chain C region OS=Homo sapiens GN=IGHM PE=1 SV=3	458	0.233701	1.03762	0.290909	1.64141	2.29167	0.264
P08727	K1C19_HUMAN	1	Keratin, type I cytoskeletal 19 OS=Homo sapiens GN=KRT19 PE=1 SV=3	405	0.480384	0.243252	0.203636	1.38889	4.80159	0.44
P33121	ACSL1_HUMAN	1	Long-chain-fatty-acid--CoA ligase 1 OS=Homo sapiens GN=ACSL1 PE=1 SV=1	707	1.60128	1.46402	0.374332	0.501543	0.205782	0.77
P13804	ETFA_HUMAN	1	Electron transfer flavoprotein subunit alpha, mitochondrial OS=Homo sapiens GN=ETFA PE=1 SV=1	338	0.420336	0.903507	1.23737	0.31362	0.785714	0.586667
P01591	IGJ_HUMAN	1	Immunoglobulin J chain OS=Homo sapiens GN=IGJ PE=1 SV=3	139	0.480769	2.83447	0.442688	0.283447	1.19728	0.310588
Q07065	CKAP4_HUMAN	1	Cytoskeleton-associated protein 4 OS=Homo sapiens GN=CKAP4 PE=1 SV=2	610	0.880705	0.88939	0.54741	0.892857	0.304147	0.543529
P55809	SCOT_HUMAN	1	Succinyl-CoA:3-ketoacid-coenzyme A transferase 1, mitochondrial OS=Homo sapiens GN=OXCT1 PE=1 SV=1	527	0.549011	15.2184	0.388889	0.173611	0.23852	0.465882
O00217	NDUS8_HUMAN	1	NADH dehydrogenase [ubiquinone] iron-sulfur protein 8, mitochondrial OS=Homo sapiens GN=NDUFS8 PE=1 SV=1	213	0.768615	1.01896	1.09596	0.308642	0.401993	0.572
P30044	PRDX5_HUMAN	1	Peroxiredoxin-5, mitochondrial OS=Homo sapiens GN=PRDX5 PE=1 SV=3	217	0.720577	1.31761	0.887052	0.22096	0.552124	0.586667
Q15746	MYLK_HUMAN	1	Myosin light chain kinase, smooth muscle OS=Homo sapiens GN=MYLK PE=1 SV=3	1938	0.432346	0.702728	0.450758	0.595238	0.814815	0.88
P14406	CX7A2_HUMAN	1	Cytochrome c oxidase polypeptide 7A2, mitochondrial OS=Homo sapiens GN=COX7A2 PE=1 SV=1	85	0.448359	2.06027	1.14545	0.147754	0.654762	0.555789
P00568	KAD1_HUMAN	1	Adenylate kinase isoenzyme 1 OS=Homo sapiens GN=AK1 PE=1 SV=3	197	0.517337	0.283189	0.979021	0.555556	0.650246	1.08952
Q96IJ6	GMPPA_HUMAN	1	Mannose-1-phosphate guanyltransferase alpha OS=Homo sapiens GN=GMPPA PE=1 SV=1	426	0.691754	0.92233	0.46281	0.631313	0.541872	0.557333
P78417	GSTO1_HUMAN	1	Glutathione S-transferase omega-1 OS=Homo sapiens GN=GSTO1 PE=1 SV=2	245	0.786084	0.13749	1.20746	0.883838	0.654762	0.728276
P21964	COMT_HUMAN	1	Catechol O-methyltransferase OS=Homo sapiens GN=COMT PE=1 SV=2	275	0.520416	0.385643	1.77778	0.664251	0.563665	0.410667
P09382	LEG1_HUMAN	1	Galectin-1 OS=Homo sapiens GN=LGALS1 PE=1 SV=2	137	0.7021	0.355756	0.780606	1.13169	0.351504	0.704
P08123	CO1A2_HUMAN	1	Collagen alpha-2(I) chain OS=Homo sapiens GN=COL1A2 PE=1 SV=6	1384	0.739053	0.651057	0.644848	0.363757	0.761161	0.628571
P19367	HXK1_HUMAN	1	Hexokinase-1 OS=Homo sapiens GN=HK1 PE=1 SV=3	929	1.3039	3.01854	0.409613	0.347222	0.238095	0.404324
Q00765	REEP5_HUMAN	1	Receptor expression-enhancing protein 5 OS=Homo sapiens GN=REEP5 PE=1 SV=3	192	0.404534	0.474341	0.994775	0.636574	0.604396	0.728276
P12429	ANXA3_HUMAN	1	Annexin A3 OS=Homo sapiens GN=ANXA3 PE=1 SV=3	328	2.13504	0.380644	0.245614	0.555556	0.758621	0.6336
P10301	RRAS_HUMAN	0.9993	Ras-related protein R-Ras OS=Homo sapiens GN=RRAS PE=1 SV=1	221	0.459498	0.277393	0.565657	0.612745	0.752976	1.57474
Q9UI09	NDUAC_HUMAN	1	NADH dehydrogenase [ubiquinone] 1 alpha subcomplex subunit 12 OS=Homo sapiens GN=NDUFA12 PE=1 SV=1	147	0.436713	1.17572	0.777778	0.252525	0.6875	0.754286
Q9H4M9	EHD1_HUMAN	1	EH domain-containing protein 1 OS=Homo sapiens GN=EHD1 PE=1 SV=2	541	0.384308	0.273658	0.936259	0.641026	1.05901	0.77
P12111	CO6A3_HUMAN	1	Collagen alpha-3(VI) chain OS=Homo sapiens GN=COL6A3 PE=1 SV=4	3217	0.328684	0.621161	0.606061	0.555556	0.846154	0.88
Q8WU39	PACAP_HUMAN	1	Proapoptotic caspase adapter protein OS=Homo sapiens GN=PACAP PE=1 SV=1	192	0.549011	1.38948	0.436364	0.408497	1.14835	0.323265
Q96HU1	SGSM3_HUMAN	1	Small G protein signaling modulator 3 OS=Homo sapiens GN=SGSM3 PE=1 SV=1	759	0.904253	1.53463	0.200957	1.06481	0.513736	0.33
Q96SQ9	CP2S1_HUMAN	1	Cytochrome P450 2S1 OS=Homo sapiens GN=CYP2S1 PE=2 SV=2	511	0.337567	0.58728	0.871417	1.26263	1.35714	0.166897
P10909	CLUS_HUMAN	1	Clusterin OS=Homo sapiens GN=CLU PE=1 SV=1	455	0.549011	0.197642	0.659933	2.27778	0.709677	0.423704
Q15363	TMED2_HUMAN	1	Transmembrane emp24 domain-containing protein 2 OS=Homo sapiens GN=TMED2 PE=1 SV=1	204	0.560449	0.197642	1.06846	0.752315	0.669312	0.8096
O95563	BR44_HUMAN	0.9997	Brain protein 44 OS=Homo sapiens GN=BRP44 PE=1 SV=1	129	0.422738	5.16505	0.937799	0.160256	0.242857	0.605
P09493	TPM1_HUMAN	1	Tropomyosin alpha-1 chain OS=Homo sapiens GN=TPM1 PE=1 SV=2	288	0.26688	0.527046	0.813131	0.612745	1.17857	0.576552
Q86Y82	STX12_HUMAN	1	Syntaxin-12 OS=Homo sapiens GN=STX12 PE=1 SV=1	280	1.0294	0.845725	0.783217	0.412913	0.47619	0.346667
Q9UBE0	SAE1_HUMAN	1	SUMO-activating enzyme subunit 1 OS=Homo sapiens GN=SAE1 PE=1 SV=1	351	0.301956	0.0930081	0.848485	1.19949	0.903571	1.76
Q9BX66	SRBS1_HUMAN	1	Sorbin and SH3 domain-containing protein 1 OS=Homo sapiens GN=SORBS1 PE=1 SV=2	1309	0.455101	0.612053	0.819227	0.358423	1.19312	0.460952
P51911	CNN1_HUMAN	1	Calponin-1 OS=Homo sapiens GN=CNN1 PE=1 SV=2	301	0.480384	0.434813	0.437928	0.563063	0.989418	0.88
Q9BUT1	BDH2_HUMAN	1	3-hydroxybutyrate dehydrogenase type 2 OS=Homo sapiens GN=BDH2 PE=1 SV=2	249	0.440352	1.08183	0.437928	0.338753	0.597143	1.056
Q05707	COEA1_HUMAN	1	Collagen alpha-1(XIV) chain OS=Homo sapiens GN=COL14A1 PE=2 SV=3	1819	0.704564	2.79024	0.92562	0.140902	0.125259	1.38286
P12277	KCRB_HUMAN	1	Creatine kinase B-type OS=Homo sapiens GN=CKB PE=1 SV=1	386	0.549011	18.0701	0.59893	0.0896057	0.0733333	1.13143
O75489	NDUS3_HUMAN	1	NADH dehydrogenase [ubiquinone] iron-sulfur protein 3, mitochondrial OS=Homo sapiens GN=NDUFS3 PE=1 SV=1	268	0.395611	0.941954	1.03294	0.277778	0.670168	0.6
P19224	UD16_HUMAN	1	UDP-glucuronosyltransferase 1-6 OS=Homo sapiens GN=UGT1A6 PE=2 SV=2	539	10.0194	1.1068	0.0899908	0.292398	0.604396	0.242
O00391	QSOX1_HUMAN	1	Sulfhydryl oxidase 1 OS=Homo sapiens GN=QSOX1 PE=1 SV=3	757	0.704564	0.167696	0.334252	4.97685	0.661654	0.327442
P12109	CO6A1_HUMAN	1	Collagen alpha-1(VI) chain OS=Homo sapiens GN=COL6A1 PE=1 SV=3	1041	0.480384	0.68516	0.636364	0.45045	0.540179	0.803478
P31947	1433S_HUMAN	1	14-3-3 protein sigma OS=Homo sapiens GN=SFN PE=1 SV=1	252	0.343132	0.0649783	0.546801	2.62346	2.5	0.506667
Q92747	ARC1A_HUMAN	1	Actin-related protein 2/3 complex subunit 1A OS=Homo sapiens GN=ARPC1A PE=1 SV=2	375	1.15292	1.16505	0.412121	0.589226	0.392857	0.314286
O43175	SERA_HUMAN	1	D-3-phosphoglycerate dehydrogenase OS=Homo sapiens GN=PHGDH PE=1 SV=4	540	0.960769	1.72065	0.290271	0.402047	0.205782	1.012
P11216	PYGB_HUMAN	1	Glycogen phosphorylase, brain form OS=Homo sapiens GN=PYGB PE=1 SV=5	854	0.312808	0.618706	0.520039	0.631313	1.12946	0.547027
Q14376	GALE_HUMAN	1	UDP-glucose 4-epimerase OS=Homo sapiens GN=GALE PE=1 SV=2	353	0.758502	0.592927	0.269032	0.740741	0.746429	0.586667
O94979	SC31A_HUMAN	1	Protein transport protein Sec31A OS=Homo sapiens GN=SEC31A PE=1 SV=3	1236	0.549011	0.21561	0.739003	0.888889	0.68323	0.733333
P05091	ALDH2_HUMAN	1	Aldehyde dehydrogenase, mitochondrial OS=Homo sapiens GN=ALDH2 PE=1 SV=2	524	0.307446	0.229984	1.06846	0.641026	1.60884	0.48
Q9UHQ9	NB5R1_HUMAN	1	NADH-cytochrome b5 reductase 1 OS=Homo sapiens GN=CYB5R1 PE=1 SV=1	309	0.960769	8.27057	0.368906	0.0651042	0.189655	1.02667
P55327	TPD52_HUMAN	1	Tumor protein D52 OS=Homo sapiens GN=TPD52 PE=1 SV=2	227	0.640513	0.0359349	1.5427	0.694444	1.57143	0.9504
Q86SF2	GALT7_HUMAN	1	N-acetylgalactosaminyltransferase 7 OS=Homo sapiens GN=GALNT7 PE=1 SV=1	666	0.840673	0.395284	0.34398	1.875	0.571429	0.293333
P30043	BLVRB_HUMAN	1	Flavin reductase OS=Homo sapiens GN=BLVRB PE=1 SV=3	209	0.480384	0.527046	0.678788	0.992063	0.471429	0.44
O15195	VILL_HUMAN	1	Villin-like protein OS=Homo sapiens GN=VILL PE=2 SV=3	867	1.15292	0.51629	0.203636	0.804094	1.02747	0.352
Q09666	AHNK_HUMAN	1	Neuroblast differentiation-associated protein AHNAK OS=Homo sapiens GN=AHNAK PE=1 SV=2	5964	0.556235	0.316228	0.424242	0.859788	1.22768	0.428718
Q96BQ1	FAM3D_HUMAN	1	Protein FAM3D OS=Homo sapiens GN=FAM3D PE=1 SV=1	227	0.707935	2.03289	0.318182	0.194444	0.589286	0.64
O75947	ATP5H_HUMAN	1	ATP synthase subunit d, mitochondrial OS=Homo sapiens GN=ATP5H PE=1 SV=3	164	0.366007	0.757628	1.38437	0.226098	0.483516	0.787368
P15954	COX7C_HUMAN	1	Cytochrome c oxidase subunit 7C, mitochondrial OS=Homo sapiens GN=COX7C PE=1 SV=1	64	0.480384	0.872352	0.937799	0.419897	0.498258	0.4
P05387	RLA2_HUMAN	1	60S acidic ribosomal protein P2 OS=Homo sapiens GN=RPLP2 PE=1 SV=1	117	0.252834	0.117995	1.06061	0.992063	1.04762	0.994783
P15559	NQO1_HUMAN	1	NAD(P)H dehydrogenase [quinone] 1 OS=Homo sapiens GN=NQO1 PE=1 SV=1	278	2.88231	0.302771	0.257117	0.793651	1.52232	0.12
Q9Y5P6	GMPPB_HUMAN	1	Mannose-1-phosphate guanyltransferase beta OS=Homo sapiens GN=GMPPB PE=1 SV=2	365	0.760609	0.726469	0.348096	0.648148	0.497619	0.5225
P12110	CO6A2_HUMAN	1	Collagen alpha-2(VI) chain OS=Homo sapiens GN=COL6A2 PE=1 SV=4	1032	0.369527	0.612053	0.585162	0.501543	0.589286	0.803478
P00352	AL1A1_HUMAN	1	Retinal dehydrogenase 1 OS=Homo sapiens GN=ALDH1A1 PE=1 SV=2	508	0.549011	4.96929	0.545455	0.22096	0.200608	0.473846
P14543	NID1_HUMAN	1	Nidogen-1 OS=Homo sapiens GN=NID1 PE=1 SV=2	1263	0.818433	0.58728	0.363636	0.487988	0.557604	0.651852
P07237	PDIA1_HUMAN	1	Protein disulfide-isomerase OS=Homo sapiens GN=P4HB PE=1 SV=3	515	0.565158	0.434038	0.711632	0.888889	0.420918	0.464444
P01876	IGHA1_HUMAN	1	Ig alpha-1 chain C region OS=Homo sapiens GN=IGHA1 PE=1 SV=2	358	0.455101	3.83991	0.323232	0.235405	0.843915	0.266667
P17655	CAN2_HUMAN	1	Calpain-2 catalytic subunit OS=Homo sapiens GN=CAPN2 PE=1 SV=5	709	0.422738	0.732722	0.530303	0.740741	0.506912	0.482581
Q01469	FABP5_HUMAN	1	Fatty acid-binding protein, epidermal OS=Homo sapiens GN=FABP5 PE=1 SV=3	137	0.440352	0.304065	0.629521	1.3285	0.433498	0.605
Q9Y6R7	FCGBP_HUMAN	1	IgGFc-binding protein OS=Homo sapiens GN=FCGBP PE=1 SV=2	5473	0.105084	0.74896	0.636364	9.41358	0.960317	0.0637681
P49257	LMAN1_HUMAN	1	Protein ERGIC-53 OS=Homo sapiens GN=LMAN1 PE=1 SV=2	517	0.791221	1.23526	0.339394	0.438596	0.466518	0.362353
P02452	CO1A1_HUMAN	1	Collagen alpha-1(I) chain OS=Homo sapiens GN=COL1A1 PE=1 SV=4	1483	0.560449	0.592927	0.659933	0.438596	0.554622	0.456296
P15144	AMPN_HUMAN	1	Aminopeptidase N OS=Homo sapiens GN=ANPEP PE=1 SV=4	980	0.0351501	0.632455	0.715909	0.747863	1.28571	1.5488
P15104	GLNA_HUMAN	1	Glutamine synthetase OS=Homo sapiens GN=GLUL PE=1 SV=4	378	1.32106	8.69626	0.522145	0.0750751	0.142857	0.33
P08962	CD63_HUMAN	1	CD63 antigen OS=Homo sapiens GN=CD63 PE=1 SV=2	241	0.520416	0.20883	0.439955	1.77778	0.607143	0.407805
P24844	MYL9_HUMAN	1	Myosin regulatory light polypeptide 9 OS=Homo sapiens GN=MYL9 PE=1 SV=4	175	0.240192	0.193609	0.424242	0.511696	1.35317	1.48211
P61009	SPCS3_HUMAN	0.9998	Signal peptidase complex subunit 3 OS=Homo sapiens GN=SPCS3 PE=1 SV=1	183	0.732014	0.470977	0.474153	0.462963	0.55	0.482581
P49961	ENTP1_HUMAN	1	Ectonucleoside triphosphate diphosphohydrolase 1 OS=Homo sapiens GN=ENTPD1 PE=1 SV=1	517	0.665148	0.527046	0.372506	0.277778	0.942857	0.543529
P61626	LYSC_HUMAN	1	Lysozyme C OS=Homo sapiens GN=LYZ PE=1 SV=1	150	0.734706	0.24119	0.272727	1.53257	1.17857	0.208
P11678	PERE_HUMAN	1	Eosinophil peroxidase OS=Homo sapiens GN=EPX PE=1 SV=2	724	0.320256	3.51364	0.223285	0.715488	0.756614	0.132
P18085	ARF4_HUMAN	1	ADP-ribosylation factor 4 OS=Homo sapiens GN=ARF4 PE=1 SV=3	183	0.800641	0.0771287	0.424242	1.33333	0.622024	0.81931
P56556	NDUA6_HUMAN	1	NADH dehydrogenase [ubiquinone] 1 alpha subcomplex subunit 6 OS=Homo sapiens GN=NDUFA6 PE=1 SV=2	130	0.411758	1.09174	0.77135	0.160256	0.611111	0.52
P04632	CPNS1_HUMAN	1	Calpain small subunit 1 OS=Homo sapiens GN=CAPNS1 PE=1 SV=1	272	0.448359	0.158114	0.668503	0.595238	1.1	0.539355
Q8N335	GPD1L_HUMAN	1	Glycerol-3-phosphate dehydrogenase 1-like protein OS=Homo sapiens GN=GPD1L PE=1 SV=1	356	0.432346	0.724688	0.59893	0.622605	0.55	0.254737
P61011	SRP54_HUMAN	1	Signal recognition particle 54 kDa protein OS=Homo sapiens GN=SRP54 PE=1 SV=1	511	0.436713	0.0800576	1.19958	0.694444	0.846154	0.643077
P51648	AL3A2_HUMAN	1	Fatty aldehyde dehydrogenase OS=Homo sapiens GN=ALDH3A2 PE=1 SV=1	492	0.533761	0.229984	0.517369	0.661376	1.04762	0.352
Q8NBS9	TXND5_HUMAN	1	Thioredoxin domain-containing protein 5 OS=Homo sapiens GN=TXNDC5 PE=1 SV=2	438	0.50326	1.22977	0.29697	0.347222	1.06633	0.215849
P51164	ATP4B_HUMAN	1	Potassium-transporting ATPase subunit beta OS=Homo sapiens GN=ATP4B PE=1 SV=1	295	0.960769	11.3554	0.47138	0.0330688	0.0910973	0.88
Q02252	MMSA_HUMAN	1	Methylmalonate-semialdehyde dehydrogenase [acylating], mitochondrial OS=Homo sapiens GN=ALDH6A1 PE=1 SV=2	542	0.343132	2.319	0.989899	0.10101	0.3	0.565714
P80303	NUCB2_HUMAN	1	Nucleobindin-2 OS=Homo sapiens GN=NUCB2 PE=1 SV=1	426	0.791221	0.344975	0.593939	0.555556	0.209524	0.66
P51159	RB27A_HUMAN	1	Ras-related protein Rab-27A OS=Homo sapiens GN=RAB27A PE=1 SV=3	224	0.600481	0.806703	0.449198	1.38889	0.22449	0.166038
P27144	KAD4_HUMAN	1	Adenylate kinase isoenzyme 4, mitochondrial OS=Homo sapiens GN=AK3L1 PE=1 SV=1	226	0.36443	0.503089	0.387879	0.365497	0.28373	1.51556
Q9NYL4	FKB11_HUMAN	1	FK506-binding protein 11 OS=Homo sapiens GN=FKBP11 PE=2 SV=1	204	0.459498	0.826504	0.768939	0.565844	0.117271	0.565714
O43653	PSCA_HUMAN	0.999	Prostate stem cell antigen OS=Homo sapiens GN=PSCA PE=1 SV=1	125	0.480769	0.952381	1.07562	0.326797	1.01237	0.0626566
Q99653	CHP1_HUMAN	1	Calcium-binding protein p22 OS=Homo sapiens GN=CHP PE=1 SV=3	198	0.960769	0.285483	0.583333	0.308642	0.565714	0.361026
P20231	TRYB2_HUMAN	1	Tryptase beta-2 OS=Homo sapiens GN=TPSB2 PE=1 SV=2,Tryptase beta-1 OS=Homo sapiens GN=TPSAB1 PE=1 SV=1	279	0.282579	0.21561	0.623886	0.534188	0.554622	0.88
O60547	GMDS_HUMAN	1	GDP-mannose 4,6 dehydratase OS=Homo sapiens GN=GMDS PE=1 SV=1	377	0.0670304	0.641002	0.974186	1.19048	1.25	0.150857
Q9Y6C2	EMIL1_HUMAN	1	EMILIN-1 OS=Homo sapiens GN=EMILIN1 PE=1 SV=2	1029	0.187977	1.58114	0.289727	0.477431	0.487685	0.44
Q96NY7	CLIC6_HUMAN	1	Chloride intracellular channel protein 6 OS=Homo sapiens GN=CLIC6 PE=2 SV=3	713	0.640513	9.66251	0.606061	0.103648	0.0436508	0.48
O43704	ST1B1_HUMAN	1	Sulfotransferase family cytosolic 1B member 1 OS=Homo sapiens GN=SULT1B1 PE=1 SV=2	300	1.20096	0.744065	0.292581	0.311791	0.375776	0.233469
P21266	GSTM3_HUMAN	1	Glutathione S-transferase Mu 3 OS=Homo sapiens GN=GSTM3 PE=1 SV=3	228	0.67819	0.344975	0.353535	0.231481	0.384127	0.88
Q9NZN4	EHD2_HUMAN	1	EH domain-containing protein 2 OS=Homo sapiens GN=EHD2 PE=1 SV=2	550	0.288231	0.412471	0.306397	0.356125	0.673469	0.710769
P07602	SAP_HUMAN	0.9999	Proactivator polypeptide OS=Homo sapiens GN=PSAP PE=1 SV=2	531	0.768615	0.0930081	1.0101	0.45045	0.273292	0.694737
P51884	LUM_HUMAN	1	Lumican OS=Homo sapiens GN=LUM PE=1 SV=2	343	0.284672	0.34103	0.515152	0.322997	0.810268	0.460952
P07951	TPM2_HUMAN	1	Tropomyosin beta chain OS=Homo sapiens GN=TPM2 PE=1 SV=1	288	0.339095	0.0866377	0.555904	0.761649	0.883929	0.528
Q13576	IQGA2_HUMAN	1	Ras GTPase-activating-like protein IQGAP2 OS=Homo sapiens GN=IQGAP2 PE=1 SV=3	1595	0.288231	1.58114	0.585162	0.193798	0.336735	0.326857
Q9BXN1	ASPN_HUMAN	1	Asporin OS=Homo sapiens GN=ASPN PE=1 SV=2	385	0.369527	0.0658807	0.848485	0.363757	0.841837	0.84
P07098	LIPG_HUMAN	1	Gastric triacylglycerol lipase OS=Homo sapiens GN=LIPF PE=1 SV=1	403	0.288231	9.88211	0.580542	0.186966	0.0383275	0.44
Q9BV36	MELPH_HUMAN	1	Melanophilin OS=Homo sapiens GN=MLPH PE=1 SV=1	608	0.480384	0.212392	0.318182	1.04167	0.638393	0.224
P35555	FBN1_HUMAN	1	Fibrillin-1 OS=Homo sapiens GN=FBN1 PE=1 SV=1	2907	0.129334	2.27289	0.254545	0.328947	0.29932	0.623333
P12235	ADT1_HUMAN	1	ADP/ATP translocase 1 OS=Homo sapiens GN=SLC25A4 PE=1 SV=4	302	0.840673	2.51811	0.666667	0.0793651	0.0753425	0.44
Q15124	PGM5_HUMAN	1	Phosphoglucomutase-like protein 5 OS=Homo sapiens GN=PGM5 PE=1 SV=2	575	0.186816	0.404477	0.355816	0.22096	0.727513	0.696667
P00488	F13A_HUMAN	1	Coagulation factor XIII A chain OS=Homo sapiens GN=F13A1 PE=1 SV=4	742	0.768615	0.732008	0.424242	0.146199	0.309524	0.257561
Q969G5	PRDBP_HUMAN	1	Protein kinase C delta-binding protein OS=Homo sapiens GN=PRKCDBP PE=1 SV=2	265	0.274505	0.34785	0.290271	0.304878	0.485294	0.643077
Q6NZI2	PTRF_HUMAN	1	Polymerase I and transcript release factor OS=Homo sapiens GN=PTRF PE=1 SV=1	395	0.258669	0.298328	0.22932	0.216049	0.916667	0.676923
P35749	MYH11_HUMAN	1	Myosin-11 OS=Homo sapiens GN=MYH11 PE=1 SV=3	1997	0.172938	0.695701	0.249554	0.290698	0.346639	0.539355
P00325	ADH1B_HUMAN	1	Alcohol dehydrogenase 1B OS=Homo sapiens GN=ADH1B PE=1 SV=2	380	0.154963	0.869626	0.299465	0.189394	0.326146	0.586667
P00918	CAH2_HUMAN	1	Carbonic anhydrase 2 OS=Homo sapiens GN=CA2 PE=1 SV=2	264	0.192154	1.00618	0.282828	0.347222	0.375776	0.149434
P07585	PGS2_HUMAN	1	Decorin OS=Homo sapiens GN=DCN PE=1 SV=1	364	0.12397	0.279024	0.424242	0.315657	0.785714	0.267826
P25815	S100P_HUMAN	1	Protein S100-P OS=Homo sapiens GN=S100P PE=1 SV=2	97	0.262028	0.120086	0.0893142	2.18254	0.714286	0.176
Q16790	CAH9_HUMAN	1	Carbonic anhydrase 9 OS=Homo sapiens GN=CA9 PE=1 SV=2	465	0.0835451	1.7129	0.441212	0.157233	0.16369	0.45913
Q9H8H3	MET7A_HUMAN	1	Methyltransferase-like protein 7A OS=Homo sapiens GN=METTL7A PE=1 SV=1	248	0.404534	2.97254	0.186253	0.189394	0.0873016	0.176
P54868	HMCS2_HUMAN	1	Hydroxymethylglutaryl-CoA synthase, mitochondrial OS=Homo sapiens GN=HMGCS2 PE=1 SV=1	515	0.143398	1.18585	0.113131	0.198413	0.392857	0.406154
P98088	MUC5A_HUMAN	1	Mucin-5AC (Fragments) OS=Homo sapiens GN=MUC5AC PE=1 SV=3	5093	0.202267	0.368932	0.0973671	1.85185	0.707143	0.0619718
P08263	GSTA1_HUMAN	1	Glutathione S-transferase A1 OS=Homo sapiens GN=GSTA1 PE=1 SV=3,Glutathione S-transferase A2 OS=Homo sapiens GN=GSTA2 PE=1 SV=4	225	0.653323	1.01645	0.121212	0.0440917	0.441964	0.321538
O00338	ST1C2_HUMAN	1	Sulfotransferase 1C2 OS=Homo sapiens GN=SULT1C2 PE=1 SV=1	300	0.693889	0.263523	0.130536	0.540123	0.483516	0.0628571
Q15063	POSTN_HUMAN	1	Periostin OS=Homo sapiens GN=POSTN PE=1 SV=2	847	0.113032	0.343726	0.381818	0.294613	0.514778	0.171707
O60218	AK1BA_HUMAN	1	Aldo-keto reductase family 1 member B10 OS=Homo sapiens GN=AKR1B10 PE=1 SV=1	320	0.360288	0.34258	0.109091	1.25	0.314286	0.0698413
Q96BS2	TESC_HUMAN	1	Tescalcin OS=Homo sapiens GN=TESC PE=1 SV=2	271	0.549011	0.447989	0.0731452	0.277778	0.462185	0.08
Q9UJ72	ANX10_HUMAN	1	Annexin A10 OS=Homo sapiens GN=ANXA10 PE=2 SV=3	329	0.480384	0.656321	0.0565657	0.347222	0.243842	0.08
Q9NS71	GKN1_HUMAN	1	Gastrokine-1 OS=Homo sapiens GN=GKN1 PE=2 SV=3	202	0.240192	0.0976011	0.0644419	0.555556	0.510714	0.24
P00326	ADH1G_HUMAN	1	Alcohol dehydrogenase 1C OS=Homo sapiens GN=ADH1C PE=1 SV=2	380	0.153723	0.36705	0.045864	0.231481	0.52381	0.303448
Q16853	AOC3_HUMAN	1	Membrane primary amine oxidase OS=Homo sapiens GN=AOC3 PE=1 SV=3	773	0.114377	0.445962	0.138125	0.193798	0.19242	0.273103
P20774	MIME_HUMAN	1	Mimecan OS=Homo sapiens GN=OGN PE=1 SV=1	302	0.0960769	0.0854669	0.385675	0.112007	0.415966	0.44
P15428	PGDH_HUMAN	1	15-hydroxyprostaglandin dehydrogenase [NAD+] OS=Homo sapiens GN=HPGD PE=1 SV=1	270	0.252834	0.395284	0.0374332	0.555556	0.392857	0.0776471
Q13087	PDIA2_HUMAN	1	Protein disulfide-isomerase A2 OS=Homo sapiens GN=PDIA2 PE=1 SV=2	532	0.768615	0.249653	0.147563	0.0595238	0.052381	0.64
P30838	AL3A1_HUMAN	1	Aldehyde dehydrogenase, dimeric NADP-preferring OS=Homo sapiens GN=ALDH3A1 PE=1 SV=2	459	0.205879	0.330387	0.0614844	0.694444	0.392857	0.0475676
Q86XP6	GKN2_HUMAN	1	Gastrokine-2 OS=Homo sapiens GN=GKN2 PE=1 SV=2	187	0.768615	0.222347	0.030303	0.520833	0.302198	0.0475676
P17661	DESM_HUMAN	1	Desmin OS=Homo sapiens GN=DES PE=1 SV=3	476	0.19878	0.243252	0.203636	0.0631313	0.157143	0.146667
Q9UGM3	DMBT1_HUMAN	1	Deleted in malignant brain tumors 1 protein OS=Homo sapiens GN=DMBT1 PE=1 SV=2	2444			3.53535	30.5556	2.51429	8.54857
Q12864	CAD17_HUMAN	1	Cadherin-17 OS=Homo sapiens GN=CDH17 PE=1 SV=2	843			7.42424	1.85185	5.00893	3.41
P36952	SPB5_HUMAN	1	Serpin B5 OS=Homo sapiens GN=SERPINB5 PE=1 SV=1	380			0.961616	21.875	3.66667	2.585
Q99795	GPA33_HUMAN	1	Cell surface A33 antigen OS=Homo sapiens GN=GPA33 PE=1 SV=1	323			8.06061	3.05556	4.01587	1.54
Q02318	CP27A_HUMAN	1	Cytochrome P450 27, mitochondrial OS=Homo sapiens GN=CYP27A1 PE=1 SV=1	538			6.88215	1.38889	4.62698	2.16
P06731	CEAM5_HUMAN	1	Carcinoembryonic antigen-related cell adhesion molecule 5 OS=Homo sapiens GN=CEACAM5 PE=1 SV=2	711			3.27273	13.6111	1.70238	1.24667
Q13895	BYST_HUMAN	1	Bystin OS=Homo sapiens GN=BYSL PE=1 SV=3	443			2.03636	3.99306	2.92857	2.36923
P11388	TOP2A_HUMAN	0.9999	DNA topoisomerase 2-alpha OS=Homo sapiens GN=TOP2A PE=1 SV=3	1551	4.32346	1.09463			3.14286	3.784
P33991	MCM4_HUMAN	1	DNA replication licensing factor MCM4 OS=Homo sapiens GN=MCM4 PE=1 SV=5	874			2.05051	4.51389	1.49286	3.52
Q9NYF8	BCLF1_HUMAN	0.9902	Bcl-2-associated transcription factor 1 OS=Homo sapiens GN=BCLAF1 PE=1 SV=2	932	5.86069	3.51364			1.22768	1.90667
Q8IVT2	CS021_HUMAN	1	Uncharacterized protein C19orf21 OS=Homo sapiens GN=C19orf21 PE=1 SV=1	688			2.06061	3.125	3.04464	2.45143
P00915	CAH1_HUMAN	1	Carbonic anhydrase 1 OS=Homo sapiens GN=CA1 PE=1 SV=2	265			1.69697	4.02778	1.30952	4.20444
P16444	DPEP1_HUMAN	1	Dipeptidase 1 OS=Homo sapiens GN=DPEP1 PE=1 SV=3	417			12.0202	0.833333	1.51905	2.45143
O15551	CLD3_HUMAN	1	Claudin-3 OS=Homo sapiens GN=CLDN3 PE=1 SV=1	223			4.90236	1.62037	2.07143	2.26286
Q14566	MCM6_HUMAN	1	DNA replication licensing factor MCM6 OS=Homo sapiens GN=MCM6 PE=1 SV=1	832			1.69697	2.77778	2.13265	3.46133
P32189	GLPK_HUMAN	1	Glycerol kinase OS=Homo sapiens GN=GK PE=1 SV=3	566			2.81061	1.7094	2.75	2.49333
Q96GQ7	DDX27_HUMAN	1	Probable ATP-dependent RNA helicase DDX27 OS=Homo sapiens GN=DDX27 PE=1 SV=2	806			1.22559	2.65152	2.90714	3.28
Q9BSE5	SPEB_HUMAN	1	Agmatinase, mitochondrial OS=Homo sapiens GN=AGMAT PE=1 SV=2	357			3.5	1.98413	2.65934	1.64267
P52292	IMA2_HUMAN	1	Importin subunit alpha-2 OS=Homo sapiens GN=KPNA2 PE=1 SV=1	536			1.01818	2.19907	1.79592	6.74667
P33993	MCM7_HUMAN	1	DNA replication licensing factor MCM7 OS=Homo sapiens GN=MCM7 PE=1 SV=4	728			1.37063	1.68651	2.67143	4.26462
P84103	SFRS3_HUMAN	0.9998	Splicing factor, arginine/serine-rich 3 OS=Homo sapiens GN=SFRS3 PE=1 SV=1	167	2.58207	2.9364			1.96429	1.70824
Q01130	SFRS2_HUMAN	1	Splicing factor, arginine/serine-rich 2 OS=Homo sapiens GN=SFRS2 PE=1 SV=4	224	2.54321	3.04065			1.75275	1.85263
P11166	GTR1_HUMAN	1	Solute carrier family 2, facilitated glucose transporter member 1 OS=Homo sapiens GN=SLC2A1 PE=1 SV=2	499			0.737813	4.80769	2.55357	2.75
Q9GZT3	SLIRP_HUMAN	1	SRA stem-loop-interacting RNA-binding protein, mitochondrial OS=Homo sapiens GN=SLIRP PE=1 SV=1	111			3.12879	0.892857	3.28571	2.44444
O60568	PLOD3_HUMAN	1	Procollagen-lysine,2-oxoglutarate 5-dioxygenase 3 OS=Homo sapiens GN=PLOD3 PE=1 SV=1	748			2.14354	2.91667	1.42857	2.49333
Q8WVV4	POF1B_HUMAN	1	Protein POF1B OS=Homo sapiens GN=POF1B PE=1 SV=2	603			1.56643	2.46914	4.26531	1.24
Q14244	MAP7_HUMAN	0.9999	Ensconsin OS=Homo sapiens GN=MAP7 PE=1 SV=1	759			2.33333	2.08333	1.62381	2.51429
A6NHQ2	FBRLL_HUMAN	0.9997	rRNA/tRNA 2'-O-methyltransferase fibrillarin-like OS=Homo sapiens PE=3 SV=1,rRNA 2'-O-methyltransferase fibrillarin OS=Homo sapiens GN=FBL PE=1 SV=2	338	1.2706	3.80952			2.01772	2.02429
P33992	MCM5_HUMAN	1	DNA replication licensing factor MCM5 OS=Homo sapiens GN=MCM5 PE=1 SV=5	744			1.7296	2.57937	1.88571	2.34667
Q2TB90	HKDC1_HUMAN	0.9997	Putative hexokinase HKDC1 OS=Homo sapiens GN=HKDC1 PE=2 SV=2	929			1.62626	1.38889	3.14286	2.77538
P84243	H33_HUMAN	1	Histone H3.3 OS=Homo sapiens GN=H3F3A PE=1 SV=2	138	2.07324	3.4258			1.20168	2.2
Q15758	AAAT_HUMAN	1	Neutral amino acid transporter B(0) OS=Homo sapiens GN=SLC1A5 PE=1 SV=2	548			0.975758	6.52778	0.897959	3.168
P40199	CEAM6_HUMAN	1	Carcinoembryonic antigen-related cell adhesion molecule 6 OS=Homo sapiens GN=CEACAM6 PE=1 SV=2	349			1.50117	6.69192	0.982143	1.80889
Q9C002	NMES1_HUMAN	1	Normal mucosa of esophagus-specific gene 1 protein OS=Homo sapiens GN=NMES1 PE=2 SV=1	85			4.01616	1.38889	3.14961	1.00715
Q9H7B2	BXDC1_HUMAN	0.9999	Brix domain-containing protein 1 OS=Homo sapiens GN=BXDC1 PE=1 SV=2	310			1.47368	2.45098	1.57143	3.08
P54709	AT1B3_HUMAN	1	Sodium/potassium-transporting ATPase subunit beta-3 OS=Homo sapiens GN=ATP1B3 PE=1 SV=1	283			2.5008	0.925926	2.75	2.70769
P06493	CDC2_HUMAN	1	Cell division control protein 2 homolog OS=Homo sapiens GN=CDC2 PE=1 SV=1	301			1.30101	1.64141	1.49286	5.28
Q3MIX3	ADCK5_HUMAN	1	Uncharacterized aarF domain-containing protein kinase 5 OS=Homo sapiens GN=ADCK5 PE=2 SV=2	588			3.39394	0.810185	1.93407	3.15333
P21695	GPDA_HUMAN	1	Glycerol-3-phosphate dehydrogenase [NAD+], cytoplasmic OS=Homo sapiens GN=GPD1 PE=1 SV=4	354			5.44444	0.793651	2.43571	1.55048
Q9Y5B9	SP16H_HUMAN	1	FACT complex subunit SPT16 OS=Homo sapiens GN=SUPT16H PE=1 SV=1	1061			1.37063	2.19907	2.47802	2.16615
O76021	RL1D1_HUMAN	1	Ribosomal L1 domain-containing protein 1 OS=Homo sapiens GN=RSL1D1 PE=1 SV=3	497			1.40184	3.40909	1.78095	1.87
Q96HR9	REEP6_HUMAN	1	Receptor expression-enhancing protein 6 OS=Homo sapiens GN=REEP6 PE=2 SV=1	187			6.19394	1.21528	1.44737	1.44941
Q9Y446	PKP3_HUMAN	1	Plakophilin-3 OS=Homo sapiens GN=PKP3 PE=1 SV=1	807			1.28736	2.95139	4.125	0.994783
Q99459	CDC5L_HUMAN	1	Cell division cycle 5-like protein OS=Homo sapiens GN=CDC5L PE=1 SV=2	813	2.4867	1.95317			1.99451	1.57474
Q6DKI1	RL7L_HUMAN	1	60S ribosomal protein L7-like 1 OS=Homo sapiens GN=RPL7L1 PE=1 SV=1	250			1.66008	2.19907	1.94118	2.12667
Q13247	SFRS6_HUMAN	1	Splicing factor, arginine/serine-rich 6 OS=Homo sapiens GN=SFRS6 PE=1 SV=2	349	3.36269	2.21359			0.970588	1.94526
Q15070	OXA1L_HUMAN	1	Mitochondrial inner membrane protein OXA1L OS=Homo sapiens GN=OXA1L PE=1 SV=3	441			3.09447	0.747863	3.44505	1.76
P02654	APOC1_HUMAN	0.9999	Apolipoprotein C-I OS=Homo sapiens GN=APOC1 PE=1 SV=1	85			1.16667	7.22222	2.40336	0.635556
P09012	SNRPA_HUMAN	1	U1 small nuclear ribonucleoprotein A OS=Homo sapiens GN=SNRPA PE=1 SV=3	286			2.03636	1.30208	2.05495	2.32571
Q16630	CPSF6_HUMAN	1	Cleavage and polyadenylation specificity factor subunit 6 OS=Homo sapiens GN=CPSF6 PE=1 SV=2	558	3.10837	2.68793			1.04762	1.44
Q8TEX9	IPO4_HUMAN	1	Importin-4 OS=Homo sapiens GN=IPO4 PE=1 SV=2	1095			1.21212	2.91667	1.57143	2.255
Q13283	G3BP1_HUMAN	1	Ras GTPase-activating protein-binding protein 1 OS=Homo sapiens GN=G3BP1 PE=1 SV=1	472			1.47699	1.50463	2.94643	1.848
Q14978	NOLC1_HUMAN	1	Nucleolar phosphoprotein p130 OS=Homo sapiens GN=NOLC1 PE=1 SV=2	708	1.35219	2.67577			2.07653	1.60471
Q08945	SSRP1_HUMAN	1	FACT complex subunit SSRP1 OS=Homo sapiens GN=SSRP1 PE=1 SV=1	718			1.41414	2.35043	2.14762	1.64267
P33240	CSTF2_HUMAN	1	Cleavage stimulation factor 64 kDa subunit OS=Homo sapiens GN=CSTF2 PE=1 SV=1	585			2.04408	1.76768	1.90816	1.66222
P46087	NOP2_HUMAN	1	Putative ribosomal RNA methyltransferase NOP2 OS=Homo sapiens GN=NOP2 PE=1 SV=2	823			0.789969	3.20513	1.51531	2.82857
Q8TDN6	BXDC2_HUMAN	1	Brix domain-containing protein 2 OS=Homo sapiens GN=BXDC2 PE=1 SV=2	358			0.785634	3.37302	1.96429	2.05333
P08246	ELNE_HUMAN	1	Leukocyte elastase OS=Homo sapiens GN=ELA2 PE=1 SV=1	271			0.620047	2.22222	3.92857	1.89895
Q15424	SAFB1_HUMAN	1	Scaffold attachment factor B1 OS=Homo sapiens GN=SAFB PE=1 SV=4	927	2.56205	2.66817			1.07519	1.38286
P00480	OTC_HUMAN	1	Ornithine carbamoyltransferase, mitochondrial OS=Homo sapiens GN=OTC PE=1 SV=3	359			3.67677	1.04167	4.4	0.602105
P19801	ABP1_HUMAN	0.9999	Amiloride-sensitive amine oxidase [copper-containing] OS=Homo sapiens GN=ABP1 PE=1 SV=3	761	1.47547	2.23995			1.92857	1.55048
Q9BQG0	MBB1A_HUMAN	1	Myb-binding protein 1A OS=Homo sapiens GN=MYBBP1A PE=1 SV=2	1345			1.35129	3.08642	1.23469	1.804
O43752	STX6_HUMAN	1	Syntaxin-6 OS=Homo sapiens GN=STX6 PE=1 SV=1	259			2.54545	1.11111	2.94643	1.11158
Q96EP5	DAZP1_HUMAN	1	DAZ-associated protein 1 OS=Homo sapiens GN=DAZAP1 PE=1 SV=1	413	2.11369	2.21359			1.51531	1.30087
O15264	MK13_HUMAN	1	Mitogen-activated protein kinase 13 OS=Homo sapiens GN=MAPK13 PE=1 SV=1	370			2.08264	1.94444	2.47802	0.88
O00264	PGRC1_HUMAN	1	Membrane-associated progesterone receptor component 1 OS=Homo sapiens GN=PGRMC1 PE=1 SV=3	198			1.46556	1.18056	3.22143	1.54
Q8TAX9	GSDMB_HUMAN	1	Gasdermin-B OS=Homo sapiens GN=GSDMB PE=1 SV=2	417			1.56121	1.69753	3.23016	0.99
Q9Y2L1	RRP44_HUMAN	1	Exosome complex exonuclease RRP44 OS=Homo sapiens GN=DIS3 PE=1 SV=2	970			1.7741	1.48148	1.87363	1.71368
Q9UMS4	PRP19_HUMAN	1	Pre-mRNA-processing factor 19 OS=Homo sapiens GN=PRPF19 PE=1 SV=1	511			1.37879	1.94444	1.62755	1.90667
P22234	PUR6_HUMAN	1	Multifunctional protein ADE2 OS=Homo sapiens GN=PAICS PE=1 SV=3	431			1.61983	2.77778	0.903571	2.01882
Q52LJ0	FA98B_HUMAN	1	Protein FAM98B OS=Homo sapiens GN=FAM98B PE=1 SV=1	335	1.92308	2.38095			1.13929	1.56444
Q15428	SF3A2_HUMAN	1	Splicing factor 3A subunit 2 OS=Homo sapiens GN=SF3A2 PE=1 SV=2	470			1.54083	1.38889	2.14286	1.76
Q8WU90	ZC3HF_HUMAN	1	Zinc finger CCCH domain-containing protein 15 OS=Homo sapiens GN=ZC3H15 PE=1 SV=1	432			1.30808	1.46605	2.21429	1.85778
Q9UQN3	CHM2B_HUMAN	0.9996	Charged multivesicular body protein 2b OS=Homo sapiens GN=CHMP2B PE=1 SV=1	216			1.81818	1.47059	2.35714	1.232
Q9Y3B4	PM14_HUMAN	1	Pre-mRNA branch site protein p14 OS=Homo sapiens GN=SF3B14 PE=1 SV=1	127			3.25253	1.14734	1.57143	1.32
Q9Y333	LSM2_HUMAN	1	U6 snRNA-associated Sm-like protein LSm2 OS=Homo sapiens GN=LSM2 PE=1 SV=1	97			1.81818	0.902778	2.02976	2.288
P00734	THRB_HUMAN	1	Prothrombin OS=Homo sapiens GN=F2 PE=1 SV=2	630			1.02711	5.32407	1.57143	0.88
Q9P015	RM15_HUMAN	1	39S ribosomal protein L15, mitochondrial OS=Homo sapiens GN=MRPL15 PE=1 SV=1	300			1.69697	1.00309	2.25238	1.96308
Q8WYA6	CTBL1_HUMAN	1	Beta-catenin-like protein 1 OS=Homo sapiens GN=CTNNBL1 PE=1 SV=1	571			1.80764	1.19048	1.87363	1.85778
P49916	DNLI3_HUMAN	1	DNA ligase 3 OS=Homo sapiens GN=LIG3 PE=1 SV=1	934			1.39152	1.57407	1.66964	1.99467
Q09161	NCBP1_HUMAN	1	Nuclear cap-binding protein subunit 1 OS=Homo sapiens GN=NCBP1 PE=1 SV=1	800	1.83004	2.52982			1.13492	1.38286
O60437	PEPL_HUMAN	1	Periplakin OS=Homo sapiens GN=PPL PE=1 SV=2	1778	3.10402	0.574959			3.14286	1.28
P62318	SMD3_HUMAN	1	Small nuclear ribonucleoprotein Sm D3 OS=Homo sapiens GN=SNRPD3 PE=1 SV=1	128			0.961616	1.82292	1.62381	2.51429
Q9BUB7	TMM70_HUMAN	1	Transmembrane protein 70, mitochondrial OS=Homo sapiens GN=TMEM70 PE=1 SV=2	264			4.17716	0.833333	1.16235	1.75439
O95793	STAU1_HUMAN	1	Double-stranded RNA-binding protein Staufen homolog 1 OS=Homo sapiens GN=STAU1 PE=1 SV=2	585			1.38272	1.04167	2.2	2.22588
Q9NZL4	HPBP1_HUMAN	1	Hsp70-binding protein 1 OS=Homo sapiens GN=HSPBP1 PE=1 SV=1	367			0.817059	3.93519	0.725275	3.00235
Q8WUY1	CH055_HUMAN	1	UPF0670 protein C8orf55 OS=Homo sapiens GN=C8orf55 PE=1 SV=2	211			2.63477	0.961538	2.03361	1.34933
P82979	HCC1_HUMAN	1	Nuclear protein Hcc-1 OS=Homo sapiens GN=HCC1 PE=1 SV=3	213			1.32364	1.57407	2.16071	1.52842
P61326	MGN_HUMAN	1	Protein mago nashi homolog OS=Homo sapiens GN=MAGOH PE=1 SV=1,Protein mago nashi homolog 2 OS=Homo sapiens GN=MAGOHB PE=1 SV=1	148			1.47563	1.73611	1.99451	1.34095
Q6PI48	SYDM_HUMAN	1	Aspartyl-tRNA synthetase, mitochondrial OS=Homo sapiens GN=DARS2 PE=1 SV=1	654			3.22424	0.617284	1.71008	2.01143
Q9BQ39	DDX50_HUMAN	1	ATP-dependent RNA helicase DDX50 OS=Homo sapiens GN=DDX50 PE=1 SV=1	747			0.905051	1.99653	1.87363	2.01882
Q10570	CPSF1_HUMAN	1	Cleavage and polyadenylation specificity factor subunit 1 OS=Homo sapiens GN=CPSF1 PE=1 SV=2	1462			1.05329	1.94444	1.57143	2.10222
P56545	CTBP2_HUMAN	1	C-terminal-binding protein 2 OS=Homo sapiens GN=CTBP2 PE=1 SV=1	451			1.37063	1.57407	2.11538	1.48211
P26196	DDX6_HUMAN	1	Probable ATP-dependent RNA helicase DDX6 OS=Homo sapiens GN=DDX6 PE=1 SV=2	490			1.69697	1.14379	1.51099	2.27765
P18858	DNLI1_HUMAN	1	DNA ligase 1 OS=Homo sapiens GN=LIG1 PE=1 SV=1	931			1.22559	2.5463	1.7563	1.15789
Q96HP0	DOCK6_HUMAN	1	Dedicator of cytokinesis protein 6 OS=Homo sapiens GN=DOCK6 PE=1 SV=2	2073			2.12121	1.38889	2.35714	0.912593
P33908	MA1A1_HUMAN	1	Mannosyl-oligosaccharide 1,2-alpha-mannosidase IA OS=Homo sapiens GN=MAN1A1 PE=1 SV=3	662	4.32346	0.843273	0.662879	2.59259
Q16643	DREB_HUMAN	1	Drebrin OS=Homo sapiens GN=DBN1 PE=1 SV=4	658	3.07446	1.26491			0.568966	2.78667
O60869	EDF1_HUMAN	1	Endothelial differentiation-related factor 1 OS=Homo sapiens GN=EDF1 PE=1 SV=1	150			0.793744	1.46199	1.83333	2.82857
P80188	NGAL_HUMAN	1	Neutrophil gelatinase-associated lipocalin OS=Homo sapiens GN=LCN2 PE=1 SV=2	201			3.69697	1.17521	1	1.3728
Q08752	PPID_HUMAN	1	40 kDa peptidyl-prolyl cis-trans isomerase OS=Homo sapiens GN=PPID PE=1 SV=3	375			1.37063	1.68651	1.45918	1.76
Q9UQ35	SRRM2_HUMAN	1	Serine/arginine repetitive matrix protein 2 OS=Homo sapiens GN=SRRM2 PE=1 SV=2	2787			0.636364	2.15278	1.96429	2.2
P16949	STMN1_HUMAN	1	Stathmin OS=Homo sapiens GN=STMN1 PE=1 SV=3	151			1.33333	1.2037	1.17857	3.10933
Q92542	NICA_HUMAN	1	Nicastrin OS=Homo sapiens GN=NCSTN PE=1 SV=2	718			1.35758	1.98413	1.69231	1.28333
Q9NRK6	ABCBA_HUMAN	1	ATP-binding cassette sub-family B member 10, mitochondrial OS=Homo sapiens GN=ABCB10 PE=1 SV=2	748			2.54545	0.804094	1.47321	1.91529
O00541	PESC_HUMAN	1	Pescadillo homolog 1 OS=Homo sapiens GN=PES1 PE=1 SV=1	596			1.19958	1.4881	1.63187	1.95556
Q9BY77	PDIP3_HUMAN	1	Polymerase delta-interacting protein 3 OS=Homo sapiens GN=POLDIP3 PE=1 SV=2	427			1.59907	1.28205	3.14286	0.88
Q14157	UBP2L_HUMAN	1	Ubiquitin-associated protein 2-like OS=Homo sapiens GN=UBAP2L PE=1 SV=2	1101			1.27273	1.38889	1.88571	1.68
Q96I59	SYNM_HUMAN	1	Probable asparaginyl-tRNA synthetase, mitochondrial OS=Homo sapiens GN=NARS2 PE=1 SV=2	483			2.45118	1.06209	1.90816	1.1
Q8TCS8	PNPT1_HUMAN	1	Polyribonucleotide nucleotidyltransferase 1, mitochondrial OS=Homo sapiens GN=PNPT1 PE=1 SV=2	793			2.32217	0.954861	1.44048	1.705
Q9H490	PIGU_HUMAN	1	Phosphatidylinositol glycan anchor biosynthesis class U protein OS=Homo sapiens GN=PIGU PE=1 SV=3	441			1.30303	1.60256	1.47321	1.76
P51610	HCFC1_HUMAN	1	Host cell factor OS=Homo sapiens GN=HCFC1 PE=1 SV=2	2061			1.13131	0.94697	2.28571	2.2
P59665	DEF1_HUMAN	1	Neutrophil defensin 1 OS=Homo sapiens GN=DEFA1 PE=1 SV=1,Neutrophil defensin 3 OS=Homo sapiens GN=DEFA3 PE=1 SV=1	96			0.46813	2.33918	2.79365	1.76
Q9BVG4	CX026_HUMAN	1	UPF0368 protein Cxorf26 OS=Homo sapiens GN=CXorf26 PE=1 SV=1	236			1.5863	1.30719	2.16071	1.2
Q99959	PKP2_HUMAN	1	Plakophilin-2 OS=Homo sapiens GN=PKP2 PE=1 SV=1	893			1.2581	1.11111	2.22619	1.71111
Q15417	CNN3_HUMAN	1	Calponin-3 OS=Homo sapiens GN=CNN3 PE=1 SV=1	334	2.13504	0.599742			1.89881	2.17412
Q12996	CSTF3_HUMAN	1	Cleavage stimulation factor 77 kDa subunit OS=Homo sapiens GN=CSTF3 PE=1 SV=1	726			1.39152	1.47569	1.34694	1.89895
P35237	SPB6_HUMAN	1	Serpin B6 OS=Homo sapiens GN=SERPINB6 PE=1 SV=3	381			1.37879	3.0303	2.43571	0.513333
Q92828	COR2A_HUMAN	1	Coronin-2A OS=Homo sapiens GN=CORO2A PE=2 SV=2	532			1.75758	1.38889	1.65	1.28857
Q8IYB8	SUV3_HUMAN	0.999	ATP-dependent RNA helicase SUPV3L1, mitochondrial OS=Homo sapiens GN=SUPV3L1 PE=1 SV=1	796			2.54545	0.833333	1.5	1.62462
P09661	RU2A_HUMAN	1	U2 small nuclear ribonucleoprotein A' OS=Homo sapiens GN=SNRPA1 PE=1 SV=2	259			1.23737	1.25661	1.76786	1.87733
P49406	RM19_HUMAN	1	39S ribosomal protein L19, mitochondrial OS=Homo sapiens GN=MRPL19 PE=1 SV=2	296			2.41818	0.892857	1.44737	1.65
Q96SI9	STRBP_HUMAN	1	Spermatid perinuclear RNA-binding protein OS=Homo sapiens GN=STRBP PE=1 SV=1	681			1.73386	1.06209	1.72857	1.61333
O60216	RAD21_HUMAN	1	Double-strand-break repair protein rad21 homolog OS=Homo sapiens GN=RAD21 PE=1 SV=2	639			1.33333	1.19048	1.72857	1.87
Q8IWA4	MFN1_HUMAN	1	Mitofusin-1 OS=Homo sapiens GN=MFN1 PE=1 SV=2	751			2.12121	0.625	1.32589	2.91077
Q8N983	RM43_HUMAN	1	39S ribosomal protein L43, mitochondrial OS=Homo sapiens GN=MRPL43 PE=1 SV=1	218			1.77075	0.898693	2.17227	1.44571
P55265	DSRAD_HUMAN	1	Double-stranded RNA-specific adenosine deaminase OS=Homo sapiens GN=ADAR PE=1 SV=3	1242			1.07692	1.99653	1.06633	2.17684
P13647	K2C5_HUMAN	1	Keratin, type II cytoskeletal 5 OS=Homo sapiens GN=KRT5 PE=1 SV=3	598			1.29117	1.32275	0.814815	3.52
A8K7I4	CLCA1_HUMAN	1	Calcium-activated chloride channel regulator 1 OS=Homo sapiens GN=CLCA1 PE=1 SV=2	926			0.989899	18.6111	1.14286	0.231579
P13746	1A11_HUMAN	0.9986	HLA class I histocompatibility antigen, A-11 alpha chain OS=Homo sapiens GN=HLA-A PE=1 SV=1	370			1.69697	1.34409	4.125	0.515862
O75153	EIF3X_HUMAN	1	Putative eukaryotic translation initiation factor 3 subunit OS=Homo sapiens GN=KIAA0664 PE=1 SV=2	1326			1.2897	1.55229	1.04762	2.29778
Q9Y2X3	NOL5_HUMAN	1	Nucleolar protein 5 OS=Homo sapiens GN=NOL5 PE=1 SV=1	536			1.22182	1.46605	1.7563	1.52533
O94819	KBTBB_HUMAN	1	Kelch repeat and BTB domain-containing protein 11 OS=Homo sapiens GN=KBTBD11 PE=1 SV=1	631			3.01684	0.694444	2.05159	1.11467
Q9HD33	RM47_HUMAN	1	39S ribosomal protein L47, mitochondrial OS=Homo sapiens GN=MRPL47 PE=1 SV=2	254			1.77075	0.771605	2.07653	1.65647
P14174	MIF_HUMAN	1	Macrophage migration inhibitory factor OS=Homo sapiens GN=MIF PE=1 SV=4	117			1.38437	1.76768	0.974286	1.96308
O43169	CYB5B_HUMAN	1	Cytochrome b5 type B OS=Homo sapiens GN=CYB5B PE=1 SV=2	148			3.44697	0.883838	1.52778	1
Q9H773	XTP3A_HUMAN	1	XTP3-transactivated gene A protein OS=Homo sapiens GN=XTP3TPA PE=1 SV=1	173			0.981061	2.19907	2.53846	0.841739
P81605	DCD_HUMAN	1	Dermcidin OS=Homo sapiens GN=DCD PE=1 SV=2	112	1.58736	2.67577			0.928571	1.16
P34897	GLYM_HUMAN	1	Serine hydroxymethyltransferase, mitochondrial OS=Homo sapiens GN=SHMT2 PE=1 SV=3	511			0.961616	1.73611	1.90816	1.43579
P62316	SMD2_HUMAN	1	Small nuclear ribonucleoprotein Sm D2 OS=Homo sapiens GN=SNRPD2 PE=1 SV=1	120			0.979021	1.75439	1.46667	1.80889
Q9BYD6	RM01_HUMAN	1	39S ribosomal protein L1, mitochondrial OS=Homo sapiens GN=MRPL1 PE=1 SV=1	307			2.63973	0.925926	1.49286	1.24235
O43395	PRPF3_HUMAN	1	U4/U6 small nuclear ribonucleoprotein Prp3 OS=Homo sapiens GN=PRPF3 PE=1 SV=2	692	2.29517	0.687451			1.62381	1.76
O75340	PDCD6_HUMAN	1	Programmed cell death protein 6 OS=Homo sapiens GN=PDCD6 PE=1 SV=1	194			1.27273	0.810185	4.28571	1.01538
O75694	NU155_HUMAN	1	Nuclear pore complex protein Nup155 OS=Homo sapiens GN=NUP155 PE=1 SV=1	1409			1.09989	1.38889	2.09524	1.39765
P16422	TACD1_HUMAN	1	Tumor-associated calcium signal transducer 1 OS=Homo sapiens GN=TACSTD1 PE=1 SV=2	318	0.741165	0.451754			2.88095	4.62
Q16822	PPCKM_HUMAN	1	Phosphoenolpyruvate carboxykinase [GTP], mitochondrial OS=Homo sapiens GN=PCK2 PE=1 SV=2	648			2.06061	1.11111	2.75	0.704
Q9GZY8	MFF_HUMAN	1	Mitochondrial fission factor OS=Homo sapiens GN=MFF PE=1 SV=1	347			2.12121	0.925926	2.04286	1.1
O95340	PAPS2_HUMAN	1	Bifunctional 3'-phosphoadenosine 5'-phosphosulfate synthetase 2 OS=Homo sapiens GN=PAPSS2 PE=1 SV=2	622			1.82424	1.55229	0.785714	1.96952
Q9NPJ3	THEM2_HUMAN	1	Thioesterase superfamily member 2 OS=Homo sapiens GN=THEM2 PE=1 SV=1	142	0.961538	2.85714	2.9697	0.534188
P21926	CD9_HUMAN	1	CD9 antigen OS=Homo sapiens GN=CD9 PE=1 SV=4	231			1.21212	2.16049	1.25714	1.32
P49915	GUAA_HUMAN	1	GMP synthase [glutamine-hydrolyzing] OS=Homo sapiens GN=GMPS PE=1 SV=1	702			1.37879	1.31173	0.942857	2.53647
O95870	BAT5_HUMAN	1	Protein BAT5 OS=Homo sapiens GN=BAT5 PE=1 SV=3	565			1.88981	0.848765	2.25238	1.19059
O15533	TPSN_HUMAN	1	Tapasin OS=Homo sapiens GN=TAPBP PE=1 SV=1	454			2.58788	1.11111	2.64286	0.55
Q8N3U4	STAG2_HUMAN	0.9983	Cohesin subunit SA-2 OS=Homo sapiens GN=STAG2 PE=1 SV=3	1247			1	1.54321	1.28195	2.112
O00116	ADAS_HUMAN	1	Alkyldihydroxyacetonephosphate synthase, peroxisomal OS=Homo sapiens GN=AGPS PE=1 SV=1	667			1.20746	1.94444	1.71429	1.02667
O95571	ETHE1_HUMAN	1	Protein ETHE1, mitochondrial OS=Homo sapiens GN=ETHE1 PE=1 SV=2	258			0.959157	2.15278	1.81696	1.1
Q15785	TOM34_HUMAN	1	Mitochondrial import receptor subunit TOM34 OS=Homo sapiens GN=TOMM34 PE=1 SV=2	313			2.08264	0.833333	1.30952	1.815
O15116	LSM1_HUMAN	1	U6 snRNA-associated Sm-like protein LSm1 OS=Homo sapiens GN=LSM1 PE=1 SV=1	135			1.81267	1.06209	1.47321	1.452
Q01970	PLCB3_HUMAN	1	1-phosphatidylinositol-4,5-bisphosphate phosphodiesterase beta-3 OS=Homo sapiens GN=PLCB3 PE=1 SV=2	1250			2.6303	1.5625	1.24405	0.8
P30520	PURA2_HUMAN	1	Adenylosuccinate synthetase isozyme 2 OS=Homo sapiens GN=ADSS PE=1 SV=3	462			0.809917	2.85494	0.56243	3.13283
Q9Y5S9	RBM8A_HUMAN	1	RNA-binding protein 8A OS=Homo sapiens GN=RBM8A PE=1 SV=1	177			0.935126	1.62037	1.62755	1.628
Q86WA6	BPHL_HUMAN	1	Valacyclovir hydrolase OS=Homo sapiens GN=BPHL PE=1 SV=1	295			3.98135	0.416667	2.27857	1.056
O00461	GOLI4_HUMAN	1	Golgi integral membrane protein 4 OS=Homo sapiens GN=GOLIM4 PE=1 SV=1	705			1.81267	0.898693	1.30952	1.85778
Q9Y3D9	RT23_HUMAN	1	28S ribosomal protein S23, mitochondrial OS=Homo sapiens GN=MRPS23 PE=1 SV=2	193			1.59091	0.925926	1.52778	1.76
Q9BUL8	PDC10_HUMAN	1	Programmed cell death protein 10 OS=Homo sapiens GN=PDCD10 PE=1 SV=1	215			1.6584	0.793651	2.47802	1.20421
O96011	PX11B_HUMAN	1	Peroxisomal membrane protein 11B OS=Homo sapiens GN=PEX11B PE=1 SV=1	263			1.45939	1.00309	1.99451	1.34095
P52948	NUP98_HUMAN	1	Nuclear pore complex protein Nup98-Nup96 OS=Homo sapiens GN=NUP98 PE=1 SV=3	1751			1.30536	1.15741	2.13265	1.20421
Q6UX06	OLFM4_HUMAN	1	Olfactomedin-4 OS=Homo sapiens GN=OLFM4 PE=1 SV=1	517			0.534231	1.14943	5.16327	1.22222
Q9BXW7	CECR5_HUMAN	1	Cat eye syndrome critical region protein 5 OS=Homo sapiens GN=CECR5 PE=1 SV=1	429			2.54545	0.804094	1.60884	1.17333
O75439	MPPB_HUMAN	1	Mitochondrial-processing peptidase subunit beta OS=Homo sapiens GN=PMPCB PE=1 SV=2	496			2.45118	0.898693	0.992481	1.76
Q13405	RM49_HUMAN	1	39S ribosomal protein L49, mitochondrial OS=Homo sapiens GN=MRPL49 PE=1 SV=1	169			2.63477	0.648148	1.83333	1.21
P35658	NU214_HUMAN	1	Nuclear pore complex protein Nup214 OS=Homo sapiens GN=NUP214 PE=1 SV=2	2117			1.42545	1.15741	1.52232	1.48211
Q9NRX2	RM17_HUMAN	1	39S ribosomal protein L17, mitochondrial OS=Homo sapiens GN=MRPL17 PE=1 SV=1	178			1.62626	0.898693	1.7563	1.44941
O95861	BPNT1_HUMAN	1	3'(2'),5'-bisphosphate nucleotidase 1 OS=Homo sapiens GN=BPNT1 PE=1 SV=1	312			1.40184	1.12434	1.26587	1.86353
Q9BRJ2	RM45_HUMAN	1	39S ribosomal protein L45, mitochondrial OS=Homo sapiens GN=MRPL45 PE=1 SV=2	310			2.22222	0.833333	1.34694	1.485
Q13868	EXOS2_HUMAN	1	Exosome complex exonuclease RRP4 OS=Homo sapiens GN=EXOSC2 PE=1 SV=2	297	1.63331	0.903507	1.44557	1.73611
Q9NVI7	ATD3A_HUMAN	1	ATPase family AAA domain-containing protein 3A OS=Homo sapiens GN=ATAD3A PE=1 SV=2	642			2.23285	0.804094	1.80252	1.12444
P04217	A1BG_HUMAN	1	Alpha-1B-glycoprotein OS=Homo sapiens GN=A1BG PE=1 SV=3	502			0.998217	2.91667	1.30952	0.953333
P51398	RT29_HUMAN	1	28S ribosomal protein S29, mitochondrial OS=Homo sapiens GN=DAP3 PE=1 SV=1	403			1.89899	1.00309	1.04762	1.81176
Q8NFH3	NUP43_HUMAN	0.9999	Nucleoporin Nup43 OS=Homo sapiens GN=NUP43 PE=1 SV=1	385	2.17611	0.825397			1.52232	1.29905
Q9Y4A5	TRRAP_HUMAN	1	Transformation/transcription domain-associated protein OS=Homo sapiens GN=TRRAP PE=1 SV=3	3908			1.17483	1.31579	1.29412	1.76
O43290	SNUT1_HUMAN	1	U4/U6.U5 tri-snRNP-associated protein 1 OS=Homo sapiens GN=SART1 PE=1 SV=1	810			0.587413	1.5625	1.7398	2.2
Q00653	NFKB2_HUMAN	1	Nuclear factor NF-kappa-B p100 subunit OS=Homo sapiens GN=NFKB2 PE=1 SV=4	912	1.84468	1.08703	1.09596	1.59722
Q8WUM0	NU133_HUMAN	1	Nuclear pore complex protein Nup133 OS=Homo sapiens GN=NUP133 PE=1 SV=2	1171			1.09091	1.73611	1.35317	1.364
Q6P1J9	CDC73_HUMAN	1	Parafibromin OS=Homo sapiens GN=CDC73 PE=1 SV=1	538			1.4359	1.4881	0.819876	1.99467
P29466	CASP1_HUMAN	1	Caspase-1 OS=Homo sapiens GN=CASP1 PE=1 SV=1	410			2.45614	0.992063	1.57143	0.910345
Q9BRX8	CJ058_HUMAN	1	Uncharacterized protein C10orf58 OS=Homo sapiens GN=C10orf58 PE=1 SV=3	232			1.8756	1.54321	1.36646	0.88
Q8N201	INT1_HUMAN	1	Integrator complex subunit 1 OS=Homo sapiens GN=INTS1 PE=1 SV=2	2218			1.09989	1.71569	0.785714	2.32571
Q15041	AR6P1_HUMAN	0.9999	ADP-ribosylation factor-like protein 6-interacting protein 1 OS=Homo sapiens GN=ARL6IP1 PE=1 SV=2	206			1.2897	1.38889	1.96429	0.977778
O43684	BUB3_HUMAN	1	Mitotic checkpoint protein BUB3 OS=Homo sapiens GN=BUB3 PE=1 SV=1	333			0.903226	1.47059	1.62755	1.584
Q9NTI5	PDS5B_HUMAN	1	Sister chromatid cohesion protein PDS5 homolog B OS=Homo sapiens GN=PDS5B PE=1 SV=1	1466			1.08255	1.09649	1.39983	2.04678
P35580	MYH10_HUMAN	1	Myosin-10 OS=Homo sapiens GN=MYH10 PE=1 SV=3	2001			1.0101	1.95707	0.661654	2.585
Q96SB4	SRPK1_HUMAN	1	Serine/threonine-protein kinase SRPK1 OS=Homo sapiens GN=SRPK1 PE=1 SV=2	664			0.798574	1.75926	1.7398	1.38286
Q6P1M0	S27A4_HUMAN	0.9999	Long-chain fatty acid transport protein 4 OS=Homo sapiens GN=SLC27A4 PE=1 SV=1	652			1.5202	1.47569	0.717391	2.09
Q9Y5L4	TIM13_HUMAN	1	Mitochondrial import inner membrane translocase subunit Tim13 OS=Homo sapiens GN=TIMM13 PE=1 SV=1	97			1.73939	0.722222	2.02632	1.32
P04196	HRG_HUMAN	1	Histidine-rich glycoprotein OS=Homo sapiens GN=HRG PE=1 SV=1	532			0.763636	3.39506	1.39286	0.928889
P23497	SP100_HUMAN	1	Nuclear autoantigen Sp-100 OS=Homo sapiens GN=SP100 PE=1 SV=3	890			0.92562	1.14379	2.35714	1.34316
P43246	MSH2_HUMAN	1	DNA mismatch repair protein Msh2 OS=Homo sapiens GN=MSH2 PE=1 SV=1	946			1.48485	1.98413	0.821429	1.38286
Q9BYN0	SRXN1_HUMAN	1	Sulfiredoxin-1 OS=Homo sapiens GN=SRXN1 PE=1 SV=2	139			1.84453	1.04167	1.7398	0.9856
Q6PKG0	LARP1_HUMAN	0.9999	La-related protein 1 OS=Homo sapiens GN=LARP1 PE=1 SV=2	1110	1.1209	2.13454	0.848485	1.62037
Q99829	CPNE1_HUMAN	1	Copine-1 OS=Homo sapiens GN=CPNE1 PE=1 SV=1	544			1.31987	1.06209	1.51905	1.54
Q99828	CIB1_HUMAN	1	Calcium and integrin-binding protein 1 OS=Homo sapiens GN=CIB1 PE=1 SV=4	194			2.44563	1.38889	1	0.953333
Q7LBR1	CHM1B_HUMAN	0.9992	Charged multivesicular body protein 1b OS=Homo sapiens GN=CHMP1B PE=1 SV=1	202			1.37879	1.12434	1.15546	1.80632
P35610	SOAT1_HUMAN	1	Sterol O-acyltransferase 1 OS=Homo sapiens GN=SOAT1 PE=1 SV=3	557	1.5285	2.28387			0.436508	2.12235
Q96I24	FUBP3_HUMAN	1	Far upstream element-binding protein 3 OS=Homo sapiens GN=FUBP3 PE=1 SV=2	580			0.848485	1.25661	2.13265	1.41778
Q13151	ROA0_HUMAN	1	Heterogeneous nuclear ribonucleoprotein A0 OS=Homo sapiens GN=HNRNPA0 PE=1 SV=1	309	2.62947	0.711512			1.10924	1.55048
Q02127	PYRD_HUMAN	1	Dihydroorotate dehydrogenase, mitochondrial OS=Homo sapiens GN=DHODH PE=1 SV=3	400			1.6584	1.09649	1.43478	1.232
P68431	H31_HUMAN	1	Histone H3.1 OS=Homo sapiens GN=HIST1H3A PE=1 SV=2,Histone H3.3 OS=Homo sapiens GN=H3F3A PE=1 SV=2,Histone H3.1t OS=Homo sapiens GN=HIST3H3 PE=1 SV=3,Histone H3.2 OS=Homo sapiens GN=HIST2H3A PE=1 SV=3	138			0.589226	0.966184	2.02041	2.78667
P62304	RUXE_HUMAN	1	Small nuclear ribonucleoprotein E OS=Homo sapiens GN=SNRPE PE=1 SV=1,Putative small nuclear ribonucleoprotein polypeptide E-like protein 1 OS=Homo sapiens GN=SNRPEL1 PE=5 SV=1	94			0.796097	1.31173	1.52231	2.01238
Q6P158	DHX57_HUMAN	0.9957	Putative ATP-dependent RNA helicase DHX57 OS=Homo sapiens GN=DHX57 PE=1 SV=2	1404			1.25701	1.78571	0.785714	1.8019
P68400	CSK21_HUMAN	1	Casein kinase II subunit alpha OS=Homo sapiens GN=CSNK2A1 PE=1 SV=1	396			1.22559	1.22549	1.3619	1.55048
Q9BZJ0	CRNL1_HUMAN	1	Crooked neck-like protein 1 OS=Homo sapiens GN=CRNKL1 PE=1 SV=4	859	1.61814	0.744065	1.55556	1.68651
Q9H0D6	XRN2_HUMAN	1	5'-3' exoribonuclease 2 OS=Homo sapiens GN=XRN2 PE=1 SV=1	962			1.37063	1.14379	1.38655	1.452
Q8TAQ2	SMRC2_HUMAN	1	SWI/SNF complex subunit SMARCC2 OS=Homo sapiens GN=SMARCC2 PE=1 SV=1	1230	2.82226	1.26491	0.821114	1.07323
Q9UN86	G3BP2_HUMAN	1	Ras GTPase-activating protein-binding protein 2 OS=Homo sapiens GN=G3BP2 PE=1 SV=2	489			1.66008	1.38889	1.2479	1.0912
Q9BW92	SYTM_HUMAN	1	Threonyl-tRNA synthetase, mitochondrial OS=Homo sapiens GN=TARS2 PE=1 SV=1	727			1.99394	0.763889	1.65414	1.24235
Q99598	TSNAX_HUMAN	1	Translin-associated protein X OS=Homo sapiens GN=TSNAX PE=1 SV=1	294			2.20606	0.954861	1.40602	1.04762
P05026	AT1B1_HUMAN	1	Sodium/potassium-transporting ATPase subunit beta-1 OS=Homo sapiens GN=ATP1B1 PE=1 SV=1	307			1.19416	1.09649	2.35714	0.99
Q969Z0	TBRG4_HUMAN	1	Protein TBRG4 OS=Homo sapiens GN=TBRG4 PE=1 SV=1	639			2.45118	0.868056	1.12245	1.276
Q09028	RBBP4_HUMAN	1	Histone-binding protein RBBP4 OS=Homo sapiens GN=RBBP4 PE=1 SV=3	431			1.04008	1.5873	1.3619	1.33913
P19404	NDUV2_HUMAN	1	NADH dehydrogenase [ubiquinone] flavoprotein 2, mitochondrial OS=Homo sapiens GN=NDUFV2 PE=1 SV=2	253	0.859635	13.4397			0.344948	0.754286
Q8N6R0	K0859_HUMAN	1	Putative methyltransferase KIAA0859 OS=Homo sapiens GN=KIAA0859 PE=1 SV=1	708			1.32364	1.47059	0.897959	1.71368
Q15056	IF4H_HUMAN	1	Eukaryotic translation initiation factor 4H OS=Homo sapiens GN=EIF4H PE=1 SV=5	252			1.25549	1.15741	1.62755	1.26261
Q9H944	MED20_HUMAN	1	Mediator of RNA polymerase II transcription subunit 20 OS=Homo sapiens GN=MED20 PE=1 SV=1	215			1.16274	1.11111	1.51531	1.52
Q9UBX3	DIC_HUMAN	1	Mitochondrial dicarboxylate carrier OS=Homo sapiens GN=SLC25A10 PE=1 SV=2	291			1.53535	1.46605	1.48872	0.88
O95479	G6PE_HUMAN	1	GDH/6PGL endoplasmic bifunctional protein OS=Homo sapiens GN=H6PD PE=1 SV=2	801			1.22182	1.31944	1.81696	1.00571
Q9H2J4	PDCL3_HUMAN	1	Phosducin-like protein 3 OS=Homo sapiens GN=PDCL3 PE=1 SV=1	242	1.9721	0.632455	1.59091	1.48148
O15042	SR140_HUMAN	0.9999	U2-associated protein SR140 OS=Homo sapiens GN=SR140 PE=1 SV=2	1042			0.82197	2.03704	0.63742	2.74854
P12931	SRC_HUMAN	0.9888	Proto-oncogene tyrosine-protein kinase Src OS=Homo sapiens GN=SRC PE=1 SV=3	543	3.54745	1.09992	0.591368	1.26812
Q15185	TEBP_HUMAN	1	Prostaglandin E synthase 3 OS=Homo sapiens GN=PTGES3 PE=1 SV=1	162			1.19416	1.31173	1.62381	1.14783
P80217	IN35_HUMAN	1	Interferon-induced 35 kDa protein OS=Homo sapiens GN=IFI35 PE=1 SV=4	290			2.10277	1.0101	1.87363	0.733333
Q86XP3	DDX42_HUMAN	1	ATP-dependent RNA helicase DDX42 OS=Homo sapiens GN=DDX42 PE=1 SV=1	950			1.39152	1.23457	1.39683	1.21524
Q9NR99	MXRA5_HUMAN	0.9999	Matrix-remodeling-associated protein 5 OS=Homo sapiens GN=MXRA5 PE=2 SV=2	2864			0.929293	2.63158	0.75	1.584
Q53GS9	SNUT2_HUMAN	1	U4/U6.U5 tri-snRNP-associated protein 2 OS=Homo sapiens GN=USP39 PE=1 SV=2	573			1.17483	1.38889	0.916667	1.936
Q02817	MUC2_HUMAN	1	Mucin-2 OS=Homo sapiens GN=MUC2 PE=1 SV=2	5244			0.954545	9.72222	1.44048	0.215849
Q9UL25	RAB21_HUMAN	1	Ras-related protein Rab-21 OS=Homo sapiens GN=RAB21 PE=1 SV=3	228	1.4988	1.76715			1.06071	1.02667
Q7Z2W4	ZCCHV_HUMAN	1	Zinc finger CCCH-type antiviral protein 1 OS=Homo sapiens GN=ZC3HAV1 PE=1 SV=3	914			1.04646	1.30719	1.57143	1.3376
Q96P70	IPO9_HUMAN	1	Importin-9 OS=Homo sapiens GN=IPO9 PE=1 SV=3	1055			1.02403	1.5625	1.01681	1.76
O43813	LANC1_HUMAN	1	LanC-like protein 1 OS=Homo sapiens GN=LANCL1 PE=1 SV=1	404			2.2803	0.833333	1.23901	1.19429
Q96Q11	TRNT1_HUMAN	1	tRNA-nucleotidyltransferase 1, mitochondrial OS=Homo sapiens GN=TRNT1 PE=1 SV=1	440			1.6584	0.972222	1.61278	1.07556
Q7Z434	MAVS_HUMAN	1	Mitochondrial antiviral-signaling protein OS=Homo sapiens GN=MAVS PE=1 SV=2	547			2.3569	0.771605	1.17857	1.29684
Q9H3R2	MUC13_HUMAN	0.9998	Mucin-13 OS=Homo sapiens GN=MUC13 PE=1 SV=1	519	1.16093	1.11265	1.13131	1.90058
P05546	HEP2_HUMAN	1	Heparin cofactor 2 OS=Homo sapiens GN=SERPIND1 PE=1 SV=3	506			0.759171	4.44444	1.57143	0.521481
P10155	RO60_HUMAN	1	60 kDa SS-A/Ro ribonucleoprotein OS=Homo sapiens GN=TROVE2 PE=1 SV=2	545			1.09989	1.12434	1.20168	1.85778
Q9BYD1	RM13_HUMAN	1	39S ribosomal protein L13, mitochondrial OS=Homo sapiens GN=MRPL13 PE=1 SV=1	181			1.80764	0.694444	2.35714	0.928889
Q9Y2S7	PDIP2_HUMAN	1	Polymerase delta-interacting protein 2 OS=Homo sapiens GN=POLDIP2 PE=1 SV=1	373			1.69697	0.859788	1.2406	1.51556
Q02809	PLOD1_HUMAN	1	Procollagen-lysine,2-oxoglutarate 5-dioxygenase 1 OS=Homo sapiens GN=PLOD1 PE=1 SV=2	737			0.877743	2.67857	0.992481	1.17333
P62314	SMD1_HUMAN	1	Small nuclear ribonucleoprotein Sm D1 OS=Homo sapiens GN=SNRPD1 PE=1 SV=1	121			0.848485	1.53509	1.29412	1.62105
O00629	IMA4_HUMAN	0.9968	Importin subunit alpha-4 OS=Homo sapiens GN=KPNA4 PE=1 SV=1	528			1.30303	1.12847	1.22768	1.50857
P48729	KC1A_HUMAN	1	Casein kinase I isoform alpha OS=Homo sapiens GN=CSNK1A1 PE=1 SV=2	342			1.01271	1.68651	2.14286	0.738065
P43007	SATT_HUMAN	1	Neutral amino acid transporter A OS=Homo sapiens GN=SLC1A4 PE=1 SV=1	539	0.890313	0.721501	3.67677	1.13636
Q14683	SMC1A_HUMAN	1	Structural maintenance of chromosomes protein 1A OS=Homo sapiens GN=SMC1A PE=1 SV=2	1249			0.954545	1.08025	1.61765	1.60471
Q9BVP2	GNL3_HUMAN	1	Guanine nucleotide-binding protein-like 3 OS=Homo sapiens GN=GNL3 PE=1 SV=1	556			0.936259	2.22222	1.22768	1.04296
P24928	RPB1_HUMAN	1	DNA-directed RNA polymerase II subunit RPB1 OS=Homo sapiens GN=POLR2A PE=1 SV=1	1995			0.797062	1.04167	1.32589	2.40533
P34059	GALNS_HUMAN	1	N-acetylgalactosamine-6-sulfatase OS=Homo sapiens GN=GALNS PE=1 SV=1	529			1.29293	0.94246	1.52778	1.41778
Q8TDB6	DTX3L_HUMAN	1	Protein deltex-3-like OS=Homo sapiens GN=DTX3L PE=1 SV=1	750			1.59515	1.49573	1.11654	0.99
O43795	MYO1B_HUMAN	1	Myosin-Ib OS=Homo sapiens GN=MYO1B PE=1 SV=3	1151			0.848485	1.83081	1.23469	1.36889
Q9NTZ6	RBM12_HUMAN	1	RNA-binding protein 12 OS=Homo sapiens GN=RBM12 PE=1 SV=1	944			1.21212	1.14379	1.13492	1.66737
Q13123	RED_HUMAN	1	Protein Red OS=Homo sapiens GN=IK PE=1 SV=2	564			0.877743	1.87908	0.903571	1.76
P42285	SK2L2_HUMAN	1	Superkiller viralicidic activity 2-like 2 OS=Homo sapiens GN=SKIV2L2 PE=1 SV=3	1056			0.930596	1.47569	1.2406	1.48211
P17480	UBF1_HUMAN	1	Nucleolar transcription factor 1 OS=Homo sapiens GN=UBTF PE=1 SV=1	774			0.773619	1.31173	1.61508	1.54
Q13547	HDAC1_HUMAN	1	Histone deacetylase 1 OS=Homo sapiens GN=HDAC1 PE=1 SV=1	489			0.92803	1.57407	1.57143	1.08308
Q9BYN8	RT26_HUMAN	1	28S ribosomal protein S26, mitochondrial OS=Homo sapiens GN=MRPS26 PE=1 SV=1	208			1.49333	0.694444	1.28195	1.87
Q8N2K0	ABD12_HUMAN	1	Abhydrolase domain-containing protein 12 OS=Homo sapiens GN=ABHD12 PE=2 SV=2	403			1.4359	0.763889	1.17857	1.91529
O43583	DENR_HUMAN	1	Density-regulated protein OS=Homo sapiens GN=DENR PE=1 SV=2	201	1.39748	2.08044			0.695055	1.21524
Q92621	NU205_HUMAN	1	Nuclear pore complex protein Nup205 OS=Homo sapiens GN=NUP205 PE=1 SV=2	2038			0.969697	1.19048	1.47899	1.43579
Q9BTW9	TBCD_HUMAN	1	Tubulin-specific chaperone D OS=Homo sapiens GN=TBCD PE=1 SV=1	1207			0.969697	1.46199	1.17857	1.46667
P41567	EIF1_HUMAN	1	Eukaryotic translation initiation factor 1 OS=Homo sapiens GN=EIF1 PE=1 SV=1	115			1.09989	0.722222	2.84066	1.07556
Q9H0U6	RM18_HUMAN	1	39S ribosomal protein L18, mitochondrial OS=Homo sapiens GN=MRPL18 PE=1 SV=1	183			2.0202	0.898693	1.39683	0.956522
O75843	AP1G2_HUMAN	1	AP-1 complex subunit gamma-like 2 OS=Homo sapiens GN=AP1G2 PE=1 SV=1	795			0.593939	1.78571	1.83333	1.24667
A6NHR9	SMHD1_HUMAN	1	Structural maintenance of chromosomes flexible hinge domain-containing protein 1 OS=Homo sapiens GN=SMCHD1 PE=1 SV=2	2031			1.20746	1.0582	1.26587	1.496
P21127	CD2L1_HUMAN	1	PITSLRE serine/threonine-protein kinase CDC2L1 OS=Homo sapiens GN=CDC2L1 PE=1 SV=3	805			0.694215	1.71569	1.42411	1.42476
P52758	UK114_HUMAN	1	Ribonuclease UK114 OS=Homo sapiens GN=HRSP12 PE=1 SV=1	139	0.528423	2.45955	2.94141	0.631313
P51553	IDH3G_HUMAN	1	Isocitrate dehydrogenase [NAD] subunit gamma, mitochondrial OS=Homo sapiens GN=IDH3G PE=1 SV=1	398			1.61616	0.565844	2.09524	1.25714
P30876	RPB2_HUMAN	1	DNA-directed RNA polymerase II subunit RPB2 OS=Homo sapiens GN=POLR2B PE=1 SV=1	1189			1.02403	1.38889	1.17857	1.43579
Q8WVM7	STAG1_HUMAN	0.999	Cohesin subunit SA-1 OS=Homo sapiens GN=STAG1 PE=1 SV=3	1274			1.30303	0.848765	1.19925	1.81176
Q53H12	AGK_HUMAN	1	Acylglycerol kinase, mitochondrial OS=Homo sapiens GN=AGK PE=1 SV=2	428			2.39572	0.950292	1.09317	0.96381
Q96C36	P5CR2_HUMAN	1	Pyrroline-5-carboxylate reductase 2 OS=Homo sapiens GN=PYCR2 PE=1 SV=1	324			1.04646	1.08025	1.57143	1.34316
Q03518	TAP1_HUMAN	1	Antigen peptide transporter 1 OS=Homo sapiens GN=TAP1 PE=1 SV=2	819			2.0202	1.28968	1.68367	0.543529
Q8N0U8	VKORL_HUMAN	1	Vitamin K epoxide reductase complex subunit 1-like protein 1 OS=Homo sapiens GN=VKORC1L1 PE=1 SV=2	179			1.88981	1.4881	1.03383	0.81931
P01031	CO5_HUMAN	1	Complement C5 OS=Homo sapiens GN=C5 PE=1 SV=4	1697	0.597235	1.29366	0.754209	4.07986
P37268	FDFT_HUMAN	1	Squalene synthetase OS=Homo sapiens GN=FDFT1 PE=1 SV=1	423			0.665029	2.66204	2.27857	0.586667
P11172	PYR5_HUMAN	1	Uridine 5'-monophosphate synthase OS=Homo sapiens GN=UMPS PE=1 SV=1	486			1.48485	1.23457	1.13492	1.13667
P49903	SPS1_HUMAN	1	Selenide, water dikinase 1 OS=Homo sapiens GN=SEPHS1 PE=1 SV=2	397			1.16274	0.925926	1.41429	1.55048
P67809	YBOX1_HUMAN	0.999	Nuclease-sensitive element-binding protein 1 OS=Homo sapiens GN=YBX1 PE=1 SV=3	329			1.20746	1.31579	1.03125	1.43
Q9ULK4	MED23_HUMAN	1	Mediator of RNA polymerase II transcription subunit 23 OS=Homo sapiens GN=MED23 PE=1 SV=2	1386			0.875	1.38889	0.916667	2.10222
Q9C0E2	XPO4_HUMAN	1	Exportin-4 OS=Homo sapiens GN=XPO4 PE=1 SV=2	1166			0.789969	2.00617	1.29412	1.13667
Q9HCY8	S10AE_HUMAN	1	Protein S100-A14 OS=Homo sapiens GN=S100A14 PE=1 SV=1	106			0.745638	4.16667	1.92857	0.388837
Q96EY1	DNJA3_HUMAN	1	DnaJ homolog subfamily A member 3, mitochondrial OS=Homo sapiens GN=DNAJA3 PE=1 SV=1	486	0.617637	4.74341	1.19958	0.661376
O75976	CBPD_HUMAN	1	Carboxypeptidase D OS=Homo sapiens GN=CPD PE=1 SV=2	1398	2.88231	0.651057	0.817059	1.51515
Q9Y3P9	RBGP1_HUMAN	1	Rab GTPase-activating protein 1 OS=Homo sapiens GN=RABGAP1 PE=1 SV=3	1083	1.78429	1.29366			0.883929	1.13143
Q16186	ADRM1_HUMAN	1	Proteasomal ubiquitin receptor ADRM1 OS=Homo sapiens GN=ADRM1 PE=1 SV=2	413			0.903226	1.24269	1.45055	1.41565
Q9BTU6	P4K2A_HUMAN	1	Phosphatidylinositol 4-kinase type 2-alpha OS=Homo sapiens GN=PI4K2A PE=1 SV=1	485			1.44949	1.64931	0.729592	1.32
P17812	PYRG1_HUMAN	1	CTP synthase 1 OS=Homo sapiens GN=CTPS PE=1 SV=2	599			0.848485	2.12418	0.707143	1.80632
Q01433	AMPD2_HUMAN	1	AMP deaminase 2 OS=Homo sapiens GN=AMPD2 PE=1 SV=2	890			1.24009	0.636574	2.02976	1.42476
O75821	EIF3G_HUMAN	0.9998	Eukaryotic translation initiation factor 3 subunit G OS=Homo sapiens GN=EIF3G PE=1 SV=2	324			1.37879	1.47059	0.992481	1.1264
O94776	MTA2_HUMAN	1	Metastasis-associated protein MTA2 OS=Homo sapiens GN=MTA2 PE=1 SV=1	677			0.848485	1.68129	1.20168	1.32
P82930	RT34_HUMAN	1	28S ribosomal protein S34, mitochondrial OS=Homo sapiens GN=MRPS34 PE=1 SV=2	221			1.7741	0.763889	1.10714	1.50118
O95470	SGPL1_HUMAN	1	Sphingosine-1-phosphate lyase 1 OS=Homo sapiens GN=SGPL1 PE=1 SV=3	576			0.985337	1.30719	1.45918	1.1968
Q9UPN3	MACF1_HUMAN	1	Microtubule-actin cross-linking factor 1, isoforms 1/2/3/5 OS=Homo sapiens GN=MACF1 PE=1 SV=3	5498	2.03457	1.58114			0.607143	1.15077
Q15814	TBCC_HUMAN	1	Tubulin-specific chaperone C OS=Homo sapiens GN=TBCC PE=1 SV=1	351			1.04646	1.23457	1.52778	1.13143
Q9H3U1	UN45A_HUMAN	1	Protein unc-45 homolog A OS=Homo sapiens GN=UNC45A PE=1 SV=1	956			1.08255	1.15741	1.34694	1.32
Q2TAY7	SMU1_HUMAN	1	WD40 repeat-containing protein SMU1 OS=Homo sapiens GN=SMU1 PE=1 SV=2	520			0.965517	1.71569	0.899888	1.49123
P26368	U2AF2_HUMAN	1	Splicing factor U2AF 65 kDa subunit OS=Homo sapiens GN=U2AF2 PE=1 SV=4	481			0.636364	1.82749	1.10924	1.716
Q5JTZ9	SYAM_HUMAN	1	Probable alanyl-tRNA synthetase, mitochondrial OS=Homo sapiens GN=AARS2 PE=1 SV=1	998			1.27273	0.724638	1.65414	1.44571
Q15382	RHEB_HUMAN	1	GTP-binding protein Rheb OS=Homo sapiens GN=RHEB PE=1 SV=1	187			1.39152	1.15741	1.03571	1.32
Q9Y5Z4	HEBP2_HUMAN	1	Heme-binding protein 2 OS=Homo sapiens GN=HEBP2 PE=1 SV=1	208			1.99394	0.444444	1.32331	1.87733
Q92878	RAD50_HUMAN	1	DNA repair protein RAD50 OS=Homo sapiens GN=RAD50 PE=1 SV=1	1329			0.907001	1.54321	1.11654	1.408
P57088	TMM33_HUMAN	1	Transmembrane protein 33 OS=Homo sapiens GN=TMEM33 PE=1 SV=2	251			1.2897	1.82292	0.883929	1.04762
Q9UBQ0	VPS29_HUMAN	1	Vacuolar protein sorting-associated protein 29 OS=Homo sapiens GN=VPS29 PE=1 SV=1	185	1.56757	0.91808			1.13929	1.32
Q8NBN7	RDH13_HUMAN	1	Retinol dehydrogenase 13 OS=Homo sapiens GN=RDH13 PE=2 SV=2	336	0.777765	3.16228	1.46556	0.595238
Q9GZZ1	NAT13_HUMAN	1	N-acetyltransferase 13 OS=Homo sapiens GN=NAT13 PE=1 SV=1	172			1.11181	1.38889	1.01681	1.35667
P69891	HBG1_HUMAN	1	Hemoglobin subunit gamma-1 OS=Homo sapiens GN=HBG1 PE=1 SV=2	149			1.00561	2.22222	0.937788	1.01538
Q92530	PSMF1_HUMAN	1	Proteasome inhibitor PI31 subunit OS=Homo sapiens GN=PSMF1 PE=1 SV=2	275			1.16274	1.11111	1.30952	1.25714
O95373	IPO7_HUMAN	1	Importin-7 OS=Homo sapiens GN=IPO7 PE=1 SV=1	1051			0.936259	1.54321	1.20168	1.22435
Q9BXJ9	NARG1_HUMAN	1	NMDA receptor-regulated protein 1 OS=Homo sapiens GN=NARG1 PE=1 SV=1	877			0.969697	1.62037	0.785714	1.7181
P24158	PRTN3_HUMAN	1	Myeloblastin OS=Homo sapiens GN=PRTN3 PE=1 SV=3	260			0.409613	1.62037	2.04286	1.56
P07205	PGK2_HUMAN	0.9655	Phosphoglycerate kinase 2 OS=Homo sapiens GN=PGK2 PE=1 SV=3	423			0.984242	1.27315	0.755495	2.2
Q9UL03	INT6_HUMAN	1	Integrator complex subunit 6 OS=Homo sapiens GN=INTS6 PE=1 SV=1	899			1.12121	1.5625	0.825	1.44
P01019	ANGT_HUMAN	1	Angiotensinogen OS=Homo sapiens GN=AGT PE=1 SV=1	492			1.14795	3.43137	0.785714	0.6688
Q5VZK9	LR16A_HUMAN	1	Leucine-rich repeat-containing protein 16A OS=Homo sapiens GN=LRRC16A PE=1 SV=1	1389			1.11181	1.22549	1.52521	0.994783
Q5VIR6	VPS53_HUMAN	1	Vacuolar protein sorting-associated protein 53 homolog OS=Homo sapiens GN=VPS53 PE=1 SV=1	708			1.43874	1.46605	0.785714	1.24667
O15212	PFD6_HUMAN	1	Prefoldin subunit 6 OS=Homo sapiens GN=PFDN6 PE=1 SV=1	131	1.09266	1.04167	1.23737	1.45833
P04040	CATA_HUMAN	1	Catalase OS=Homo sapiens GN=CAT PE=1 SV=3	534			0.678788	1.06838	1.69231	1.672
P52790	HXK3_HUMAN	1	Hexokinase-3 OS=Homo sapiens GN=HK3 PE=2 SV=2	935			0.885375	2.33918	1.26923	0.779429
Q9NZL9	MAT2B_HUMAN	1	Methionine adenosyltransferase 2 subunit beta OS=Homo sapiens GN=MAT2B PE=1 SV=1	339			1.30536	1.09649	0.710884	2.00444
Q8NI27	THOC2_HUMAN	1	THO complex subunit 2 OS=Homo sapiens GN=THOC2 PE=1 SV=1	1497			0.612795	1.31579	1.32589	1.90667
Q9Y6E2	BZW2_HUMAN	1	Basic leucine zipper and W2 domain-containing protein 2 OS=Homo sapiens GN=BZW2 PE=1 SV=1	425			2.16364	1.28968	0.860544	0.848571
P28676	GRAN_HUMAN	1	Grancalcin OS=Homo sapiens GN=GCA PE=1 SV=2	220			1.21739	1.04167	1.92063	0.833684
Q9HB90	RRAGC_HUMAN	1	Ras-related GTP-binding protein C OS=Homo sapiens GN=RRAGC PE=1 SV=1,Ras-related GTP-binding protein D OS=Homo sapiens GN=RRAGD PE=1 SV=1	404	2.08167	1.13842	0.961616	0.883838
Q9BUQ8	DDX23_HUMAN	1	Probable ATP-dependent RNA helicase DDX23 OS=Homo sapiens GN=DDX23 PE=1 SV=3	831			0.723708	1.64931	0.92437	1.8019
O75695	XRP2_HUMAN	1	Protein XRP2 OS=Homo sapiens GN=RP2 PE=1 SV=4	355			1.24242	1.14379	1.47321	0.947692
Q8NI60	ADCK3_HUMAN	1	Chaperone activity of bc1 complex-like, mitochondrial OS=Homo sapiens GN=CABC1 PE=1 SV=1	656			4.0303	0.289352	1.28857	1.32
P10768	ESTD_HUMAN	1	S-formylglutathione hydrolase OS=Homo sapiens GN=ESD PE=1 SV=2	286			1.9798	1.21528	0.785714	1.04762
Q96DV4	RM38_HUMAN	1	39S ribosomal protein L38, mitochondrial OS=Homo sapiens GN=MRPL38 PE=1 SV=2	385			1.52727	0.730994	1.36466	1.29684
Q969N2	PIGT_HUMAN	1	GPI transamidase component PIG-T OS=Homo sapiens GN=PIGT PE=1 SV=1	586			0.954545	1.30208	1.10714	1.43
Q7Z739	YTHD3_HUMAN	1	YTH domain family protein 3 OS=Homo sapiens GN=YTHDF3 PE=1 SV=1,YTH domain family protein 1 OS=Homo sapiens GN=YTHDF1 PE=1 SV=1,YTH domain family protein 2 OS=Homo sapiens GN=YTHDF2 PE=1 SV=2	593	1.92154	0.474341	1.54941	1.38889
P43897	EFTS_HUMAN	1	Elongation factor Ts, mitochondrial OS=Homo sapiens GN=TSFM PE=1 SV=2	330			1.56121	0.898693	0.949405	1.46667
O14602	IF1AY_HUMAN	1	Eukaryotic translation initiation factor 1A, Y-chromosomal OS=Homo sapiens GN=EIF1AY PE=1 SV=4,Eukaryotic translation initiation factor 1A, X-chromosomal OS=Homo sapiens GN=EIF1AX PE=1 SV=2	146			0.956807	0.859788	1.48872	1.595
O14773	TPP1_HUMAN	1	Tripeptidyl-peptidase 1 OS=Homo sapiens GN=TPP1 PE=1 SV=2	571	1.20096	1.3749			1.52778	0.77
P13671	CO6_HUMAN	1	Complement component C6 OS=Homo sapiens GN=C6 PE=1 SV=3	946	0.631362	1.07517	0.669856	4.25347
P51580	TPMT_HUMAN	1	Thiopurine S-methyltransferase OS=Homo sapiens GN=TPMT PE=1 SV=1	249			2.9697	0.810185	1.89496	0.423704
Q9BWM7	SFXN3_HUMAN	1	Sideroflexin-3 OS=Homo sapiens GN=SFXN3 PE=2 SV=1	326			0.54741	1.91799	1.76786	1.04
O15355	PPM1G_HUMAN	1	Protein phosphatase 1G OS=Homo sapiens GN=PPM1G PE=1 SV=1	553			1.18182	1.08025	1.39683	1.08
Q05397	FAK1_HUMAN	1	Focal adhesion kinase 1 OS=Homo sapiens GN=PTK2 PE=1 SV=2	1066			1.13131	0.752315	1.15546	1.95556
P82663	RT25_HUMAN	1	28S ribosomal protein S25, mitochondrial OS=Homo sapiens GN=MRPS25 PE=1 SV=1	176			1.46556	1.07323	1.08503	1.12
Q13751	LAMB3_HUMAN	1	Laminin subunit beta-3 OS=Homo sapiens GN=LAMB3 PE=1 SV=1	1187			0.269972	3.78788	2.0625	0.905882
Q9Y3E7	CHMP3_HUMAN	1	Charged multivesicular body protein 3 OS=Homo sapiens GN=VPS24 PE=1 SV=3	225			1.35758	1.02339	2.07653	0.66
Q8IX12	CCAR1_HUMAN	1	Cell division cycle and apoptosis regulator protein 1 OS=Homo sapiens GN=CCAR1 PE=1 SV=2	1165			0.673797	1.38889	1.11654	1.81176
O75027	ABCB7_HUMAN	1	ATP-binding cassette sub-family B member 7, mitochondrial OS=Homo sapiens GN=ABCB7 PE=1 SV=2	762			1.43874	0.636574	1.35714	1.50857
O14662	STX16_HUMAN	0.9999	Syntaxin-16 OS=Homo sapiens GN=STX16 PE=1 SV=3	330	1.37253	0.697561	1.65657	1.18056
O60825	F262_HUMAN	1	6-phosphofructo-2-kinase/fructose-2,6-biphosphatase 2 OS=Homo sapiens GN=PFKFB2 PE=1 SV=2	512			2.7451	1.01852	0.44	1.52
P22061	PIMT_HUMAN	1	Protein-L-isoaspartate(D-aspartate) O-methyltransferase OS=Homo sapiens GN=PCMT1 PE=1 SV=3	230	1.6213	0.903507	1.338	0.950292
Q14669	TRIPC_HUMAN	1	Probable E3 ubiquitin-protein ligase TRIP12 OS=Homo sapiens GN=TRIP12 PE=1 SV=1	2017			0.961616	1.16959	0.916667	1.804
Q8IXQ6	PARP9_HUMAN	1	Poly [ADP-ribose] polymerase 9 OS=Homo sapiens GN=PARP9 PE=1 SV=2	865			1.36364	1.28968	0.92437	1.14074
Q13619	CUL4A_HUMAN	1	Cullin-4A OS=Homo sapiens GN=CUL4A PE=1 SV=3	769			1.51252	0.724638	1.22222	1.38286
Q99807	COQ7_HUMAN	1	Ubiquinone biosynthesis protein COQ7 homolog OS=Homo sapiens GN=COQ7 PE=1 SV=2	220			2.09888	0.42735	1.75	1.17333
Q9NPA0	CO024_HUMAN	1	UPF0480 protein C15orf24 OS=Homo sapiens GN=C15orf24 PE=1 SV=1	246			1.39152	1.09649	0.942857	1.28
P11215	ITAM_HUMAN	1	Integrin alpha-M OS=Homo sapiens GN=ITGAM PE=1 SV=2	1167			0.620047	2.0202	1.72857	0.846154
Q16537	2A5E_HUMAN	1	Serine/threonine-protein phosphatase 2A 56 kDa regulatory subunit epsilon isoform OS=Homo sapiens GN=PPP2R5E PE=1 SV=1	473			1.27273	1.38889	0.972789	1.06333
Q13620	CUL4B_HUMAN	0.9974	Cullin-4B OS=Homo sapiens GN=CUL4B PE=1 SV=3	907			1.22559	0.902778	1.26587	1.29905
P23258	TBG1_HUMAN	1	Tubulin gamma-1 chain OS=Homo sapiens GN=TUBG1 PE=1 SV=2	457	2.02829	0.903507	1.18182	0.833333
P82650	RT22_HUMAN	1	28S ribosomal protein S22, mitochondrial OS=Homo sapiens GN=MRPS22 PE=1 SV=1	365			1.88981	0.625	1.03571	1.46667
Q93009	UBP7_HUMAN	1	Ubiquitin carboxyl-terminal hydrolase 7 OS=Homo sapiens GN=USP7 PE=1 SV=2	1116			0.965517	1.18056	1.375	1.13667
P27694	RFA1_HUMAN	1	Replication protein A 70 kDa DNA-binding subunit OS=Homo sapiens GN=RPA1 PE=1 SV=2	624			0.819227	1.38889	1.375	1.13667
Q9Y570	PPME1_HUMAN	1	Protein phosphatase methylesterase 1 OS=Homo sapiens GN=PPME1 PE=1 SV=3	391			1.2897	1.11111	1.13492	1.0912
Q9Y679	AUP1_HUMAN	1	Ancient ubiquitous protein 1 OS=Homo sapiens GN=AUP1 PE=1 SV=1	482			0.874197	1.47569	0.972789	1.408
Q9Y2W1	TR150_HUMAN	1	Thyroid hormone receptor-associated protein 3 OS=Homo sapiens GN=THRAP3 PE=1 SV=2	967			0.504505	1.60819	1.20168	1.80889
Q92620	PRP16_HUMAN	1	Pre-mRNA-splicing factor ATP-dependent RNA helicase PRP16 OS=Homo sapiens GN=DHX38 PE=1 SV=2	1243			1.44949	1.31173	0.691429	1.34095
P34913	HYES_HUMAN	1	Epoxide hydrolase 2 OS=Homo sapiens GN=EPHX2 PE=1 SV=2	562			2.49832	0.771605	1.60559	0.569412
Q7L2E3	DHX30_HUMAN	1	Putative ATP-dependent RNA helicase DHX30 OS=Homo sapiens GN=DHX30 PE=1 SV=1	1209			1.00561	1.25661	1.07143	1.29684
P31689	DNJA1_HUMAN	0.9999	DnaJ homolog subfamily A member 1 OS=Homo sapiens GN=DNAJA1 PE=1 SV=2	402	1.76141	1.09044	0.758252	1.2037
P62851	RS25_HUMAN	1	40S ribosomal protein S25 OS=Homo sapiens GN=RPS25 PE=1 SV=1	127			0.735354	1.75439	0.846154	1.584
Q9UIQ6	LCAP_HUMAN	1	Leucyl-cystinyl aminopeptidase OS=Homo sapiens GN=LNPEP PE=1 SV=3	1038			1.18788	1.54321	0.815934	1.144
P62310	LSM3_HUMAN	1	U6 snRNA-associated Sm-like protein LSm3 OS=Homo sapiens GN=LSM3 PE=1 SV=2	104	1.2228	0.512801			1.83333	1.46667
Q6WKZ4	RFIP1_HUMAN	1	Rab11 family-interacting protein 1 OS=Homo sapiens GN=RAB11FIP1 PE=1 SV=2	1300	0.613825	1.36553			1.3323	1.50857
Q13287	NMI_HUMAN	1	N-myc-interactor OS=Homo sapiens GN=NMI PE=1 SV=2	311			1.47699	1.09127	1.75275	0.595294
Q8NE62	CHDH_HUMAN	1	Choline dehydrogenase, mitochondrial OS=Homo sapiens GN=CHDH PE=2 SV=1	602			1.5863	0.543478	1.84472	1.056
O75208	COQ9_HUMAN	1	Ubiquinone biosynthesis protein COQ9, mitochondrial OS=Homo sapiens GN=COQ9 PE=1 SV=1	322			1.78628	0.611111	1.39011	1.1
O43324	MCA3_HUMAN	1	Eukaryotic translation elongation factor 1 epsilon-1 OS=Homo sapiens GN=EEF1E1 PE=1 SV=1	177	1.51099	0.685426	1.39152	1.15741
O00410	IPO5_HUMAN	1	Importin-5 OS=Homo sapiens GN=IPO5 PE=1 SV=4	1111			1.06846	0.94697	0.909774	1.80632
O60488	ACSL4_HUMAN	1	Long-chain-fatty-acid--CoA ligase 4 OS=Homo sapiens GN=ACSL4 PE=1 SV=2	720			0.907001	1.25661	0.878151	1.64
Q71U36	TBA1A_HUMAN	1	Tubulin alpha-1A chain OS=Homo sapiens GN=TUBA1A PE=1 SV=1	457			1	1.31579	0.970588	1.28333
Q9BZE1	RM37_HUMAN	1	39S ribosomal protein L37, mitochondrial OS=Homo sapiens GN=MRPL37 PE=1 SV=2	429			1.49333	0.925926	0.876374	1.34588
Q9UJC3	HOOK1_HUMAN	1	Protein Hook homolog 1 OS=Homo sapiens GN=HOOK1 PE=1 SV=2	738			0.930596	1.04167	0.903571	1.85778
P02743	SAMP_HUMAN	1	Serum amyloid P-component OS=Homo sapiens GN=APCS PE=1 SV=2	226	1.29704	0.499307	0.636364	3.92157
P04233	HG2A_HUMAN	1	HLA class II histocompatibility antigen gamma chain OS=Homo sapiens GN=CD74 PE=1 SV=3	300			2.09888	0.555556	1.57143	0.88
Q04206	TF65_HUMAN	1	Transcription factor p65 OS=Homo sapiens GN=RELA PE=1 SV=2	558			0.735354	2.00617	1.1	0.99
Q5T5P2	SKT_HUMAN	1	Sickle tail protein homolog OS=Homo sapiens GN=SKT PE=1 SV=2	1968			1.21212	0.661376	1.99048	1.00571
Q15369	ELOC_HUMAN	1	Transcription elongation factor B polypeptide 1 OS=Homo sapiens GN=TCEB1 PE=1 SV=1	114			1.22411	1.02339	1.1	1.16
Q9NZT2	OGFR_HUMAN	1	Opioid growth factor receptor OS=Homo sapiens GN=OGFR PE=1 SV=3	686			1.24009	1.24269	0.622024	1.66737
Q9UJX2	CDC23_HUMAN	1	Cell division cycle protein 23 homolog OS=Homo sapiens GN=CDC23 PE=1 SV=2	599			1.05329	1.38889	0.864286	1.24667
Q9UH65	SWP70_HUMAN	1	Switch-associated protein 70 OS=Homo sapiens GN=SWAP70 PE=1 SV=1	593	2.40192	1.07805	0.514233	1.16667
Q15386	UBE3C_HUMAN	1	Ubiquitin-protein ligase E3C OS=Homo sapiens GN=UBE3C PE=1 SV=3	1097			1.2897	1.11111	0.92236	1.17333
P53007	TXTP_HUMAN	1	Tricarboxylate transport protein, mitochondrial OS=Homo sapiens GN=SLC25A1 PE=1 SV=2	315			1.6584	0.578704	1.33571	1.20421
A1L0T0	ILVBL_HUMAN	1	Acetolactate synthase-like protein OS=Homo sapiens GN=ILVBL PE=1 SV=2	640			1.30303	0.848765	1.44737	0.96
Q15125	EBP_HUMAN	0.9999	3-beta-hydroxysteroid-Delta(8),Delta(7)-isomerase OS=Homo sapiens GN=EBP PE=1 SV=3	233			1.33333	1.60256	0.785714	0.911429
P63173	RL38_HUMAN	1	60S ribosomal protein L38 OS=Homo sapiens GN=RPL38 PE=1 SV=2	71			0.899908	0.950292	1.25	1.43
Q9UM00	TMCO1_HUMAN	1	Transmembrane and coiled-coil domain-containing protein 1 OS=Homo sapiens GN=TMCO1 PE=1 SV=1	191	0.960769	1.21626			0.942857	1.38286
Q96JQ2	CLMN_HUMAN	1	Calmin OS=Homo sapiens GN=CLMN PE=1 SV=1	1015			1.06061	0.785024	1.47321	1.24
P01625	KV402_HUMAN	1	Ig kappa chain V-IV region Len OS=Homo sapiens PE=1 SV=2	116			0.848485	1.54915	1.36466	0.8448
Q9Y3D6	FIS1_HUMAN	1	Mitochondrial fission 1 protein OS=Homo sapiens GN=FIS1 PE=1 SV=2	154			1.86667	0.534188	1.17857	1.28615
Q8N1F7	NUP93_HUMAN	1	Nuclear pore complex protein Nup93 OS=Homo sapiens GN=NUP93 PE=1 SV=2	830			1.20746	0.925926	1.05901	1.27111
Q12904	MCA1_HUMAN	1	Multisynthetase complex auxiliary component p43 OS=Homo sapiens GN=SCYE1 PE=1 SV=2	316			1.18182	1.22549	0.92236	1.12
P40306	PSB10_HUMAN	1	Proteasome subunit beta type-10 OS=Homo sapiens GN=PSMB10 PE=1 SV=1	277			2.24848	0.617284	2.55357	0.42
P05161	UCRP_HUMAN	1	Interferon-induced 17 kDa protein OS=Homo sapiens GN=ISG15 PE=1 SV=5	168			0.878788	1.19949	1.51905	0.9152
Q9UBV8	PEF1_HUMAN	1	Peflin OS=Homo sapiens GN=PEF1 PE=1 SV=1	288			0.936259	0.966184	2.01772	0.797448
Q9NX62	IMPA3_HUMAN	1	Inositol monophosphatase 3 OS=Homo sapiens GN=IMPAD1 PE=1 SV=1	364			0.979021	1.26812	0.746429	1.56
Q9UH62	ARMX3_HUMAN	1	Armadillo repeat-containing X-linked protein 3 OS=Homo sapiens GN=ARMCX3 PE=1 SV=1	384			0.793744	1.07323	1.17857	1.43579
Q5H9R7	SAPS3_HUMAN	1	Serine/threonine-protein phosphatase 6 regulatory subunit 3 OS=Homo sapiens GN=SAPS3 PE=1 SV=2	884	1.10488	0.790569	1.13131	1.45833
Q9H9B4	SFXN1_HUMAN	1	Sideroflexin-1 OS=Homo sapiens GN=SFXN1 PE=1 SV=4	327	0.640513	1.81538	1.36495	0.905797
P15259	PGAM2_HUMAN	1	Phosphoglycerate mutase 2 OS=Homo sapiens GN=PGAM2 PE=1 SV=3,Phosphoglycerate mutase 1 OS=Homo sapiens GN=PGAM1 PE=1 SV=2	257			1.37374	0.694444	1.28195	1.17333
P29992	GNA11_HUMAN	1	Guanine nucleotide-binding protein subunit alpha-11 OS=Homo sapiens GN=GNA11 PE=1 SV=2	364			1.48485	1.09649	1.12245	0.778462
Q8IXM3	RM41_HUMAN	1	39S ribosomal protein L41, mitochondrial OS=Homo sapiens GN=MRPL41 PE=1 SV=1	139	0.835451	0.92233	1.92837	0.954861
Q9UMX5	NENF_HUMAN	1	Neudesin OS=Homo sapiens GN=NENF PE=1 SV=1	175	1.44231	0.696864	1.66162	0.848765
O75131	CPNE3_HUMAN	1	Copine-3 OS=Homo sapiens GN=CPNE3 PE=1 SV=1	544			1.01166	1.20773	1.15986	1
O43464	HTRA2_HUMAN	1	Serine protease HTRA2, mitochondrial OS=Homo sapiens GN=HTRA2 PE=1 SV=2	464			1.77778	0.664251	0.982143	1.21
Q7L2H7	EIF3M_HUMAN	1	Eukaryotic translation initiation factor 3 subunit M OS=Homo sapiens GN=EIF3M PE=1 SV=1	379			0.945455	1.19048	0.942857	1.32
Q9UID3	FFR_HUMAN	1	Protein fat-free homolog OS=Homo sapiens GN=FFR PE=1 SV=2	792			1.27273	1.04167	1.14286	0.92
P25787	PSA2_HUMAN	1	Proteasome subunit alpha type-2 OS=Homo sapiens GN=PSMA2 PE=1 SV=2	237			1.30536	1.02339	1.22222	0.847407
O60888	CUTA_HUMAN	1	Protein CutA OS=Homo sapiens GN=CUTA PE=1 SV=2	182			0.965517	1.04167	1.64979	0.82846
Q9UMY4	SNX12_HUMAN	0.9975	Sorting nexin-12 OS=Homo sapiens GN=SNX12 PE=1 SV=3	175			1.59091	0.763889	1.38655	0.814815
Q9Y276	BCS1_HUMAN	1	Mitochondrial chaperone BCS1 OS=Homo sapiens GN=BCS1L PE=1 SV=1	425			1.90909	0.724638	1.12733	0.88
O60879	DIAP2_HUMAN	1	Protein diaphanous homolog 2 OS=Homo sapiens GN=DIAPH2 PE=1 SV=1	1115			1.54941	1.04167	1.07519	0.785714
P48556	PSMD8_HUMAN	1	26S proteasome non-ATPase regulatory subunit 8 OS=Homo sapiens GN=PSMD8 PE=1 SV=1	261			0.957967	1.15741	1.09127	1.1264
A8MWD9	RUXGL_HUMAN	1	Small nuclear ribonucleoprotein G-like protein OS=Homo sapiens PE=3 SV=2,Small nuclear ribonucleoprotein G OS=Homo sapiens GN=SNRPG PE=1 SV=1	77	1.29334	0.345874			1.72857	1.76
P55957	BID_HUMAN	1	BH3-interacting domain death agonist OS=Homo sapiens GN=BID PE=1 SV=1	198	1.73993	0.512033			1.20476	1.2672
Q9NUT2	ABCB8_HUMAN	1	ATP-binding cassette sub-family B member 8, mitochondrial OS=Homo sapiens GN=ABCB8 PE=1 SV=3	745			2.16835	0.480769	0.902116	1.43
O14880	MGST3_HUMAN	1	Microsomal glutathione S-transferase 3 OS=Homo sapiens GN=MGST3 PE=2 SV=1	154			1.0303	1.0582	1.57143	0.782222
Q9BPW8	NIPS1_HUMAN	1	Protein NipSnap homolog 1 OS=Homo sapiens GN=NIPSNAP1 PE=1 SV=1	288			1.427	0.595238	1.32143	1.19059
O14974	MYPT1_HUMAN	1	Protein phosphatase 1 regulatory subunit 12A OS=Homo sapiens GN=PPP1R12A PE=1 SV=1	1043	0.890313	0.694444			1.6369	1.32
Q13505	MTX1_HUMAN	1	Metaxin-1 OS=Homo sapiens GN=MTX1 PE=1 SV=2	472			1.5863	0.661376	1.06857	1.19059
O75663	TIPRL_HUMAN	1	TIP41-like protein OS=Homo sapiens GN=TIPRL PE=1 SV=2	276			1.22182	1.18056	0.897959	1.02667
Q12769	NU160_HUMAN	1	Nuclear pore complex protein Nup160 OS=Homo sapiens GN=NUP160 PE=1 SV=2	1333			0.59893	1.90972	0.698413	1.65647
Q9UBQ5	EIF3K_HUMAN	1	Eukaryotic translation initiation factor 3 subunit K OS=Homo sapiens GN=EIF3K PE=1 SV=1	221			1.41414	1.26263	0.751553	0.9856
Q6FI81	CPIN1_HUMAN	1	Anamorsin OS=Homo sapiens GN=CIAPIN1 PE=1 SV=2	316			1.20746	1.11111	1.07519	0.913846
P46109	CRKL_HUMAN	0.9999	Crk-like protein OS=Homo sapiens GN=CRKL PE=1 SV=1	307	0.895225	0.793651			1.34034	1.38286
Q99447	PCY2_HUMAN	1	Ethanolamine-phosphate cytidylyltransferase OS=Homo sapiens GN=PCYT2 PE=1 SV=1	394	1.13032	1.73925	0.961616	0.694444
Q9NX40	OCAD1_HUMAN	1	OCIA domain-containing protein 1 OS=Homo sapiens GN=OCIAD1 PE=1 SV=1	249			2.03636	0.505051	0.972789	1.29905
Q7LBC6	JHD2B_HUMAN	1	JmjC domain-containing histone demethylation protein 2B OS=Homo sapiens GN=JMJD1B PE=1 SV=1	1784	2.11369	0.893687	1.27273	0.540123
O14964	HGS_HUMAN	1	Hepatocyte growth factor-regulated tyrosine kinase substrate OS=Homo sapiens GN=HGS PE=1 SV=1	787	1.517	0.91808			1.05901	0.88
Q15126	PMVK_HUMAN	1	Phosphomevalonate kinase OS=Homo sapiens GN=PMVK PE=1 SV=3	195			1.12121	0.925926	0.742063	1.68
P18440	ARY1_HUMAN	1	Arylamine N-acetyltransferase 1 OS=Homo sapiens GN=NAT1 PE=1 SV=2	294			1.38272	1.4881	1.30952	0.48
Q9BSH5	HDHD3_HUMAN	1	Haloacid dehalogenase-like hydrolase domain-containing protein 3 OS=Homo sapiens GN=HDHD3 PE=1 SV=1	255			1.77778	0.727513	1.13143	0.88
P18031	PTN1_HUMAN	1	Tyrosine-protein phosphatase non-receptor type 1 OS=Homo sapiens GN=PTPN1 PE=1 SV=1	441			1.01271	1.08025	1.01681	1.15077
Q96FQ6	S10AG_HUMAN	1	Protein S100-A16 OS=Homo sapiens GN=S100A16 PE=1 SV=1	105			0.77135	3.28283	0.623153	0.8096
Q9H9P8	L2HDH_HUMAN	1	L-2-hydroxyglutarate dehydrogenase, mitochondrial OS=Homo sapiens GN=L2HGDH PE=1 SV=2	469			1.05932	0.611111	1.11813	1.76
Q86SX6	GLRX5_HUMAN	1	Glutaredoxin-related protein 5 OS=Homo sapiens GN=GLRX5 PE=1 SV=2	159	0.595238	2.77778			0.685801	1.12086
O00400	ACATN_HUMAN	1	Acetyl-coenzyme A transporter 1 OS=Homo sapiens GN=SLC33A1 PE=1 SV=1	556	1.25418	1.17578	0.678788	1.26812
P46952	3HAO_HUMAN	1	3-hydroxyanthranilate 3,4-dioxygenase OS=Homo sapiens GN=HAAO PE=1 SV=1	290			1.88981	0.362319	1.26398	1.46667
O14933	UB2L6_HUMAN	1	Ubiquitin/ISG15-conjugating enzyme E2 L6 OS=Homo sapiens GN=UBE2L6 PE=1 SV=3	154			1.73554	0.950292	0.897959	0.846154
Q5VWZ2	LYPL1_HUMAN	1	Lysophospholipase-like protein 1 OS=Homo sapiens GN=LYPLAL1 PE=1 SV=3	240			1.19559	1.11111	1.02484	0.918261
P09001	RM03_HUMAN	1	39S ribosomal protein L3, mitochondrial OS=Homo sapiens GN=MRPL3 PE=1 SV=1	353			1.38843	0.777778	0.942857	1.22222
Q96TC7	RMD3_HUMAN	1	Regulator of microtubule dynamics protein 3 OS=Homo sapiens GN=FAM82A2 PE=1 SV=2	476			2.41148	0.396825	1.27211	1.01895
A5YKK6	CNOT1_HUMAN	1	CCR4-NOT transcription complex subunit 1 OS=Homo sapiens GN=CNOT1 PE=1 SV=2	2406			0.965517	1.0582	0.864286	1.4
Q5VV41	ARHGG_HUMAN	1	Rho guanine nucleotide exchange factor 16 OS=Homo sapiens GN=ARHGEF16 PE=1 SV=1	718			0.791919	2.04248	0.960317	0.794839
Q9NXH8	CI167_HUMAN	1	Torsin family protein C9orf167 OS=Homo sapiens GN=C9orf167 PE=1 SV=2	429			0.602871	0.883838	1.375	1.68348
Q8NFW8	NEUA_HUMAN	1	N-acylneuraminate cytidylyltransferase OS=Homo sapiens GN=CMAS PE=1 SV=2	440			0.817059	1.12179	1.52778	0.88
O95721	SNP29_HUMAN	0.9999	Synaptosomal-associated protein 29 OS=Homo sapiens GN=SNAP29 PE=1 SV=1	262	2.12742	0.837073			1.2406	0.557333
P23193	TCEA1_HUMAN	1	Transcription elongation factor A protein 1 OS=Homo sapiens GN=TCEA1 PE=1 SV=2	305			0.817059	0.814176	0.933036	1.98
P32322	P5CR1_HUMAN	1	Pyrroline-5-carboxylate reductase 1, mitochondrial OS=Homo sapiens GN=PYCR1 PE=1 SV=2	323			0.819227	1.92901	1.06857	0.72
Q8NFU3	KAT_HUMAN	1	Putative thiosulfate sulfurtransferase KAT OS=Homo sapiens GN=KAT PE=1 SV=3	117			1.11846	0.787037	1.35989	1.01538
P56134	ATPK_HUMAN	0.9997	ATP synthase subunit f, mitochondrial OS=Homo sapiens GN=ATP5J2 PE=1 SV=3	96	0.505668	4.83642			0.599624	0.828235
P14735	IDE_HUMAN	1	Insulin-degrading enzyme OS=Homo sapiens GN=IDE PE=1 SV=4	1032			0.848485	1.38889	1.03571	0.994783
Q13951	PEBB_HUMAN	0.9999	Core-binding factor subunit beta OS=Homo sapiens GN=CBFB PE=1 SV=2	185			0.819227	0.944444	1.42717	1.09649
Q8NCN5	PDPR_HUMAN	1	Pyruvate dehydrogenase phosphatase regulatory subunit, mitochondrial OS=Homo sapiens GN=PDPR PE=1 SV=2	890			1.49495	0.378788	0.906593	2.34667
P69849	NOMO3_HUMAN	1	Nodal modulator 3 OS=Homo sapiens GN=NOMO3 PE=2 SV=1,Nodal modulator 1 OS=Homo sapiens GN=NOMO1 PE=1 SV=4,Nodal modulator 2 OS=Homo sapiens GN=NOMO2 PE=1 SV=1	1238	1.44115	0.824941	0.763636	1.32576
Q92572	AP3S1_HUMAN	1	AP-3 complex subunit sigma-1 OS=Homo sapiens GN=AP3S1 PE=1 SV=1	196	1.25318	1.03382	0.913753	1.01496
Q9BWH2	FUND2_HUMAN	1	FUN14 domain-containing protein 2 OS=Homo sapiens GN=FUNDC2 PE=1 SV=2	192			1.65455	0.448029	1.08791	1.48923
O94919	ENDD1_HUMAN	1	Endonuclease domain-containing 1 protein OS=Homo sapiens GN=ENDOD1 PE=1 SV=2	507	0.571268	0.912195			1.9381	1.188
O43237	DC1L2_HUMAN	1	Cytoplasmic dynein 1 light intermediate chain 2 OS=Homo sapiens GN=DYNC1LI2 PE=1 SV=1	499			1.2897	1.11111	1.15789	0.722857
Q5JRX3	PREP_HUMAN	1	Presequence protease, mitochondrial OS=Homo sapiens GN=PITRM1 PE=1 SV=2	1050			1.02525	0.740741	1.06071	1.48211
P09417	DHPR_HUMAN	1	Dihydropteridine reductase OS=Homo sapiens GN=QDPR PE=1 SV=2	248	0.45036	2.06235			1.08268	1.18679
P26885	FKBP2_HUMAN	1	FK506-binding protein 2 OS=Homo sapiens GN=FKBP2 PE=1 SV=2	144	1.34508	1.40546			0.619048	1.01895
Q15843	NEDD8_HUMAN	1	NEDD8 OS=Homo sapiens GN=NEDD8 PE=1 SV=1	83			0.848485	0.724638	1.31234	1.47738
P18283	GPX2_HUMAN	1	Glutathione peroxidase 2 OS=Homo sapiens GN=GPX2 PE=1 SV=3	193			1.82751	0.534188	2.92857	0.4125
O15371	EIF3D_HUMAN	1	Eukaryotic translation initiation factor 3 subunit D OS=Homo sapiens GN=EIF3D PE=1 SV=1	555			0.933333	0.94697	1.12245	1.188
Q9Y4K1	AIM1_HUMAN	1	Absent in melanoma 1 protein OS=Homo sapiens GN=AIM1 PE=1 SV=3	1745			1.22884	1.85185	0.970588	0.532632
Q2TAA2	IAH1_HUMAN	1	Isoamyl acetate-hydrolyzing esterase 1 homolog OS=Homo sapiens GN=IAH1 PE=1 SV=1	252			1.51069	0.611111	0.960317	1.32
Q7Z3C6	ATG9A_HUMAN	1	Autophagy-related protein 9A OS=Homo sapiens GN=ATG9A PE=1 SV=2	850			0.768939	1.79739	0.864286	0.977778
P27695	APEX1_HUMAN	1	DNA-(apurinic or apyrimidinic site) lyase OS=Homo sapiens GN=APEX1 PE=1 SV=2	322	0.926456	1.26491			0.883929	1.12
Q15031	SYLM_HUMAN	1	Probable leucyl-tRNA synthetase, mitochondrial OS=Homo sapiens GN=LARS2 PE=1 SV=2	915			1.43874	0.446429	1.12733	1.584
Q9BTV4	TMM43_HUMAN	1	Transmembrane protein 43 OS=Homo sapiens GN=TMEM43 PE=1 SV=1	405			0.911336	0.961538	1.21429	1.06526
Q13867	BLMH_HUMAN	0.9998	Bleomycin hydrolase OS=Homo sapiens GN=BLMH PE=1 SV=1	461			1.05329	0.757576	0.691429	2.035
Q5VYK3	ECM29_HUMAN	1	Proteasome-associated protein ECM29 homolog OS=Homo sapiens GN=ECM29 PE=1 SV=2	1869			1.30808	1.18056	0.823129	0.88
P47914	RL29_HUMAN	1	60S ribosomal protein L29 OS=Homo sapiens GN=RPL29 PE=1 SV=2	161			0.542088	1.69753	0.756614	1.595
A6NHL2	TBAL3_HUMAN	0.9989	Tubulin alpha chain-like 3 OS=Homo sapiens GN=TUBAL3 PE=1 SV=2	452			0.876768	2.48016	0.561224	0.908387
P46199	IF2M_HUMAN	1	Translation initiation factor IF-2, mitochondrial OS=Homo sapiens GN=MTIF2 PE=1 SV=2	737			2.06061	0.555556	0.846154	1.144
Q9UBM7	DHCR7_HUMAN	1	7-dehydrocholesterol reductase OS=Homo sapiens GN=DHCR7 PE=1 SV=1	481			1.20746	2.03704	0.546584	0.823226
P02549	SPTA1_HUMAN	1	Spectrin alpha chain, erythrocyte OS=Homo sapiens GN=SPTA1 PE=1 SV=3	2449	0.511047	1.37032	0.666667	2.36928
P01614	KV201_HUMAN	1	Ig kappa chain V-II region Cum OS=Homo sapiens PE=1 SV=1,Ig kappa chain V-II region TEW OS=Homo sapiens PE=1 SV=1,Ig kappa chain V-II region GM607 (Fragment) OS=Homo sapiens PE=4 SV=1	117			0.363196	2.77778	1.66387	0.651852
Q86Y39	NDUAB_HUMAN	1	NADH dehydrogenase [ubiquinone] 1 alpha subcomplex subunit 11 OS=Homo sapiens GN=NDUFA11 PE=1 SV=3	143	0.721154	2.23398	1.21212	0.555556
Q96DB5	RMD1_HUMAN	1	Regulator of microtubule dynamics protein 1 OS=Homo sapiens GN=FAM82B PE=1 SV=1	318			2.41148	0.816993	0.546584	1.00571
P08134	RHOC_HUMAN	1	Rho-related GTP-binding protein RhoC OS=Homo sapiens GN=RHOC PE=1 SV=1,Transforming protein RhoA OS=Homo sapiens GN=RHOA PE=1 SV=1	196	1.49573	0.793651	0.77135	1.18056
P63208	SKP1_HUMAN	1	S-phase kinase-associated protein 1 OS=Homo sapiens GN=SKP1 PE=1 SV=2	166			1.12121	1.11111	1.07143	0.8096
Q9ULV0	MYO5B_HUMAN	1	Myosin-Vb OS=Homo sapiens GN=MYO5B PE=1 SV=2	1873			0.876768	1.25	1.00397	0.974286
Q9HBH5	RDH14_HUMAN	1	Retinol dehydrogenase 14 OS=Homo sapiens GN=RDH14 PE=1 SV=1	341			1.77778	0.664251	1.08036	0.84
Q562R1	ACTBL_HUMAN	0.9993	Beta-actin-like protein 2 OS=Homo sapiens GN=ACTBL2 PE=1 SV=2	381	0.743821	1.89737			1.0102	0.74963
P63151	2ABA_HUMAN	1	Serine/threonine-protein phosphatase 2A 55 kDa regulatory subunit B alpha isoform OS=Homo sapiens GN=PPP2R2A PE=1 SV=1	453			1.40326	1.14379	0.758239	0.877193
P09972	ALDOC_HUMAN	1	Fructose-bisphosphate aldolase C OS=Homo sapiens GN=ALDOC PE=1 SV=2	369			0.768939	1.13636	1.43277	0.847407
Q9H4A6	GOLP3_HUMAN	0.9989	Golgi phosphoprotein 3 OS=Homo sapiens GN=GOLPH3 PE=1 SV=1	302			0.793744	1.69753	0.883929	0.88
Q14195	DPYL3_HUMAN	1	Dihydropyrimidinase-related protein 3 OS=Homo sapiens GN=DPYSL3 PE=1 SV=1	578	0.960769	0.555535	1.29293	1.51515
Q5T4S7	UBR4_HUMAN	1	E3 ubiquitin-protein ligase UBR4 OS=Homo sapiens GN=UBR4 PE=1 SV=1	5248			0.763636	1.32576	0.868421	1.18462
Q9P2J5	SYLC_HUMAN	1	Leucyl-tRNA synthetase, cytoplasmic OS=Homo sapiens GN=LARS PE=1 SV=2	1191			1.39152	1.15741	0.673469	0.956522
Q08378	GOGA3_HUMAN	1	Golgin subfamily A member 3 OS=Homo sapiens GN=GOLGA3 PE=1 SV=2	1517	1.1209	1.72488	0.715909	0.747863
P23919	KTHY_HUMAN	1	Thymidylate kinase OS=Homo sapiens GN=DTYMK PE=1 SV=4	215			0.876768	0.777778	1.20168	1.26261
O15498	YKT6_HUMAN	1	Synaptobrevin homolog YKT6 OS=Homo sapiens GN=YKT6 PE=1 SV=1	201	0.960769	0.862439	1.47563	0.845411
Q15006	TTC35_HUMAN	1	Tetratricopeptide repeat protein 35 OS=Homo sapiens GN=TTC35 PE=1 SV=1	301			1.338	0.902778	0.888199	0.9504
Q8N9N2	ASCC1_HUMAN	1	Activating signal cointegrator 1 complex subunit 1 OS=Homo sapiens GN=ASCC1 PE=1 SV=1	405			1.06061	1.63399	0.755495	0.778462
Q5TDH0	DDI2_HUMAN	1	Protein DDI1 homolog 2 OS=Homo sapiens GN=DDI2 PE=1 SV=1	404			0.848485	1.0101	1.19925	0.99
P22570	ADRO_HUMAN	1	NADPH:adrenodoxin oxidoreductase, mitochondrial OS=Homo sapiens GN=FDXR PE=1 SV=3	498			1.34343	0.694444	1.12733	0.96381
P62873	GBB1_HUMAN	1	Guanine nucleotide-binding protein G(I)/G(S)/G(T) subunit beta-1 OS=Homo sapiens GN=GNB1 PE=1 SV=3	345	1.0008	1.3987			0.755495	0.956522
Q8IZQ5	SELH_HUMAN	1	Selenoprotein H OS=Homo sapiens GN=SELH PE=1 SV=2	124			1.01166	0.574713	1.49286	1.155
Q9BS40	LXN_HUMAN	1	Latexin OS=Homo sapiens GN=LXN PE=1 SV=2	225	0.576461	0.737864	1.78182	1.31579
Q9NRW7	VPS45_HUMAN	1	Vacuolar protein sorting-associated protein 45 OS=Homo sapiens GN=VPS45 PE=1 SV=1	578			1.37879	0.752315	0.848571	1.13143
Q8WWC4	CB047_HUMAN	1	Uncharacterized protein C2orf47, mitochondrial OS=Homo sapiens GN=C2orf47 PE=1 SV=1	295			1.69697	0.416667	1.45357	0.968
O75828	CBR3_HUMAN	0.9989	Carbonyl reductase [NADPH] 3 OS=Homo sapiens GN=CBR3 PE=1 SV=3	281			2.00957	0.992063	0.589286	0.846154
P62140	PP1B_HUMAN	0.9982	Serine/threonine-protein phosphatase PP1-beta catalytic subunit OS=Homo sapiens GN=PPP1CB PE=1 SV=3	332			0.818182	1.06838	1.07519	1.056
P46063	RECQ1_HUMAN	1	ATP-dependent DNA helicase Q1 OS=Homo sapiens GN=RECQL PE=1 SV=3	658			0.673797	1.07323	0.951128	1.44
Q96HC4	PDLI5_HUMAN	1	PDZ and LIM domain protein 5 OS=Homo sapiens GN=PDLIM5 PE=1 SV=4	604			0.793744	1.46605	0.785714	1.08308
Q9BWD1	THIC_HUMAN	1	Acetyl-CoA acetyltransferase, cytosolic OS=Homo sapiens GN=ACAT2 PE=1 SV=2	402			1.1805	0.977366	0.417411	2.05333
Q15057	ACAP2_HUMAN	1	ARFGAP with coiled-coil, ANK repeat and PH domain-containing protein 2 OS=Homo sapiens GN=ACAP2 PE=1 SV=3	788			1.01271	0.727513	1.15546	1.1616
P43487	RANG_HUMAN	1	Ran-specific GTPase-activating protein OS=Homo sapiens GN=RANBP1 PE=1 SV=1	204	0.761989	0.439205			1.23469	2.38118
P09110	THIK_HUMAN	1	3-ketoacyl-CoA thiolase, peroxisomal OS=Homo sapiens GN=ACAA1 PE=1 SV=2	430			0.678788	0.94697	1.35317	1.12
O95881	TXD12_HUMAN	1	Thioredoxin domain-containing protein 12 OS=Homo sapiens GN=TXNDC12 PE=1 SV=1	175			1.00561	0.966184	1.04762	0.953333
P61201	CSN2_HUMAN	1	COP9 signalosome complex subunit 2 OS=Homo sapiens GN=COPS2 PE=1 SV=1	449			1.14219	0.810185	0.964286	1.08
P51665	PSD7_HUMAN	1	26S proteasome non-ATPase regulatory subunit 7 OS=Homo sapiens GN=PSMD7 PE=1 SV=2	329			1.25701	0.950292	0.825	0.974286
Q9UBF2	COPG2_HUMAN	1	Coatomer subunit gamma-2 OS=Homo sapiens GN=COPG2 PE=1 SV=1	882			1.45939	1.08025	0.589286	1.03304
Q9NZQ3	SPN90_HUMAN	1	SH3 adapter protein SPIN90 OS=Homo sapiens GN=NCKIPSD PE=1 SV=1	732			0.642097	1.11111	0.667857	1.99158
Q9Y5L0	TNPO3_HUMAN	1	Transportin-3 OS=Homo sapiens GN=TNPO3 PE=1 SV=3	935			1.09989	1.18056	0.892857	0.814815
Q9BY44	EIF2A_HUMAN	1	Eukaryotic translation initiation factor 2A OS=Homo sapiens GN=EIF2A PE=1 SV=3	593			0.954545	1.14379	0.556548	1.55048
Q9H853	TBA4B_HUMAN	0.9988	Putative tubulin-like protein alpha-4B OS=Homo sapiens GN=TUBA4B PE=5 SV=2	245			1.07475	0.727513	0.942857	1.26261
Q6UXV4	APOOL_HUMAN	1	Apolipoprotein O-like OS=Homo sapiens GN=APOOL PE=1 SV=1	272			0.727273	0.833333	1.23469	1.24235
Q8NBU5	ATAD1_HUMAN	1	ATPase family AAA domain-containing protein 1 OS=Homo sapiens GN=ATAD1 PE=1 SV=1	366			1.12	0.694444	1.35714	0.88
P61163	ACTZ_HUMAN	0.9998	Alpha-centractin OS=Homo sapiens GN=ACTR1A PE=1 SV=1	381	1.46941	1.06959	0.719927	0.810185
Q4G176	ACSF3_HUMAN	1	Acyl-CoA synthetase family member 3, mitochondrial OS=Homo sapiens GN=ACSF3 PE=2 SV=2	584			1.92026	0.496032	0.68323	1.4
P24043	LAMA2_HUMAN	1	Laminin subunit alpha-2 OS=Homo sapiens GN=LAMA2 PE=1 SV=4	3162	0.40032	3.58391			0.787402	0.804094
Q9BUN8	DERL1_HUMAN	1	Derlin-1 OS=Homo sapiens GN=DERL1 PE=1 SV=1	255			1.04646	0.578704	0.906593	1.6544
Q92499	DDX1_HUMAN	1	ATP-dependent RNA helicase DDX1 OS=Homo sapiens GN=DDX1 PE=1 SV=2	750			1.02403	1.04167	0.928571	0.9152
P08236	BGLR_HUMAN	1	Beta-glucuronidase OS=Homo sapiens GN=GUSB PE=1 SV=2	660			0.819227	1.04167	1.14286	0.92
P19623	SPEE_HUMAN	1	Spermidine synthase OS=Homo sapiens GN=SRM PE=1 SV=1	306			0.629521	1.3285	0.589286	1.80632
Q9NPQ8	RIC8A_HUMAN	1	Synembryn-A OS=Homo sapiens GN=RIC8A PE=1 SV=2	537			0.817059	0.874486	0.916667	1.35667
P41240	CSK_HUMAN	1	Tyrosine-protein kinase CSK OS=Homo sapiens GN=CSK PE=1 SV=1	456			0.77135	1.0101	1.29082	0.88
P08708	RS17_HUMAN	1	40S ribosomal protein S17 OS=Homo sapiens GN=RPS17 PE=1 SV=2	137			1.01818	0.902778	0.754286	1.276
P61081	UBC12_HUMAN	1	NEDD8-conjugating enzyme Ubc12 OS=Homo sapiens GN=UBE2M PE=1 SV=1	186	0.676097	1.03762	0.946387	1.32576
Q9BRG1	VPS25_HUMAN	1	Vacuolar protein-sorting-associated protein 25 OS=Homo sapiens GN=VPS25 PE=1 SV=1	179			1.25576	0.845411	0.701531	1.17333
P26572	MGAT1_HUMAN	1	Alpha-1,3-mannosyl-glycoprotein 2-beta-N-acetylglucosaminyltransferase OS=Homo sapiens GN=MGAT1 PE=2 SV=1	451			1.05212	1.82749	0.428571	1.056
Q9Y3Q3	TMED3_HUMAN	1	Transmembrane emp24 domain-containing protein 3 OS=Homo sapiens GN=TMED3 PE=2 SV=1	220			1.65456	1.18056	0.52381	0.848571
Q14C86	GAPD1_HUMAN	1	GTPase-activating protein and VPS9 domain-containing protein 1 OS=Homo sapiens GN=GAPVD1 PE=1 SV=2	1497			0.969697	1.38889	0.785714	0.81931
Q14011	CIRBP_HUMAN	1	Cold-inducible RNA-binding protein OS=Homo sapiens GN=CIRBP PE=1 SV=1	175			0.517891	1.04167	1.36646	1.17333
O95865	DDAH2_HUMAN	1	N(G),N(G)-dimethylarginine dimethylaminohydrolase 2 OS=Homo sapiens GN=DDAH2 PE=1 SV=1	289			0.678788	0.448029	1.66387	1.70133
Q9UI10	EI2BD_HUMAN	1	Translation initiation factor eIF-2B subunit delta OS=Homo sapiens GN=EIF2B4 PE=1 SV=2	530			0.678788	1.27315	0.92236	1.08
Q15836	VAMP3_HUMAN	1	Vesicle-associated membrane protein 3 OS=Homo sapiens GN=VAMP3 PE=1 SV=3	102			1	0.833333	0.819876	1.25714
Q9NR09	BIRC6_HUMAN	1	Baculoviral IAP repeat-containing protein 6 OS=Homo sapiens GN=BIRC6 PE=1 SV=1	4890			0.939394	1.38889	0.634615	1.02667
O14936	CSKP_HUMAN	1	Peripheral plasma membrane protein CASK OS=Homo sapiens GN=CASK PE=1 SV=3	938			1.53535	0.52682	1.09317	0.96
Q9Y3R5	DOP2_HUMAN	1	Protein dopey-2 OS=Homo sapiens GN=DOPEY2 PE=1 SV=4	2327			1.06846	1.71569	0.565714	0.817143
P63027	VAMP2_HUMAN	1	Vesicle-associated membrane protein 2 OS=Homo sapiens GN=VAMP2 PE=1 SV=2	118	1.08087	0.618706	0.961616	1.31173
P01620	KV302_HUMAN	0.9999	Ig kappa chain V-III region SIE OS=Homo sapiens PE=1 SV=1,Ig kappa chain V-III region WOL OS=Homo sapiens PE=1 SV=1	111	0.384308	1.75682	0.646465	1.92308
Q9UKK3	PARP4_HUMAN	1	Poly [ADP-ribose] polymerase 4 OS=Homo sapiens GN=PARP4 PE=1 SV=2	1746			0.522145	2.77778	2.51429	0.229565
Q9H1I8	ASCC2_HUMAN	1	Activating signal cointegrator 1 complex subunit 2 OS=Homo sapiens GN=ASCC2 PE=1 SV=3	767			0.848485	1.53509	0.611111	1.05032
Q2TAZ0	ATG2A_HUMAN	1	Autophagy-related protein 2 homolog A OS=Homo sapiens GN=ATG2A PE=1 SV=2	1963			1.09091	0.820707	1.06071	0.88
Q15067	ACOX1_HUMAN	1	Peroxisomal acyl-coenzyme A oxidase 1 OS=Homo sapiens GN=ACOX1 PE=1 SV=3	669	0.805806	0.708786	1.14015	1.28205
P30622	CLIP1_HUMAN	1	CAP-Gly domain-containing linker protein 1 OS=Homo sapiens GN=CLIP1 PE=1 SV=1	1445			0.875	0.820707	1.13492	1.0208
Q4G0F5	VP26B_HUMAN	1	Vacuolar protein sorting-associated protein 26B OS=Homo sapiens GN=VPS26B PE=1 SV=2	341			0.969697	1.13636	0.854037	0.88
Q92552	RT27_HUMAN	1	28S ribosomal protein S27, mitochondrial OS=Homo sapiens GN=MRPS27 PE=1 SV=3	420			1.66008	0.950292	0.752976	0.691429
Q13439	GOGA4_HUMAN	1	Golgin subfamily A member 4 OS=Homo sapiens GN=GOLGA4 PE=1 SV=1	2258	1.3653	1.26491	0.481572	0.983796
Q9UHY7	ENOPH_HUMAN	1	Enolase-phosphatase E1 OS=Homo sapiens GN=ENOPH1 PE=1 SV=1	265			0.820202	0.925926	1.02484	1.04762
P00450	CERU_HUMAN	1	Ceruloplasmin OS=Homo sapiens GN=CP PE=1 SV=1	1079			0.650505	1.27778	1.22981	0.79619
Q92888	ARHG1_HUMAN	1	Rho guanine nucleotide exchange factor 1 OS=Homo sapiens GN=ARHGEF1 PE=1 SV=2	924			1.22182	0.722222	0.935374	0.9856
Q9UN37	VPS4A_HUMAN	1	Vacuolar protein sorting-associating protein 4A OS=Homo sapiens GN=VPS4A PE=1 SV=1	443			1.23737	0.801282	1.39683	0.586667
P27448	MARK3_HUMAN	0.9695	MAP/microtubule affinity-regulating kinase 3 OS=Homo sapiens GN=MARK3 PE=1 SV=2	786			0.609848	1.45202	0.620301	1.4784
O14908	GIPC1_HUMAN	1	PDZ domain-containing protein GIPC1 OS=Homo sapiens GN=GIPC1 PE=1 SV=2	338	1.87579	0.621161	0.527437	1.31944
Q9UDW1	QCR9_HUMAN	1	Cytochrome b-c1 complex subunit 9 OS=Homo sapiens GN=UQCR10 PE=1 SV=3	64			1.27273	0.582437	0.949405	1.144
Q5T440	CA069_HUMAN	1	Putative transferase C1orf69, mitochondrial OS=Homo sapiens GN=C1orf69 PE=1 SV=1	361			2.12121	0.587607	0.975369	0.66
Q9H9J2	RM44_HUMAN	1	39S ribosomal protein L44, mitochondrial OS=Homo sapiens GN=MRPL44 PE=1 SV=1	337			1.30536	0.902778	0.718932	0.94217
P62913	RL11_HUMAN	1	60S ribosomal protein L11 OS=Homo sapiens GN=RPL11 PE=1 SV=2	181			0.745638	1.12434	0.956522	0.994783
Q8NF37	PCAT1_HUMAN	1	1-acylglycerophosphocholine O-acyltransferase 1 OS=Homo sapiens GN=LPCAT1 PE=1 SV=2	541			0.54741	1.57005	1.17857	0.785714
Q9UNS2	CSN3_HUMAN	1	COP9 signalosome complex subunit 3 OS=Homo sapiens GN=COPS3 PE=1 SV=3	429			1.0303	0.845411	0.903571	1.01037
Q05086	UBE3A_HUMAN	1	Ubiquitin-protein ligase E3A OS=Homo sapiens GN=UBE3A PE=1 SV=4	886			1.15394	0.833333	0.720238	1.14783
O00273	DFFA_HUMAN	1	DNA fragmentation factor subunit alpha OS=Homo sapiens GN=DFFA PE=1 SV=1	336	0.960769	1.32816	1.12	0.555556
Q13155	MCA2_HUMAN	1	Multisynthetase complex auxiliary component p38 OS=Homo sapiens GN=JTV1 PE=1 SV=2	324			1.44949	0.859788	0.695055	0.9152
Q56VL3	OCAD2_HUMAN	1	OCIA domain-containing protein 2 OS=Homo sapiens GN=OCIAD2 PE=1 SV=1	156			1.15702	2.16049	0.868421	0.364878
P22033	MUTA_HUMAN	1	Methylmalonyl-CoA mutase, mitochondrial OS=Homo sapiens GN=MUT PE=1 SV=3	760	0.734706	2.18088			0.583673	0.836
O15270	SPTC2_HUMAN	1	Serine palmitoyltransferase 2 OS=Homo sapiens GN=SPTLC2 PE=1 SV=1	570			0.630303	1.46605	1.15789	0.728276
Q9Y2H5	PKHA6_HUMAN	1	Pleckstrin homology domain-containing family A member 6 OS=Homo sapiens GN=PLEKHA6 PE=1 SV=4	1062			1.1596	0.529101	1.17857	1.07556
P61313	RL15_HUMAN	1	60S ribosomal protein L15 OS=Homo sapiens GN=RPL15 PE=1 SV=2	207			0.698752	1.31579	0.818452	1.03304
Q96EY7	PTCD3_HUMAN	1	Pentatricopeptide repeat-containing protein 3, mitochondrial OS=Homo sapiens GN=PTCD3 PE=1 SV=3	698			1.46556	0.905797	0.541872	1.08
Q8TBF2	CA093_HUMAN	1	Uncharacterized protein C1orf93 OS=Homo sapiens GN=C1orf93 PE=2 SV=1	201			1.52542	0.730994	0.855871	0.812216
P20290	BTF3_HUMAN	0.9996	Transcription factor BTF3 OS=Homo sapiens GN=BTF3 PE=1 SV=1	209	0.676097	0.663058			1.22768	1.4
Q969T9	WBP2_HUMAN	0.9999	WW domain-binding protein 2 OS=Homo sapiens GN=WBP2 PE=1 SV=1	265	1.44231	0.972862	0.878845	0.622605
Q96A33	CCD47_HUMAN	1	Coiled-coil domain-containing protein 47 OS=Homo sapiens GN=CCDC47 PE=1 SV=1	490			0.848485	1.02339	0.888199	0.994783
P16278	BGAL_HUMAN	1	Beta-galactosidase OS=Homo sapiens GN=GLB1 PE=1 SV=2	686			0.499109	0.716846	1.29412	1.62105
P46926	GNPI1_HUMAN	0.9999	Glucosamine-6-phosphate isomerase 1 OS=Homo sapiens GN=GNPDA1 PE=1 SV=1	293	1.03194	0.68516	1.09091	0.972222
Q460N5	PAR14_HUMAN	1	Poly [ADP-ribose] polymerase 14 OS=Homo sapiens GN=PARP14 PE=2 SV=2	1742			1.17032	1.14379	0.458333	1.22222
Q9UMS0	NFU1_HUMAN	1	NFU1 iron-sulfur cluster scaffold homolog, mitochondrial OS=Homo sapiens GN=NFU1 PE=1 SV=2	258			1.61983	0.277778	0.982143	1.69231
Q3YEC7	PARF_HUMAN	1	Putative GTP-binding protein Parf OS=Homo sapiens GN=PARF PE=1 SV=2	739			1.25428	0.874486	0.649068	1.04923
P62495	ERF1_HUMAN	1	Eukaryotic peptide chain release factor subunit 1 OS=Homo sapiens GN=ETF1 PE=1 SV=3	443			1.00561	1.25661	0.622024	0.945185
O00442	RTC1_HUMAN	1	RNA 3'-terminal phosphate cyclase OS=Homo sapiens GN=RTCD1 PE=1 SV=1	371			0.785634	0.977366	0.673469	1.41778
Q9BYK8	PR285_HUMAN	1	Peroxisomal proliferator-activated receptor A-interacting complex 285 kDa protein OS=Homo sapiens GN=PRIC285 PE=1 SV=5	2683			0.779689	1.2037	0.693277	1.12276
Q08209	PP2BA_HUMAN	1	Serine/threonine-protein phosphatase 2B catalytic subunit alpha isoform OS=Homo sapiens GN=PPP3CA PE=1 SV=1	528			1.06061	1.16959	0.720238	0.817143
Q9H2D6	TARA_HUMAN	1	TRIO and F-actin-binding protein OS=Homo sapiens GN=TRIOBP PE=1 SV=3	2395	1.00254	1.64438			0.818452	0.539355
P42766	RL35_HUMAN	1	60S ribosomal protein L35 OS=Homo sapiens GN=RPL35 PE=1 SV=2	125			0.357257	2.12418	0.813776	1.17333
Q9Y6K5	OAS3_HUMAN	1	2'-5'-oligoadenylate synthetase 3 OS=Homo sapiens GN=OAS3 PE=1 SV=2	1101			0.487879	2.18254	1.14286	0.593488
Q9UBV2	SE1L1_HUMAN	1	Protein sel-1 homolog 1 OS=Homo sapiens GN=SEL1L PE=1 SV=3	804			1.06846	1.07323	0.693277	0.906667
Q9NT62	ATG3_HUMAN	1	Autophagy-related protein 3 OS=Homo sapiens GN=ATG3 PE=1 SV=1	318			0.903226	0.992063	0.909774	0.88
P55212	CASP6_HUMAN	1	Caspase-6 OS=Homo sapiens GN=CASP6 PE=1 SV=2	297			0.819227	1	0.754286	1.16
P58499	FAM3B_HUMAN	0.9999	Protein FAM3B OS=Homo sapiens GN=FAM3B PE=1 SV=2	238	3.73632	1.03762	0.692185	0.267094
P67775	PP2AA_HUMAN	1	Serine/threonine-protein phosphatase 2A catalytic subunit alpha isoform OS=Homo sapiens GN=PPP2CA PE=1 SV=1	313	1.1209	0.34258			1.38655	1.34095
P53680	AP2S1_HUMAN	1	AP-2 complex subunit sigma-1 OS=Homo sapiens GN=AP2S1 PE=1 SV=2	144			0.957967	0.694444	0.951128	1.1264
Q8TBQ9	T167A_HUMAN	1	Transmembrane protein 167A OS=Homo sapiens GN=TMEM167A PE=2 SV=1	73			0.722783	1.33333	0.720238	1.0208
Q9Y673	ALG5_HUMAN	1	Dolichyl-phosphate beta-glucosyltransferase OS=Homo sapiens GN=ALG5 PE=1 SV=1	329			1.01818	1	0.755495	0.916667
O60762	DPM1_HUMAN	1	Dolichol-phosphate mannosyltransferase OS=Homo sapiens GN=DPM1 PE=1 SV=1	264			1.25701	0.661376	0.92236	0.916667
Q9BUH6	CI142_HUMAN	1	Uncharacterized protein C9orf142 OS=Homo sapiens GN=C9orf142 PE=1 SV=2	207			0.742424	1.0582	0.720238	1.24
Q92506	DHB8_HUMAN	1	Estradiol 17-beta-dehydrogenase 8 OS=Homo sapiens GN=HSD17B8 PE=1 SV=2	265			1.427	0.347222	1.60417	0.88
Q9H993	CF211_HUMAN	1	UPF0364 protein C6orf211 OS=Homo sapiens GN=C6orf211 PE=1 SV=1	447			1.22182	0.905797	0.909774	0.693333
P01903	2DRA_HUMAN	1	HLA class II histocompatibility antigen, DR alpha chain OS=Homo sapiens GN=HLA-DRA PE=1 SV=1	258			1.84453	0.277778	1.6369	0.825
P49902	5NTC_HUMAN	0.9997	Cytosolic purine 5'-nucleotidase OS=Homo sapiens GN=NT5C2 PE=1 SV=1	569			0.642792	1.38889	0.990683	0.7744
Q9UMX0	UBQL1_HUMAN	1	Ubiquilin-1 OS=Homo sapiens GN=UBQLN1 PE=1 SV=2	597			1.13131	0.514403	1.27211	0.92
Q9H3P7	GCP60_HUMAN	1	Golgi resident protein GCP60 OS=Homo sapiens GN=ACBD3 PE=1 SV=4	535			0.969697	1.07323	0.942857	0.68973
O14737	PDCD5_HUMAN	1	Programmed cell death protein 5 OS=Homo sapiens GN=PDCD5 PE=1 SV=3	127			0.775758	0.631313	0.707143	1.94526
P63313	TYB10_HUMAN	1	Thymosin beta-10 OS=Homo sapiens GN=TMSB10 PE=1 SV=2	45	0.778388	0.280112			1.5748	1.95375
Q9Y6W5	WASF2_HUMAN	1	Wiskott-Aldrich syndrome protein family member 2 OS=Homo sapiens GN=WASF2 PE=1 SV=3	505			0.907001	0.777778	1.15789	0.814815
P34896	GLYC_HUMAN	0.995	Serine hydroxymethyltransferase, cytosolic OS=Homo sapiens GN=SHMT1 PE=1 SV=1	490			0.70303	0.611111	0.951128	1.628
Q16706	MA2A1_HUMAN	1	Alpha-mannosidase 2 OS=Homo sapiens GN=MAN2A1 PE=1 SV=2	1159			0.930596	1.75926	0.678571	0.595294
P29144	TPP2_HUMAN	1	Tripeptidyl-peptidase 2 OS=Homo sapiens GN=TPP2 PE=1 SV=4	1265			0.994775	1.11111	0.654762	0.912593
Q9H9T3	ELP3_HUMAN	1	Elongator complex protein 3 OS=Homo sapiens GN=ELP3 PE=1 SV=2	554			0.936259	0.905797	0.821429	0.947692
O95747	OXSR1_HUMAN	1	Serine/threonine-protein kinase OSR1 OS=Homo sapiens GN=OXSR1 PE=1 SV=1	534			0.881119	1.11111	0.892857	0.754286
Q8IV08	PLD3_HUMAN	1	Phospholipase D3 OS=Homo sapiens GN=PLD3 PE=1 SV=1	497			0.698752	1.38889	0.620301	1.09241
A0AV96	RBM47_HUMAN	1	RNA-binding protein 47 OS=Homo sapiens GN=RBM47 PE=2 SV=1	601			1.53535	0.694444	0.751553	0.817143
Q6IAN0	DRS7B_HUMAN	1	Dehydrogenase/reductase SDR family member 7B OS=Homo sapiens GN=DHRS7B PE=1 SV=2	330			1.5202	0.727513	0.817143	0.717037
O15439	MRP4_HUMAN	1	Multidrug resistance-associated protein 4 OS=Homo sapiens GN=ABCC4 PE=1 SV=3	1342			1.44557	0.735294	0.664835	0.9152
Q9HC07	TM165_HUMAN	1	Transmembrane protein 165 OS=Homo sapiens GN=TMEM165 PE=1 SV=1	329			0.683434	1.82749	0.480159	1.0725
[truncated: 1,345 more rows]
